# Supplementary material for: Mapping the castor bean endosperm proteome revealed a metabolic interaction between plastid, mitochondria, and peroxisomes to optimize seedling growth
Source: Front Plant Sci. 2023 Oct 6;14:1182105. doi: 10.3389/fpls.2023.1182105 (PMC10588648; doi:10.3389/fpls.2023.1182105)
Supplement: Supplementary Table 1 — List of proteins isolated from endosperm tissue of etiolated castor bean seedlings, which were identified and quantified in the density-gradient fractions containing the total proteins (T1 to T4) and membrane proteins (M1 to M4). Three biological replicates were subjected to proteome analysis. Only proteins contained at least two unique peptides and a minimum of three valid values in at least one fraction (total or membrane) were classified as “identified”. Values represent the absolute abundance of the proteins calculated by the sum of the peptide signal intensities. [file Table_1.xlsx]

## Sheet: Suppl Tab S1
Supplemental table S1. List of proteins identified and quantified in the density-gradient fractions containing the total proteins (T1 to T4) and membrane proteins (M1 to M4) isolated from endosperm tissue of etiolated castor bean seedlings. Biological triplicates were subjected to proteome analysis. Only proteins contained at least two unique peptides and a minimum of three valid values in at lea…
Gene ID	UniProt ID	RCO Annotation	AGI	TAIR annotation	T1_1	T1_2	T1_3	T2_1	T2_2	T2_3	T3_1	T3_2	T3_3	T4_1	T4_2	T4_3	M1_1	M1_2	M1_3	M2_1	M2_2	M2_3	M3_1	M3_2	M3_3	M4_1	M4_2	M4_3
RCOM_0670030	B9S3J5	Fumarylacetoacetase (EC 3.7.1.2) (Fumarylacetoacetate hydrolase)	AT1G12050	Fumarylacetoacetase, putative	8398200	6066200	4684700	0	0	0	0	0	0	0	0	0	0	0	0	0	0	0	0	0	0	0	0	0
RCOM_1743950	B9RXB8	Homogentisate 1,2-dioxygenase (EC 1.13.11.5)	AT5G54080	Homogentisate 1,2-dioxygenase	12129000	6865200	8868900	0	0	0	0	0	0	0	0	0	0	0	0	0	0	0	0	0	0	2657200	2355600	0
RCOM_0651460	B9SBC0	Tyrosine aminotransferase, putative (EC 2.6.1.5)	AT5G53970	Tyrosine transaminase family protein	5972200	5962100	7003200	0	0	0	0	0	0	0	0	0	0	0	0	0	0	0	0	0	0	5285600	5948300	4818600
RCOM_0609060	B9S7K5	L-allo-threonine aldolase, putative (EC 4.1.2.5)	AT1G08630	Threonine aldolase 1	19851000	14852000	14951000	0	0	0	0	0	0	0	0	0	0	0	0	0	0	0	3053300	0	2557600	12191000	9051600	9383900
RCOM_0605940	B9SV00	Acetohydroxy-acid synthase small subunit	AT2G31810	Regulatory subunit of acetolactate synthase	538770	704060	0	0	0	0	0	0	0	0	0	0	0	0	0	0	0	0	0	0	0	0	0	0
RCOM_1428580	B9RET4	Cysteine synthase (EC 2.5.1.47)	AT4G14880	O-acetylserine (thiol) lyase (OAS-TL) isoform A1	96619000	63817000	63927000	2170000	757860	3228800	0	0	0	610900	0	0	0	0	0	0	0	0	0	0	0	0	0	0
RCOM_0893450	B9SCD6	S-formylglutathione hydrolase (EC 3.1.2.12)	AT2G41530	S-Formylglutathione hydrolase	22258000	19310000	17992000	0	0	0	0	0	0	0	0	0	0	0	0	0	0	0	0	0	0	0	0	0
RCOM_1752040	B9RIY8	Beta-glucosidase, putative (EC 3.2.1.21)	AT5G64570	Beta-D-Xylosidase 4	76328000	26416000	23460000	3931800	0	0	0	0	0	0	0	0	0	0	0	0	0	0	0	0	0	0	0	0
RCOM_0474040	B9SCJ0	Xyloglucan endotransglucosylase/hydrolase (EC 2.4.1.207)	AT2G36870	Xyloglucan endotransglucosylase hydrolase 32	5243800	3069100	2445000	0	0	0	0	0	0	0	0	0	0	0	0	0	0	0	0	0	0	0	0	0
RCOM_1342620	B9RN21	Pectin acetylesterase (EC 3.1.1.-)	AT3G62060	Pectinacetylesterase family protein	6996600	4587600	4744200	0	0	0	0	0	0	0	0	0	0	0	0	0	0	0	0	0	0	0	0	0
RCOM_1282230	B9SCY0	GDP-L-fucose synthase (EC 1.1.1.271)	AT1G17890	NAD(P)-binding Rossmann-fold superfamily protein	8049200	6597500	5977300	0	0	0	0	0	0	0	0	0	0	0	0	0	0	0	0	0	0	0	0	0
RCOM_1614580	B9RDN6	Phosphomannomutase (EC 5.4.2.8)	AT2G45790	Phosphomannomutase	12353000	13815000	0	0	0	0	0	0	0	0	0	0	0	0	0	0	0	0	0	0	0	0	0	0
RCOM_1683000	B9RC03	NAD dependent epimerase/dehydratase, putative	AT1G63000	Nucleotide-rhamnose synthase epimerase-reductase	8956600	6718700	7121000	0	0	0	0	0	0	0	0	0	0	0	0	0	0	0	0	0	0	0	0	0
RCOM_1685710	B9RC62	UDP-glucose 4-epimerase, putative (EC 5.1.3.2)	AT1G12780	UDP-D-glucose UDP-D-galactose 4-epimerase 1	112480000	71280000	81627000	2401100	2223300	913580	0	0	0	0	0	0	0	0	0	0	0	0	0	0	0	0	0	0
RCOM_1692150	B9RCT8	UDP-glucose 4-epimerase (EC 5.1.3.-)	AT4G10960	UDP-D-glucose UDP-D-galactose 4-epimerase 5	8639200	4052500	4086300	0	0	0	0	0	0	0	0	0	0	0	0	0	0	0	0	0	0	0	0	0
RCOM_0464520	B9SR17	UDP-glucuronate decarboxylase (EC 4.1.1.35)	AT2G28760	UDP-XYL synthase 6	13021000	7202800	6584200	0	0	0	0	0	0	0	0	0	0	0	0	0	0	0	0	0	0	0	0	1346000
RCOM_1598170	Q8VX73	Peptidyl-prolyl cis-trans isomerase (PPIase) (EC 5.2.1.8)	AT2G16600	Rotamase CYP 3	120020000	102850000	79945000	27044000	19786000	22471000	12902000	13230000	6451000	29388000	21057000	2.00E+07	1083100	0	0	0	0	0	0	0	0	0	0	0
RCOM_1509640	B9RAY1	Transitional endoplasmic reticulum ATPase, putative (EC 3.6.4.3)	AT5G03340	ATPase, AAA-type, CDC48 protein	9210800	7271600	6801600	0	0	0	0	0	0	0	0	0	0	0	0	0	0	0	0	0	0	0	0	0
RCOM_1622080	B9RCY4	Initiation factor 5a, putative	AT1G69400	Transducin WD40 repeat-like superfamily protein	41001000	53310000	30648000	4031900	4622200	4353600	0	0	0	0	0	0	1479400	0	0	0	0	0	0	0	0	0	0	0
RCOM_0465440	B9SR38	Actin depolymerizing factor, putative	AT5G59890	Actin depolymerizing factor 4 (AtADF4), involved in remodeling of actin cytoskeleton	10473000	9640100	9209500	0	0	851590	0	0	0	0	0	0	646590	0	0	0	0	0	0	0	0	0	0	0
RCOM_0212720	B9SZ35	Annexin, putative	AT1G35720	Stress-responsive calcium-dependent membrane-associated annexin (AtAnn1/AnnAt1)	67286000	45149000	33397000	12410000	6507200	6083600	0	0	0	0	0	0	0	0	0	0	0	0	0	0	0	0	0	0
RCOM_0867610	B9S1S1	AP-4 complex subunit epsilon	AT1G31730	Adaptin family protein	2922000	2364300	2443600	0	0	0	0	0	0	0	0	0	0	0	0	0	0	0	0	0	0	0	0	0
RCOM_0612540	B9SI31	Pyridoxin biosynthesis protein PDX1, putative	AT5G01410	Aldolase-type TIM barrel family protein	17197000	20396000	5194000	2613700	0	0	0	0	0	0	0	0	0	0	0	0	0	0	0	0	0	0	2036600	0
RCOM_0787750	B9SYN6	Nutrient reservoir, putative	AT2G28680	RmlC-like cupins superfamily protein	5853300	4330700	4138700	0	0	0	0	0	0	0	0	0	0	0	0	0	0	0	0	0	0	0	0	0
RCOM_0184110 RCOM_0184120	B9SA35	Sweet protein mabinlin-1 chain A (Sweet protein mabinlin-1, chain B)	AT4G27160	Seed storage albumin 3	52130000	67220000	28916000	0	0	0	0	0	0	0	0	0	0	0	0	0	0	0	7325500	4986000	0	0	3853400	5554700
RCOM_1588080	B9R730	Epimerase domain-containing protein	AT4G24220	NAD(P)-binding Rossmann-fold superfamily protein	28487000	58693000	24544000	3676500	0	0	0	0	0	0	0	0	0	0	0	0	0	0	0	0	0	0	0	0
RCOM_0205340	B9SPS4	Galactokinase, putative (EC 2.7.1.6)	AT4G16130	Arabinose kinase	3355800	2379600	0	0	0	0	0	0	0	0	0	0	0	0	0	0	0	0	0	0	0	0	0	0
RCOM_0138590	B9SJJ8	Alcohol dehydrogenase, putative (EC 1.1.1.284)	AT1G77120	Alcohol dehydrogenase 1	236760000	191470000	125440000	8540500	8407100	13095000	6517700	0	0	0	0	0	0	0	0	0	0	0	0	0	0	1700600	0	0
RCOM_0083650	B9T896	Aldehyde dehydrogenase, putative (EC 1.2.1.3)	AT1G54100	Aldehyde dehydrogenase (AtALDH7B4)	35728000	10769000	13204000	3692100	0	0	0	0	0	0	0	0	0	0	0	0	0	0	0	0	0	0	0	0
RCOM_0466960	B9SPZ1	2-hydroxyphytanoyl-CoA lyase, putative (EC 4.1.1.8)	AT5G17380	Thiamine pyrophosphate dependent pyruvate decarboxylase	30918000	24522000	9640800	1236000	0	0	0	0	0	0	0	0	0	0	0	0	0	0	0	0	0	0	0	0
RCOM_1499100	B9R9N6	Phosphopyruvate hydratase (EC 4.2.1.11)	AT2G36530	Enolase, putative bifunctional phosphoenolpyruvate enolase and transcription factor (AtENO2/AtLOS2)	66843000	41573000	46404000	3615200	0	0	0	0	0	0	0	0	0	0	0	0	0	0	0	0	0	0	0	0
RCOM_0921710	B9RNW8	NADP-dependent glyceraldehyde-3-phosphate dehydrogenase, putative (EC 1.2.1.9)	AT2G24270	NADP-dependent glyceraldehyde-3-phosphate dehydrogenase (AtALDH11A3)	14136000	10846000	10104000	1314300	0	0	0	0	0	3194900	3055400	3085700	0	0	0	0	0	0	966710	0	0	0	0	5868500
RCOM_0628900	B9SP64	Phosphoglucomutase (alpha-D-glucose-1,6-bisphosphate-dependent) (EC 5.4.2.2)	AT1G23190	Phosphoglucomutase	253810000	211110000	160920000	10611000	8021100	3746600	0	0	0	0	0	0	0	0	0	0	0	0	0	0	0	0	0	0
RCOM_1323170	B9S1V6	Phosphoglycerate mutase (2,3-diphosphoglycerate-independent) (EC 5.4.2.12)	AT3G08590	Phosphoglycerate mutase, 2,3-bisphosphoglycerate-independent	282460000	201330000	189900000	13284000	8099500	7885500	650420	0	0	0	0	0	0	0	0	0	0	0	0	0	0	0	0	0
RCOM_1602260	B9R8U5	Pyrophosphate-fructose 6-phosphate 1-phosphotransferase subunit alpha (PFP)	AT1G76550	Phosphofructokinase family protein	7129400	7614000	7595800	0	0	0	0	0	0	0	0	0	0	0	0	0	0	0	0	0	0	0	0	0
RCOM_1257960	B9SZM2	Triosephosphate isomerase, putative (EC 5.3.1.1)	AT3G55440	Triosephosphate isomerase (AtTPI)	44033000	16227000	0	0	0	0	0	0	0	0	0	0	0	0	0	0	0	0	0	0	0	0	0	0
RCOM_1870730	B9TBD2	Triosephosphate isomerase, putative (EC 5.3.1.1)	AT3G55440	Triosephosphate isomerase (AtTPI)	101630000	78230000	79433000	6371300	6020400	0	0	0	0	0	0	0	0	0	0	0	0	0	0	0	0	0	0	0
RCOM_0903240	B9RXE7	Pyrophosphate-fructose 6-phosphate 1-phosphotransferase subunit beta (PFP) (EC 2.7.1.90)	AT1G12000	Phosphofructokinase family protein	5186100	5065600	0	0	0	0	0	0	0	0	0	0	0	0	0	0	0	0	0	0	0	0	0	0
RCOM_0951470	B9RQ18	Aldehyde oxidase, putative (EC 1.2.3.1)	AT3G43600	Aldehyde oxidase 2	296950000	156290000	137640000	4068400	1814700	1950000	424170	0	0	696370	0	0	213520	195870	0	0	0	0	1439900	924580	507310	9328000	2871800	3058600
RCOM_0910970	B9RTJ4	Stem-specific protein TSJT1, putative	AT5G43830	Aluminium induced protein with YGL and LRDR motifs	2914700	2321000	1968800	0	0	0	0	0	0	0	0	0	0	0	0	0	0	0	0	0	0	0	0	0
RCOM_2038780	B9TB87	Aldo/keto reductase, putative (EC 1.1.1.65)	AT1G60710	NAD(P)-linked oxidoreductase superfamily protein	2951100	1943900	0	0	0	0	0	0	0	0	0	0	0	0	0	0	0	0	0	0	0	0	0	0
RCOM_1883870	B9THN2	Heme oxygenase	AT1G19640	Jasmonic acid carboxyl methyltransferase	54823000	41772000	37066000	1886800	1709700	1726800	0	0	0	0	0	0	0	0	0	0	0	0	0	0	0	0	0	0
RCOM_0906830	B9RXX3	NAD(P)H dehydrogenase (quinone) (EC 1.6.5.2)	AT4G27270	Quinone reductase family protein	3906300	6396300	2510000	2623500	0	2785600	0	0	0	0	0	0	0	0	0	0	0	0	0	0	0	0	0	0
RCOM_0085480	B9SPF3	Neutral ceramidase (EC 3.5.1.23)	AT1G07380	Neutral alkaline non-lysosomal ceramidase (AtNCER1)	1399400	2180100	1067600	0	0	0	0	0	0	0	0	0	0	900190	0	0	0	0	0	0	0	0	0	0
RCOM_1495910	B9R9A8	AMP dependent CoA ligase, putative (EC 6.2.1.26)	AT3G48990	AMP-dependent synthetase and ligase family protein	71059000	45342000	49906000	3159200	1534200	0	0	0	0	0	0	0	0	0	0	0	0	0	0	0	0	0	0	0
RCOM_1686390	B9RC98	AMP dependent CoA ligase, putative (EC 6.2.1.26)	AT3G48990	AMP-dependent synthetase and ligase family protein	7816800	5399700	6054400	0	0	0	0	0	0	0	0	0	0	0	0	0	0	0	0	0	0	0	0	0
RCOM_0812160	B9RYC2	Phospholipase A1 (EC 3.1.1.-)	AT2G42690	Alpha beta-Hydrolases superfamily protein	4777000	4259800	4190200	0	0	0	0	0	0	0	0	0	0	0	0	0	0	0	0	0	0	0	0	0
RCOM_0161380	B9T1H8	Phosphoethanolamine n-methyltransferase, putative (EC 2.1.1.103)	AT3G18000	Phospho-base N-methyltransferase	6483900	6587500	5919600	0	0	0	0	0	0	0	0	0	0	0	0	0	0	0	0	0	0	0	0	0
RCOM_1271340	B9SCF0	4-alpha-glucanotransferase (EC 2.4.1.25) (Amylomaltase) (Disproportionating enzyme)	AT2G40840	Disproportionating enzyme 2	6213900	5046900	4859900	0	0	0	0	0	0	0	0	0	0	0	0	0	0	0	0	0	0	0	0	0
RCOM_0730590	B9S366	Alpha-1,4 glucan phosphorylase (EC 2.4.1.1)	AT3G46970	Alpha-glucan Phosphorylase 2	9610400	9272000	7723000	0	0	0	0	0	0	0	0	0	0	0	0	0	0	0	0	0	0	0	0	0
RCOM_0452930	B9T544	Fructokinase, putative (EC 2.7.1.4)	AT3G59480	pfkB-like Carbohydrate kinase family protein	12558000	8226600	9335900	0	0	0	0	0	0	0	0	0	0	0	0	0	0	0	0	0	0	0	0	0
RCOM_1179090	B9SAU6	Sucrose synthase (EC 2.4.1.13)	AT4G02280	Sucrose synthase 3	680150000	521380000	608300000	40714000	24384000	17016000	2003200	1489000	1710900	312750	0	0	4639800	2163100	2051300	276400	0	0	1840900	851520	1819100	7300400	2269400	3565500
RCOM_0454000	B9T2G5	Fructose-bisphosphatase (EC 3.1.3.11) (D-fructose-1,6-bisphosphate 1-phosphohydrolase)	AT1G43670	Inositol monophosphatase family protein	364260000	237090000	255090000	7957100	7597300	7031900	1597100	2424500	4012500	0	0	0	0	0	0	0	0	0	2412700	0	0	446790	0	2148800
RCOM_0422550	B9SDM9	Sucrose-phosphatase (EC 3.1.3.24)	AT2G35840	Sucrose-6-phosphate phosphohydrolase	10783000	11450000	6750900	2668300	0	0	0	0	0	0	0	0	0	0	0	0	0	0	0	0	0	0	0	0
RCOM_0271410	B9T123	Sucrose-phosphate synthase (EC 2.4.1.14)	AT5G20280	Sucrose phosphate synthase 1F	11707000	15497000	10660000	1733600	0	0	0	0	0	0	0	0	1595400	0	0	0	0	0	0	0	0	0	0	0
RCOM_1552910	B9S3P4	Selenium-binding protein, putative	AT4G14030	Selenium-binding protein 1	152150000	121830000	101510000	642130	536500	344660	134200	111850	0	169020	0	93080	33826	0	0	0	0	0	148180	120530	0	272310	105270	0
RCOM_0794100	B9SVM8	Alpha-galactosidase (EC 3.2.1.22) (Melibiase)	AT3G26380	Beta-arabinopyranosidase (AtAPSE)	2303800	1276000	1324100	0	0	0	0	0	0	0	0	0	0	0	0	0	0	0	0	0	0	0	0	0
RCOM_0135430	B9T668	Dihydroxyacetone kinase, putative (EC 2.7.1.29)	AT3G17770	Dihydroxyacetone kinase	2863500	2439900	0	0	0	0	0	0	0	0	0	0	0	0	0	0	0	0	0	0	0	0	0	0
RCOM_1158010	B9SV53	Aldo-keto reductase, putative (EC 1.1.1.21)	AT2G37770	Aldo-keto reductase 4C-type 9 (AtAKR4C9)	2885200	2205700	0	1533600	0	0	0	0	0	0	0	0	0	0	0	0	0	0	0	0	0	0	0	0
RCOM_1157690	B9SV51	Aldo-keto reductase, putative (EC 1.1.1.21)	AT2G37770	Aldo-keto reductase 4C-type 9 (AtAKR4C9)	5728700	4803900	5007000	0	0	0	0	0	0	0	0	0	0	0	0	0	0	0	0	0	0	0	0	0
RCOM_0272270	B9T139	Galactinol--sucrose galactosyltransferase (EC 2.4.1.82)	AT5G20250	Raffinose synthase family protein	31674000	17840000	16944000	1596300	0	0	0	0	0	0	0	0	0	0	0	0	0	0	0	0	0	3475400	0	0
RCOM_1497640	B9R9I0	Alcohol dehydrogenase, putative (EC 1.1.1.14)	AT5G51970	Sorbitol dehydrogenase	12188000	12651000	8931600	0	0	0	0	0	0	0	0	0	0	0	0	0	0	0	0	0	0	0	0	0
RCOM_1584630	B9R6R8	Xylulose kinase (EC 2.7.1.17)	AT5G49650	Xylulose kinase-2	5117900	4018400	0	0	0	0	0	0	0	0	0	0	0	0	0	0	0	0	0	0	0	0	0	0
RCOM_1019210	B9RWG6	Purple acid phosphatase (EC 3.1.3.2)	AT3G07130	Purple acid phosphatase 15	9290600	7039500	6645000	0	0	0	0	0	0	0	0	0	0	0	0	0	0	0	0	0	0	0	0	0
RCOM_1150470	B9SNI4	Purple acid phosphatase (EC 3.1.3.2)	AT1G14700	Purple acid phosphatase 3	3133400	2418300	0	0	0	0	0	0	0	0	0	0	0	0	0	0	0	0	0	0	0	0	0	0
RCOM_0912250	B9RTS9	5'-nucleotidase surE, putative (EC 3.1.3.5)	AT4G14930	Survival protein SurE-like phosphatase nucleotidase	35559000	25110000	28316000	4685100	0	0	11642000	0	0	9170700	15240000	19030000	0	0	0	0	0	0	4136000	0	0	16523000	16964000	16016000
RCOM_1065230	B9S672	Esterase, putative	AT5G14450	GDSL-like Lipase Acylhydrolase superfamily protein	48569000	34986000	30462000	0	0	0	0	0	0	0	0	0	0	0	0	0	0	0	0	0	0	0	0	0
RCOM_1431510	B9RF62	Beta-mannosidase, putative (EC 3.2.1.152)	AT1G09010	Glycoside hydrolase family 2 protein	6416100	3622100	3402300	0	0	0	0	0	0	0	0	0	0	0	0	0	0	0	0	0	0	0	0	0
RCOM_1452500	B9RGA7	Beta-galactosidase (EC 3.2.1.23) (Lactase)	AT3G54440	Glycoside hydrolase family 2 protein	10219000	7050600	7834600	0	0	0	0	0	0	0	0	0	0	0	0	0	0	0	0	0	0	0	0	0
RCOM_1445250	B9RGY0	Alpha-mannosidase (EC 3.2.1.-)	AT3G26720	Glycosyl hydrolase family 38 protein	12938000	8305200	6749000	0	0	0	0	0	0	0	0	0	0	0	0	0	0	0	0	0	0	0	0	0
RCOM_0974010	B9SXW2	Alpha-mannosidase (EC 3.2.1.-)	AT5G66150	Glycosyl hydrolase family 38 protein	4168700	3803500	2917900	0	0	0	0	0	0	0	0	0	0	0	0	0	0	0	0	0	0	0	0	0
RCOM_0819940	B9SGT5	Glutathione-s-transferase omega, putative	AT5G02790	Glutathione S-transferase family protein	49630000	37633000	23752000	1738400	799750	0	0	0	0	0	0	0	0	0	0	0	0	0	0	0	0	0	0	0
RCOM_0477560	B9T3K4	Glutathione transferase (EC 2.5.1.18)	AT1G78380	Glutathione S-transferase TAU 19	39110000	26628000	20074000	3252400	0	0	0	0	0	0	0	0	0	0	0	0	0	0	0	0	0	0	0	0
RCOM_1494880	B9RQQ5	Glutathione transferase (EC 2.5.1.18)	AT1G17180	Glutathione S-transferase TAU 25	4222800	3235200	3319200	0	0	0	0	0	0	0	0	0	0	0	0	0	0	0	0	0	0	0	0	0
RCOM_1686440	B9RCA3	Glutathione-s-transferase theta, gst, putative	AT5G41210	Glutathione S-transferase THETA 1	45517000	35581000	22921000	4488200	0	0	0	0	0	0	0	0	0	0	0	0	0	0	0	0	0	0	0	0
RCOM_1686430	B9RCA2	Glutathione-s-transferase theta, gst, putative (EC 2.5.1.18)	AT5G41210	Glutathione S-transferase THETA 1	9644100	8561300	7673500	0	0	0	0	0	0	0	0	0	0	0	0	0	0	0	0	0	0	0	0	0
RCOM_1062960	B9S608	Quinone oxidoreductase, putative (EC 1.6.5.5)	AT4G21580	Zinc-dependent alcohol dehydrogenase	26760000	20252000	21775000	915760	0	0	0	0	0	0	0	0	0	0	0	0	0	0	0	0	0	0	0	0
RCOM_0824180	B9SIM7	2-nitropropane dioxygenase, putative (EC 1.13.11.32)	AT5G64250	Aldolase-type TIM barrel family protein	64800000	67893000	23424000	3342400	0	0	0	0	0	0	0	0	0	0	0	0	0	0	0	0	0	9681500	0	0
RCOM_0539160	B9SIR0	S-locus-specific glycoprotein, putative	AT1G78860	Mannose-binding lectin protein	4071000	1812000	1714800	0	0	0	0	0	0	0	0	0	0	0	0	0	0	0	0	0	0	0	0	0
RCOM_0964740	B9RVL6	Alpha-n-acetylglucosaminidase, putative (EC 3.2.1.50)	AT5G13690	Alpha-N-Acetylglucosaminidase family NAGLU family	3082300	1545100	1834000	0	0	0	0	0	0	0	0	0	0	0	0	0	0	0	0	0	0	0	0	0
RCOM_1015530	B9S9B7	O-methyltransferase, putative (EC 2.1.1.150)	AT4G35150	O-methyltransferase family protein	1879900000	1444400000	1.14E+09	122420000	98797000	77671000	35379000	45554000	37204000	28921000	25310000	21363000	10593000	7442800	8759700	12919000	8836200	5414000	13419000	14577000	12256000	32692000	26686000	24055000
RCOM_0605880	B9SUZ4	Alcohol dehydrogenase, putative (EC 1.3.1.74)	AT1G26320	Zinc-binding dehydrogenase family protein	8084900	8191200	6350300	0	0	0	0	0	0	0	0	0	0	0	0	0	0	0	0	0	0	0	0	0
RCOM_0767780	B9T0A1	Peroxidase (EC 1.11.1.7)	AT2G22420	Peroxidase superfamily protein	5324700	3979700	4109500	0	0	0	0	0	0	0	0	0	0	0	0	0	0	0	0	0	0	0	0	0
RCOM_0184130	B9SA37	2S sulfur-rich seed storage protein large subunit, putative	AT5G54740	Seed storage albumin 5 (AtSESA5/At2S5)	18524000	32058000	0	981940	1143900	1683000	0	0	0	0	0	0	0	0	0	0	0	0	0	0	0	0	0	0
RCOM_0256350	B9T6L9	Glycosyltransferase (EC 2.4.1.-)	AT5G17050	UDP-glucosyl transferase 78D2	7651800	6071800	6209400	0	0	0	0	0	0	0	0	0	0	0	0	0	0	0	0	0	0	0	0	0
RCOM_0812550	B9RYF1	Glycosyltransferase (EC 2.4.1.-)	AT2G15490	UDP-glycosyltransferase 73B4	2107100	1905400	2071000	0	0	0	0	0	0	0	0	0	0	0	0	0	0	0	0	0	0	0	0	0
RCOM_0671050	B9S3K7	Glycosyltransferase (EC 2.4.1.-)	AT3G21760	UDP-Glycosyltransferase superfamily protein	40907000	39764000	26034000	809710	468840	425760	0	0	0	0	0	0	0	0	0	0	0	0	0	0	0	295010	0	0
RCOM_0763700	B9SJL8	Protease C56, putative	AT3G02720	Putative (Animal DJ1)-like gluthatione-independent glyoxalase (AtDJ1-D)	7603400	12848000	10683000	865770	0	0	0	0	0	0	0	0	0	0	0	0	0	0	0	0	0	0	0	0
RCOM_0852680	B9RUG5	Protein CREG1, putative	AT2G04690	Pyridoxamine 5-phosphate oxidase	12210000	10403000	0	0	0	0	0	0	0	0	0	0	0	0	0	0	0	0	0	0	0	0	0	0
RCOM_1185030	B9SPN4	Nucleotide binding protein, putative	AT3G63460	Transducin family protein WD-40 repeat	10672000	9966000	5145200	1989900	1895700	0	0	0	0	0	0	0	0	0	0	0	0	0	0	0	0	0	0	0
RCOM_1361100	B9T1E9	Importin beta-3, putative	AT5G19820	ARM repeat superfamily protein	39220000	16656000	16561000	887590	0	0	0	0	0	0	0	0	0	0	0	0	0	0	0	0	0	2374000	0	0
RCOM_0763710	B9SJL9	Protease C56, putative	AT3G02720	Putative (Animal DJ1)-like gluthatione-independent glyoxalase (AtDJ1-D)	134810000	88576000	60545000	2344500	1275400	1444400	0	0	0	0	0	0	0	0	0	0	0	0	639520	0	0	814090	1036000	0
RCOM_0706590	B9RQU7	Nitrilase and fragile histidine triad fusion protein, putative (EC 3.5.5.1)	AT5G12040	Nitrilase cyanide hydratase and apolipoprotein N-acyltransferase	9176400	6042400	5656900	2025500	0	0	1445200	0	0	0	0	0	0	0	0	0	0	0	0	0	0	2140400	2158300	1372900
RCOM_0542310	B9SKM7	Pre-mRNA-processing protein prp39, putative	AT1G04080	Tetratricopeptide repeat (TPR)-like superfamily protein	3215100	2249800	0	0	0	0	0	0	0	0	0	0	0	0	0	0	0	0	0	0	0	0	0	0
RCOM_1337330	B9SB24	Obg-like ATPase 1	AT1G30580	GTP binding	32360000	15060000	10913000	2075700	0	0	0	0	0	0	0	0	0	0	0	0	0	0	0	0	0	0	0	0
RCOM_0105720	B9SEV0	Peptide-N4-(N-acetyl-beta-glucosaminyl)asparagine amidase A, putative (EC 3.5.1.52)	AT3G14920	Peptide-N4-(N-acetyl-beta-glucosaminyl)asparagine amidase A	7742100	7077500	7368800	0	0	0	0	0	0	0	0	0	0	0	0	0	0	0	0	0	0	0	0	0
RCOM_0415020	B9T655	Proteasome activator subunit 4	AT3G13330	Proteasome activating protein 200	3161400	2429600	2400600	0	0	0	0	0	0	0	0	0	0	0	0	0	0	0	0	0	0	0	0	0
RCOM_1252880	B9S8G5	Oil body-associated protein 2C	AT5G45690	Protein of unknown function (DUF1264)	118650000	58369000	58781000	4959000	4232400	3351300	0	0	0	0	0	0	0	0	0	3091000	4863000	0	0	0	0	0	0	0
RCOM_1306480	B9RY06	Oil body-associated protein 1A	AT1G05510	Protein of unknown function (DUF1264)	50897000	37476000	26861000	3600500	2190900	0	0	0	0	0	0	0	0	0	0	0	0	0	0	0	0	0	0	0
RCOM_0632890	B9S119	Uncharacterized protein	AT5G46230	Protein of unknown function (DUF538)	2269800	2472400	0	0	0	0	0	0	0	0	0	0	0	0	0	0	0	0	0	0	0	0	0	0
RCOM_1178670	B9SAT4	DUF538 family protein	AT1G02816	Protein of unknown function (DUF538)	8274500	13580000	10614000	1851000	0	0	0	0	0	0	0	0	0	0	0	0	0	0	0	0	0	0	0	0
RCOM_1090890	B9SKS7	Ribose-5-phosphate isomerase (EC 5.3.1.6)	AT2G01290	Ribose-5-phosphate isomerase 2	11496000	10539000	9563000	0	0	0	0	0	0	0	0	0	0	0	0	0	0	0	0	0	0	0	0	0
RCOM_0802840	B9RS44	PCI domain-containing protein	AT5G25757	RNA polymerase I-associated factor PAF67	9998700	10032000	5763700	0	0	0	0	0	0	0	0	0	0	0	0	0	0	0	0	0	0	0	0	0
RCOM_1526930	B9RHH6	Electron transporter, putative	AT5G42850	Thioredoxin superfamily protein	9980000	5383700	6565000	0	0	0	0	0	0	0	0	0	0	0	0	0	0	0	0	0	0	0	0	0
RCOM_1392520	B9S4Y1	Uro-adherence factor A, putative	AT2G32240	Long coiled-coil protein involved in plant defense response	277190000	166910000	91610000	4169700	2308500	995690	0	0	0	0	0	0	292820	536320	0	0	0	0	503760	0	0	405700	0	897800
RCOM_1454180	B9RGI5	Tetratricopeptide-like helical	AT3G19990	Protein of unknown function	103350000	56971000	52107000	2329600	410140	973870	0	0	0	0	0	0	192240	0	0	1048700	0	0	1666600	0	0	4671500	4331200	4596600
RCOM_0449350	B9T3E5	Beta-ureidopropionase, putative (EC 3.5.1.6)	AT5G64370	Beta-ureidopropionase	8490500	7200700	6685000	0	0	0	0	0	0	0	0	0	0	0	0	0	0	0	0	0	0	0	0	0
RCOM_1269180	B9SSZ5	Inosine-uridine preferring nucleoside hydrolase, putative (EC 3.2.2.1)	AT1G05620	Uridine-ribohydrolase 2	2281000	1640800	0	0	0	0	0	0	0	0	0	0	0	0	0	0	0	0	0	0	0	0	0	0
RCOM_1577610	B9RIB6	Xanthine dehydrogenase, putative (EC 1.17.3.2)	AT4G34890	Xanthine dehydrogenase 1	22976000	20380000	21286000	0	0	0	0	0	0	0	0	0	0	0	0	0	0	0	0	0	0	0	0	0
RCOM_0658170	B9SKK5	Nucleoside diphosphate kinase (EC 2.7.4.6)	AT4G09320	Nucleoside diphosphate kinase	100260000	76703000	74090000	8421900	5773300	3729700	0	0	0	0	0	0	0	0	0	0	0	0	0	0	0	0	0	0
RCOM_0262240	B9T0A9	Adenosine kinase (AK) (EC 2.7.1.20) (Adenosine 5'-phosphotransferase)	AT5G03300	Adenosine kinase 2	153570000	125510000	112670000	11614000	10566000	8235800	0	0	0	0	0	0	0	0	0	0	0	0	0	0	0	0	0	0
RCOM_0521880	B9S9S4	Mutt domain protein, putative (EC 3.6.1.22)	AT4G12720	Nudix hydrolase homolog 7	15339000	10240000	10165000	0	0	0	0	0	0	0	0	0	0	0	0	0	0	0	0	0	0	0	0	0
RCOM_1619080	B9RE78	Agmatine deiminase, putative (EC 3.5.3.12)	AT5G08170	Agmatine iminohydrolase	3455700	2994800	2532300	0	0	0	0	0	0	0	0	0	0	0	0	0	0	0	0	0	0	0	0	0
RCOM_1281770	B9SCV4	Beta-ureidopropionase, putative (EC 3.5.1.6)	AT2G27450	N-carbamoylputrescine amidohydrolase	4091100	2552100	2669400	0	0	0	0	0	0	0	0	0	0	0	0	0	0	0	0	0	0	0	0	0
RCOM_0285840	B9T7V2	Spermidine synthase 1, putative (EC 2.1.1.53)	AT1G23820	Spermidine synthase	20660000	15283000	16734000	0	0	0	0	0	0	0	0	0	0	0	0	0	0	0	0	0	0	0	0	0
RCOM_0657260	B9SW26	Tryptophan--tRNA ligase (EC 6.1.1.2) (Tryptophanyl-tRNA synthetase)	AT3G04600	Tryptophanyl-tRNA synthetase	1663200	2088600	1984100	0	0	0	0	0	0	0	0	0	0	0	0	0	0	0	0	0	0	0	0	0
RCOM_0036070	B9SYR5	Alanine--tRNA ligase (EC 6.1.1.7) (Alanyl-tRNA synthetase) (AlaRS)	AT1G50200	Alanyl-tRNA synthetase	17416000	14815000	14557000	4720100	5429700	3901600	0	0	0	0	0	0	0	4632700	0	0	0	0	0	0	0	6192500	7162100	0
RCOM_1048270	B9RKD1	Asparagine--tRNA ligase (EC 6.1.1.22)	AT5G56680	Asparaginyl-tRNA synthetase	10717000	9364700	6367500	1601100	0	0	0	0	0	0	0	0	1217200	0	0	0	0	0	0	0	0	3495200	3022000	3845700
RCOM_1043210	B9SBT1	Aspartate--tRNA ligase (EC 6.1.1.12)	AT4G31180	Aspartyl-tRNA synthetase and beta-aminobutyric acid receptor	74536000	36167000	33773000	1643000	771960	0	0	0	0	0	0	0	468360	0	0	638080	3506900	0	0	0	0	1816700	0	1674900
RCOM_1437120	B9RFS6	Glutamate--tRNA ligase (EC 6.1.1.17)	AT5G26710	Glutamyl glutaminyl-tRNA synthetase	12869000	9460200	10526000	0	0	0	0	0	0	0	0	0	0	0	0	0	0	0	0	0	0	0	0	0
RCOM_1018310	B9RWD7	Methionine--tRNA ligase (EC 6.1.1.10) (Methionyl-tRNA synthetase)	AT4G13780	Methionyl-tRNA synthetase	13883000	10524000	9737300	0	0	0	0	0	0	0	0	0	0	0	0	0	0	0	0	0	0	0	0	0
RCOM_1564380	B9RKX9	Serine--tRNA ligase (EC 6.1.1.11) (Seryl-tRNA synthetase)	AT5G27470	Seryl-tRNA synthetase serine--tRNA ligase	14410000	11917000	12445000	0	0	0	0	0	0	0	0	0	0	0	0	0	0	0	0	0	0	0	0	0
RCOM_0771810	B9SWL0	Valine--tRNA ligase (EC 6.1.1.9) (Valyl-tRNA synthetase)	AT1G14610	Valyl-tRNA synthetase valine--tRNA ligase (VALRS)	26523000	20661000	20294000	0	0	0	0	0	0	0	0	0	0	0	0	0	0	0	0	0	0	0	0	0
RCOM_1616700	B9RDY5	Proline iminopeptidase, putative (EC 3.4.11.5)	AT3G61540	Alpha beta-Hydrolases superfamily protein	5363000	3657200	4121100	0	0	0	0	0	0	0	0	0	0	0	0	0	2243400	0	0	0	0	0	0	0
RCOM_0864770	B9S1F8	Acetylornithine deacetylase, putative (EC 3.5.1.16)	AT4G17830	Peptidase M20 M25 M40 family protein	66541000	33124000	12982000	1177700	0	0	0	0	0	0	0	0	0	0	0	0	0	0	0	0	0	0	0	0
RCOM_1381370	B9S7S3	Proline iminopeptidase (EC 3.4.11.5)	AT2G14260	Proline iminopeptidase	20551000	9392200	9531100	3559000	0	0	0	0	0	0	0	0	0	0	0	0	0	0	0	0	0	0	0	0
RCOM_1599880	B9R8I0	Prolyl endopeptidase (EC 3.4.21.-)	AT1G76140	Prolyl oligopeptidase family protein	4844300	3073500	1776900	1297000	1206700	0	0	0	0	0	0	0	0	0	0	0	0	0	0	0	0	0	0	0
RCOM_1574800	B9RI05	Proteasome subunit alpha type	AT1G16470	Proteasome subunit PAB1	20619000	17997000	17783000	1401700	0	0	0	0	0	0	0	0	0	0	0	0	0	0	0	0	0	0	0	0
RCOM_0553210	B9SGI3	Xaa-pro aminopeptidase, putative (EC 3.4.11.9)	AT4G36760	Aminopeptidase P1	164690000	141600000	123440000	4539100	3291800	2836000	408630	856980	0	0	0	0	0	0	0	0	0	0	0	0	0	0	482330	0
RCOM_1454200	B9RGI7	Prolyl endopeptidase (EC 3.4.21.-)	AT1G50380	Prolyl oligopeptidase family protein	31823000	51097000	38265000	7908900	4616100	0	0	0	0	0	0	0	0	0	0	0	0	0	0	0	0	0	4585400	0
RCOM_1679670	B9RBP3	Vacuolar-processing enzyme (EC 3.4.22.34)	AT1G62710	Vacuolar-processing enzyme	12977000	10974000	9772700	0	0	0	0	0	0	0	0	0	0	0	0	0	0	0	0	0	0	0	0	0
RCOM_0336750	B9T3Z6	Pro-apoptotic serine protease NMA111 (Pro-apoptotic serine protease nma111)	AT3G03380	DegP protease 7	3846500	3522200	3204100	0	0	0	0	0	0	0	0	0	0	0	0	0	0	0	0	0	0	0	0	0
RCOM_0445930	B9T568	Serine carboxypeptidase, putative (EC 3.4.16.5)	AT3G12203	Serine carboxypeptidase-like 17	53656000	16952000	18281000	2966700	0	0	0	0	0	0	0	0	0	0	0	0	0	0	0	0	0	0	0	0
RCOM_1633620	B9RU70	Carboxypeptidase (EC 3.4.16.-)	AT1G28110	Serine carboxypeptidase-like 45	2760300	4168600	0	0	0	0	0	0	0	0	0	0	0	1074500	0	0	0	0	0	0	0	0	0	0
RCOM_1591990	B9R7I8	Protein Z, putative (EC 2.7.11.1)	AT1G47710	Serine protease inhibitor (SERPIN) family protein	14301000	16937000	16184000	0	0	0	0	0	0	0	0	0	0	0	0	0	0	0	0	0	0	0	0	0
RCOM_1589830	B9R7A3	Cucumisin, putative (EC 3.4.21.25)	AT5G67090	Subtilisin-like serine endopeptidase family protein	3122600	2285300	0	0	0	0	0	0	0	0	0	0	0	0	0	0	0	0	0	0	0	0	0	0
RCOM_0847580	B9SKZ1	E1 ubiquitin-activating enzyme (EC 6.2.1.45)	AT5G06460	Ubiquitin activating enzyme 2	73633000	51202000	30171000	483810	405520	0	0	0	0	0	0	0	0	0	0	0	0	0	0	0	0	0	0	0
RCOM_1711740	B9SDU0	Protein binding protein, putative	AT5G60710	Zinc finger (C3HC4-type RING finger) family protein	7968000	5911200	6346600	0	0	0	0	0	0	0	0	0	0	0	0	0	0	0	0	0	0	0	0	0
RCOM_1400100	B9SK45	Proteasome subunit beta type, putative (EC 3.4.25.1)	AT1G56450	20S proteasome beta subunit G1	15132000	10544000	10750000	0	0	0	0	0	0	0	0	0	0	0	0	0	0	0	0	0	0	0	0	0
RCOM_1019960	B9RWJ0	26S proteasome non-ATPase regulatory subunit 1 homolog	AT2G32730	RPN2-like regulatory component of 26S proteasome complex	41358000	34045000	27248000	2320900	1233400	1966300	0	0	0	0	0	0	0	0	0	0	0	0	0	0	0	0	0	0
RCOM_1172830	B9RVT9	26S proteasome non-ATPase regulatory subunit 2 homolog	AT2G20580	26S proteasome regulatory subunit S2 1A	87174000	66710000	63508000	747280	0	925030	0	0	0	0	0	0	0	0	0	0	0	0	0	0	0	0	0	0
RCOM_0592110	B9SLJ5	Eukaryotic translation initiation factor 3 subunit F (eIF3f) (eIF-3-epsilon)	AT2G39990	Eukaryotic translation initiation factor 2	5674600	4036100	3923600	913680	0	0	0	0	0	0	0	0	0	0	0	0	0	0	0	0	0	0	0	0
RCOM_1612220	B9RDD5	Proteasome subunit beta	AT3G60820	N-terminal nucleophile aminohydrolases (Ntn hydrolases)	15982000	15309000	13878000	0	0	0	0	0	0	0	0	0	0	0	0	0	0	0	0	0	0	0	0	0
RCOM_0205360	B9SPS6	Proteasome subunit beta	AT4G31300	N-terminal nucleophile aminohydrolases (Ntn hydrolases)	15487000	14250000	11886000	1139200	0	0	0	0	0	0	0	0	0	0	0	0	0	0	0	0	0	0	0	0
RCOM_0491390	B9SXV7	Proteasome subunit alpha type	AT5G66140	Proteasome alpha subunit D2	36855000	31730000	22279000	2014600	1995500	0	0	0	0	0	0	0	0	0	0	0	0	0	0	0	0	0	0	0
RCOM_1595040	B9R7X1	Proteasome subunit alpha type	AT5G42790	Proteasome alpha subunit F1	20592000	17590000	13446000	1596300	1006500	0	0	0	0	0	0	0	0	0	0	0	0	0	0	0	0	0	0	0
RCOM_1312190	B9RYN7	26S proteasome non-atpase regulatory subunit, putative	AT1G64520	Regulatory particle non-ATPase 12A	21514000	15389000	17201000	0	0	0	0	0	0	0	0	0	0	0	0	0	0	0	0	0	0	0	0	0
RCOM_0591890	B9SLJ3	26S proteasome regulatory subunit 7, psd7, putative	AT5G05780	RP non-ATPase subunit 8A	14455000	11302000	6567500	0	0	730650	0	0	0	0	0	0	482060	0	0	0	0	0	0	0	0	0	0	0
RCOM_1504720	B9RA94	Proteasome subunit alpha type	AT3G22110	20S proteasome alpha subunit C1	18654000	18405000	8763100	0	0	0	0	0	0	0	0	0	0	0	0	0	0	0	0	0	0	2867000	3512400	0
RCOM_0417610	B9T3X8	Proteasome subunit alpha type	AT3G14290	20S proteasome alpha subunit E2	26846000	15780000	16986000	2925800	0	0	0	0	0	0	0	0	0	0	0	0	0	0	10239000	7994300	0	12109000	7803300	9752700
RCOM_0911560	B9RTN1	Proteasome subunit beta	AT3G22630	20S proteasome beta subunit D1	32320000	27474000	24800000	1395000	0	0	0	0	0	0	0	0	662160	0	0	0	0	0	1833200	0	0	10963000	4079700	4610200
RCOM_1478370	B9SJ80	Proteasome subunit beta	AT5G40580	20S proteasome beta subunit PBB2	1.10E+07	9095300	9146200	0	0	0	0	0	0	0	0	0	0	0	0	0	0	0	0	0	0	1854300	0	2922800
RCOM_0563220	B9S2W9	Proteasome subunit beta	AT1G21720	Proteasome beta subunit C1	17534000	15161000	13050000	0	0	0	0	0	0	0	0	0	1287700	0	0	0	0	0	0	0	0	1530600	0	0
RCOM_0941540	B9RL15	Ubiquitinyl hydrolase 1 (EC 3.4.19.12)	AT5G06600	Ubiquitin-specific protease 12 (AtUBP12)	18361000	5978300	6333600	1264400	2283100	0	0	0	0	0	0	0	0	0	0	0	0	0	0	0	0	0	0	0
RCOM_0423090	B9SDQ1	Ubiquitinyl hydrolase 1 (EC 3.4.19.12)	AT5G06600	Ubiquitin-specific protease 12 (AtUBP12)	2681100	2440300	2485000	0	0	0	0	0	0	0	0	0	0	0	0	0	0	0	0	0	0	0	0	0
RCOM_1264000	B9T3J2	Chitinase 1, putative (EC 3.2.1.14)	AT5G06600	Ubiquitin-specific protease 12 (AtUBP12)	8869800	6537100	6286100	0	0	0	0	0	0	0	0	0	0	0	0	0	0	0	0	0	0	0	0	0
RCOM_1256040	B9SIG8	Ubiquitin carboxyl-terminal hydrolase (EC 3.4.19.12)	AT3G20630	Ubiquitin-specific protease 14 (AtUBP14)	3553300	2139000	0	0	0	0	0	0	0	0	0	0	0	0	0	0	0	0	0	0	0	0	0	0
RCOM_0004440	B9T7A3	Ubiquitin carboxyl-terminal hydrolase (EC 3.4.19.12)	AT3G21280	Ubiquitin-specific protease 7 (AtUBP7)	4780200	4290600	4682200	0	0	0	0	0	0	0	0	0	0	0	0	0	0	0	0	0	0	0	0	0
RCOM_1397250	B9S339	T-complex protein 1 subunit delta	AT3G18190	TCP-1 cpn60 chaperonin family protein	44892000	30977000	23839000	1093800	466760	559970	0	0	0	0	0	0	362800	0	0	0	0	0	0	0	0	0	0	0
RCOM_1727810	B9RSN1	Chaperonin containing t-complex protein 1, zeta subunit, tcpz, putative	AT3G02530	TCP-1 cpn60 chaperonin family protein	48002000	36230000	17887000	0	1611800	0	0	0	0	0	0	0	0	0	0	0	0	0	0	0	0	0	0	0
RCOM_0573520	B9SUJ3	T-complex protein 1 subunit gamma	AT5G26360	TCP-1 cpn60 chaperonin family protein	46936000	25064000	28470000	919370	0	623110	602150	0	0	0	0	0	1116300	976270	1176600	0	0	0	933060	0	611740	3428600	985870	2907300
RCOM_0507720	B9T0D8	Beta-hexosaminidase (EC 3.2.1.52)	AT1G05590	Beta-hexosaminidase 2	11293000	7337800	6726500	0	0	0	0	0	0	0	0	0	0	0	0	0	0	0	0	0	0	0	0	0
RCOM_1619090	B9RE79	Serine/threonine protein kinase, putative (EC 2.7.11.1)	AT5G08160	Serine threonine protein kinase 3	10694000	5246500	0	0	0	0	0	0	0	0	0	0	0	0	0	0	0	0	0	0	0	0	0	0
RCOM_1083030	B9RMR9	T-complex protein 1 subunit epsilon (CCT-epsilon)	AT1G24510	TCP-1 cpn60 chaperonin family protein	36602000	29115000	12728000	2210300	0	0	0	0	0	0	0	0	4257200	0	0	0	0	0	0	0	0	0	0	0
RCOM_0353450	B9ST19	Serine/threonine protein phosphatase 2a regulatory subunit A, putative	AT3G25800	Protein phosphatase 2A subunit A2	11968000	7419500	5494600	2366800	4131000	3954100	0	0	0	0	0	0	0	0	0	0	0	0	0	0	0	1741200	0	0
RCOM_1617360	B9RE19	Serine/threonine protein phosphatase 2a regulatory subunit A, putative	AT3G25800	Protein phosphatase 2A subunit A2	34438000	25871000	17843000	3949100	2646500	2613900	1780700	0	0	0	0	0	0	0	0	2001400	1994400	0	2559500	0	0	3369900	4546000	2327900
RCOM_0783980	B9SB41	Elongation factor 1-beta, putative	AT5G12110	Subunit of translation elongation factor 1	3589500	2545300	0	1661400	0	0	0	0	0	0	0	0	0	0	0	0	0	0	0	0	0	0	0	0
RCOM_0510040	B9T2N2	116 kD U5 small nuclear ribonucleoprotein component, putative	AT1G06220	Ribosomal protein S5 Elongation factor G III V family protein	3662000	2853500	3144700	0	0	0	0	0	0	0	0	0	0	0	0	0	0	0	0	0	0	0	0	0
RCOM_1506550	B9RAH5	Elongation factor 1-beta, putative	AT2G18110	Translation elongation factor EF1B ribosomal protein S6 family protein	11913000	10758000	9612600	2850700	0	0	0	0	0	0	0	0	0	0	0	0	0	0	0	0	0	0	0	0
RCOM_1078400	B9RM70	Translation initiation factor, putative	AT5G36230	ARM repeat superfamily protein	2525600	1883700	1865200	0	0	0	0	0	0	0	0	0	0	0	0	0	0	0	0	0	0	0	0	0
RCOM_0727700	B9SAK6	Eukaryotic translation initiation factor 2 gamma subunit, putative	AT1G04170	Eukaryotic translation initiation factor 2 gamma subunit	5120700	4213200	3394400	0	0	0	0	0	0	0	0	0	0	0	0	0	0	0	0	0	0	0	0	0
RCOM_1674280	B9RBD0	Eukaryotic translation initiation factor 3 subunit D (eIF3d)	AT4G20980	Eukaryotic translation initiation factor 3 subunit 7 (eIF-3)	26751000	12186000	11753000	0	0	3545400	0	0	0	0	0	0	0	0	0	0	0	0	0	0	0	0	0	0
RCOM_0142860	B9T351	Eukaryotic translation initiation factor 3 subunit E (eIF3e)	AT3G57290	eukaryotic translation initiation factor 3E	6563200	5086300	5299300	0	0	0	0	0	0	0	0	0	0	0	0	0	0	0	0	0	0	0	0	0
RCOM_0776150	B9S7C0	Eukaryotic translation initiation factor 3 subunit I (eIF3i)	AT2G46290	Transducin WD40 repeat-like superfamily protein	4257700	3439000	3501200	0	0	0	0	0	0	0	0	0	0	0	0	0	0	0	0	0	0	0	0	0
RCOM_1428520	B9RES8	40S ribosomal protein S24	AT5G28060	Ribosomal protein S24e	23232000	27690000	21823000	0	0	0	0	0	0	0	0	0	0	0	0	0	0	0	0	0	0	0	0	0
RCOM_1434500	B9RFG6	Importin subunit alpha	AT3G06720	Importin alpha isoform 1	19807000	7593000	6087700	2620200	3040400	3842000	0	0	0	0	6128800	0	0	0	0	0	0	0	0	0	0	0	0	0
RCOM_0736490	B9SJT7	Importin beta-1, putative	AT5G53480	IMB1-type nuclear import karyopherin (AtKPNB1)	86614000	42578000	55432000	3067300	2937300	1963400	0	0	0	0	0	0	338800	0	0	1594500	0	0	0	0	0	0	0	0
RCOM_0617240	B9SP38	Importin-7, putative	AT2G31660	ARM repeat superfamily protein	36440000	32427000	28270000	1694300	1100500	481830	0	0	0	0	0	0	406450	0	0	1001700	0	1921000	0	0	0	0	0	0
RCOM_0716980	B9SBF8	Importin-alpha re-exporter, putative	AT2G46520	XPO2-type nuclear export karyopherin	36613000	27840000	9768900	0	0	0	0	0	0	0	0	0	414890	0	0	0	0	0	0	0	0	0	0	0
RCOM_1324510	B9S1Z9	Chromosome region maintenance protein 1/exportin, putative	AT5G17020	Exportin 1A	7373000	5782900	5978100	0	0	0	0	0	0	0	0	0	0	0	0	0	0	0	0	0	0	0	0	0
RCOM_1348170	B9RNI5	Importin subunit alpha	AT3G06720	Importin alpha isoform 1	19611000	19470000	7876800	3301900	3600800	0	0	0	0	0	0	0	0	0	0	0	0	0	0	0	0	0	0	0
RCOM_1079720	B9RMD1	Nuclear transport factor, putative	AT1G27970	Nuclear transport factor 2B	11650000	19598000	7846800	0	2783900	0	0	0	0	0	0	0	0	0	0	0	0	0	0	0	0	0	0	0
RCOM_1428540	B9RET0	Protein transport protein Sec24C, putative	AT4G32640	Sec23 Sec24 protein transport family protein	8631500	12025000	9445400	3216000	0	0	0	0	0	0	0	0	0	0	0	0	0	0	0	0	0	0	0	0
RCOM_1648230	B9RRN0	Protein transport protein SEC23	AT1G05520	Sec23 Sec24 protein transport family protein	12605000	5616500	5467300	1789300	0	0	0	0	0	0	0	0	0	0	0	0	0	0	0	0	0	0	0	0
RCOM_0424000	B9T474	Protein transport protein Sec24A, putative	AT3G07100	Sec23 Sec24 protein transport family protein	3809700	3130900	2691000	0	0	0	0	0	0	0	0	0	0	0	0	0	0	0	0	0	0	0	0	0
RCOM_1491200	B9RQG1	Protein transport protein sec13, putative	AT2G30050	Transducin family protein WD-40 repeat family protein	8496100	7794300	6335500	0	0	0	0	0	0	0	0	0	0	0	0	0	0	0	0	0	0	0	0	0
RCOM_1493920	B9RQK9	Glycerate dehydrogenase, putative (EC 1.1.1.26)	AT1G79870	D-isomer specific 2-hydroxyacid dehydrogenase	4012100	4860600	4188600	0	0	0	0	0	0	0	0	0	0	0	0	0	0	0	0	0	0	0	0	0
RCOM_0014310	B9T6Y3	Monodehydroascorbate reductase, putative (EC 1.6.5.4)	AT3G52880	Monodehydroascorbate reductase 1	117620000	42103000	62103000	4148100	2789300	2536700	1791100	10296000	0	4423800	1051600	1622200	0	0	0	0	0	0	0	0	0	1485000	0	0
RCOM_1103250	B9SAL1	Dehydroascorbate reductase, putative	AT1G75270	Dehydroascorbate reductase 2 (AtDHAR2)	15063000	15657000	14330000	1382600	0	0	0	0	0	0	0	0	0	0	0	0	0	0	0	0	0	0	0	0
RCOM_1103480	B9SAL4	Dehydroascorbate reductase, putative	AT1G75270	Dehydroascorbate reductase 2 (AtDHAR2)	8724600	6900200	6777100	0	0	0	0	0	0	0	0	0	0	0	0	0	0	0	0	0	0	0	0	0
RCOM_0816860	B9RX35	Aldo-keto reductase, putative (EC 1.1.1.107)	AT4G33670	NAD(P)-linked oxidoreductase	5339900	5004600	5108600	0	0	0	0	0	0	0	0	0	0	0	0	0	0	0	0	0	0	0	0	0
RCOM_1020350	B9RWJ9	Glutathione reductase (GRase) (EC 1.8.1.7)	AT3G24170	Glutathione-disulfide reductase	54968000	37412000	26859000	2653900	1552100	0	0	0	0	0	0	0	0	0	0	0	0	0	0	0	0	0	0	0
RCOM_1429430	B9REW9	Superoxide dismutase [Cu-Zn] (EC 1.15.1.1)	AT1G08830	Copper zinc superoxide dismutase 1	8156000	7391900	6261100	0	0	0	0	0	0	0	0	0	0	0	0	0	0	0	0	0	0	0	0	0
RCOM_0689640	B9S4D6	Superoxide dismutase (EC 1.15.1.1)	AT3G10920	Manganese superoxide dismutase 1 (AtMSD1)	56905000	46502000	20949000	2116200	1925500	0	0	0	0	0	0	0	0	0	0	0	0	0	0	0	0	0	0	0
RCOM_1002870	B9RZX8	Peroxiredoxin (EC 1.11.1.24)	AT1G48130	1-cysteine peroxiredoxin 1	29616000	26566000	21257000	3179600	0	0	0	0	0	0	0	0	0	0	0	0	0	0	0	0	0	0	0	0
RCOM_1595970	B9R813	Thioredoxin H-type, putative	AT3G51030	Thioredoxin H-type 1	10078000	8602500	5277300	0	0	0	0	0	0	2035500	1895700	0	0	0	0	0	0	0	0	0	0	0	0	0
RCOM_0530530	B9SLQ3	Glycine-rich RNA-binding protein, putative	AT2G21660	Cold, circadian rhythm, and rna binding 2	13651000	12733000	6306200	0	0	0	0	0	0	2520900	0	0	0	0	0	0	0	0	0	0	0	1327700	0	1329000
RCOM_1192240	B9S300	4-hydroxyphenylpyruvate dioxygenase	AT1G06570	Phytoene desaturation 1	24663000	21122000	20600000	0	0	0	0	0	0	0	0	0	0	0	0	0	0	0	0	0	0	0	0	0
RCOM_1589630	B9R793	Anthranilate N-benzoyltransferase protein, putative	AT5G42830	HXXXD-type acyl-transferase	3871500	2675600	1923600	0	0	0	0	0	0	0	0	0	0	0	0	0	0	0	834680	0	0	0	1302800	1384600
RCOM_0811350	B9RY91	Alcohol dehydrogenase, putative (EC 1.1.1.195)	AT3G19450	GroES-like zinc-binding alcohol dehydrogenase	2128800	1582700	1540100	0	0	0	0	0	0	0	0	0	0	0	0	0	0	0	0	0	0	0	0	0
RCOM_0164590	B9T7Z6	Alcohol dehydrogenase, putative (EC 1.1.1.255)	AT4G37990	Elicitor-activated gene 3-2	63592000	44441000	53560000	2781100	0	1593000	0	0	0	0	0	0	0	0	0	0	0	0	0	0	0	4656000	0	4019400
RCOM_0624130	B9STU4	Anthranilate N-benzoyltransferase protein, putative (EC 2.3.1.144)	AT5G48930	Hydroxycinnamoyl-Coenzyme A shikimate/quinate hydroxycinnamoyltransferase	13973000	13859000	14359000	0	0	0	0	0	0	0	0	0	0	0	0	0	0	0	0	0	0	0	0	0
RCOM_1035790	B9RJK9	14-3-3 protein, putative	AT1G34760	General regulatory factor 11	5504100	5734300	5219700	0	0	0	0	0	0	0	0	0	0	0	0	0	0	0	0	0	0	0	0	0
RCOM_1037090	B9RJN7	14-3-3 protein, putative	AT1G78300	General regulatory factor 2	54816000	96376000	71439000	12471000	10056000	19138000	0	0	0	0	0	0	1142600	0	0	0	0	0	0	0	0	0	0	0
RCOM_1039090	B9RJU7	14-3-3 protein, putative	AT5G65430	General regulatory factor 8	24429000	15198000	12915000	2141800	2364300	2099800	0	0	0	0	0	0	0	0	0	0	0	0	0	0	0	0	0	0
RCOM_0341430	B9SBK7	14-3-3 protein, putative	AT2G42590	General regulatory factor 9	13777000	12140000	11810000	0	0	0	0	0	0	0	0	0	0	0	0	0	0	0	0	0	0	0	0	0
RCOM_0192270	B9T0L1	GTP-binding protein YPTM2-like	AT1G02130	RAS 5	1794700	1376100	0	0	0	0	0	0	0	0	0	0	0	0	0	0	0	0	0	0	0	0	0	0
RCOM_0925020	B9RP86	GTP-binding nuclear protein	AT5G55190	RAN GTPase 3	128570000	113690000	88617000	2392900	1389800	777610	0	0	0	1082200	0	0	0	0	0	0	0	0	0	0	0	1341300	0	0
RCOM_0625080	B9T1Z7	Big map kinase/bmk, putative (EC 2.7.11.24)	AT3G45640	Mitogen-activated protein kinase 3	3139300	2871000	2008400	0	0	0	0	0	0	0	0	0	0	0	0	0	0	0	0	0	0	4298900	0	2265600
RCOM_1269170	B9SSZ4	Inositol-1,3,4-trisphosphate 5/6-kinase (EC 2.7.1.159)	AT2G43980	Inositol 1,3,4-trisphosphate 5 6-kinase 4	7384000	4068800	3620200	0	0	0	0	0	0	0	0	0	0	0	0	0	0	0	0	0	0	0	0	0
RCOM_1357290	B9S0N3	Agglutinin domain-containing protein	AT3G13690	PERK-type receptor protein kinase	58076000	46923000	38629000	5826100	5784000	0	0	0	0	0	0	0	0	0	0	0	0	0	0	0	0	0	0	0
RCOM_1685840	B9RC65	Osmotin, putative	AT4G11650	Thaumatin-type osmotin 34	20857000	13040000	12758000	0	0	0	0	0	0	0	0	0	0	0	0	0	0	0	0	0	0	0	0	0
RCOM_0706500	B9RQT8	Heat-shock protein, putative	AT5G12020	17.6 kDa class II heat shock protein	30441000	23895000	13383000	0	0	0	0	0	0	0	0	0	0	0	0	0	0	0	0	0	0	0	0	0
RCOM_1688100	B9RCG8	Heat shock protein, putative	AT5G52640	Heat shock protein 90.1	27579000	26359000	0	0	0	0	0	0	0	0	0	0	0	0	0	0	0	0	0	0	0	0	0	0
RCOM_1582180	B9RIT0	Heat shock protein, putative	AT5G52640	Heat shock protein 90.1	59330000	19179000	27098000	1498400	0	1677900	0	0	0	0	0	0	0	0	0	0	0	0	0	0	0	0	0	0
RCOM_0731690	B9S395	Heat-shock protein, putative	AT2G29500	HSP20-like chaperone	3737700	4550100	3050400	0	0	0	0	0	0	0	0	0	0	0	0	0	0	0	0	0	0	0	0	0
RCOM_0464250	B9SR13	Heat shock protein, putative (EC 1.3.1.74)	AT3G12580	Heat shock protein 70	37663000	42108000	30782000	5566400	4211400	7046000	0	0	0	0	0	0	0	0	0	3770300	0	0	0	0	0	4177900	0	0
RCOM_0497910	B9SWN0	Heat-shock protein, putative	AT1G53540	HSP20-like chaperone	0	6865700	6518400	0	3237200	0	0	0	0	0	0	0	0	0	0	0	0	0	0	0	0	0	4076100	3983000
RCOM_0297680	B9SMA2	Heat-shock protein, putative	AT1G53540	HSP20-like chaperone	29529000	15877000	14999000	5445200	0	1536600	0	0	0	0	0	0	815830	0	0	4973000	2125200	1872200	5378500	3462000	2808500	5823200	10341000	16019000
RCOM_1091910	B9SKT9	DNA repair protein xp-E, putative	AT4G05420	Damaged DNA binding protein 1A	6513300	5655800	4724200	0	0	0	0	0	0	0	0	0	0	0	0	0	0	0	0	0	0	0	0	0
RCOM_0683220	B9RTC7	Major allergen Pru ar, putative	AT1G24020	MLP-like protein 423, Bet v1-type pathogenesis-related protein	363590000	329630000	202880000	26398000	24289000	24196000	12709000	14141000	13220000	0	0	9484600	0	0	0	0	0	0	0	0	0	0	0	0
RCOM_0523350	B9S9Y1	Major allergen Pru ar, putative	AT1G24020	MLP-like protein 423, Bet v1-type pathogenesis-related protein	111570000	66648000	51409000	0	0	0	45333000	0	51212000	0	0	0	0	0	0	0	0	0	0	0	0	0	0	0
RCOM_0073080	B9T8H9	Class IV chitinase, putative (EC 3.2.1.14)	AT3G54420	Homolog of carrot EP3-3 chitinase	4753000	4057400	4288700	0	0	0	0	0	0	0	0	0	0	0	0	0	0	0	0	0	0	0	0	0
RCOM_0811140	B9RY80	Basic secretory protease	AT2G15220	Plant basic secretory protein (BSP) family protein	6797100	3807700	3972000	0	0	0	0	0	0	0	0	0	0	0	0	0	0	0	0	0	0	0	0	0
RCOM_1316620	B9RZ19	Dolichyl-diphosphooligosaccharide-protein glycosyltransferase subunit DAD1	AT1G32210	Defender against death (DAD family) protein	1229300	1117400	0	0	0	884830	0	0	0	0	0	0	42934000	0	0	0	0	2395700	0	0	0	1865500	1993500	0
RCOM_0400340	B9T5E4	Malate dehydrogenase (EC 1.1.1.37)	AT1G04410	Cytosolic NAD-dependent malate dehydrogenase (AtMDH1)	663230000	7.72E+08	585250000	63622000	33342000	29247000	7227800	1808800	2650700	1956600	1354200	1721900	196740	0	0	0	0	0	0	0	618930	0	356740	0
RCOM_0400230	B9T5E3	Malate dehydrogenase, putative (EC 1.1.1.37)	AT5G43330	Cytosolic NAD-dependent malate dehydrogenase (AtMDH1)	29061000	58480000	26396000	14610000	17079000	6019700	0	0	0	0	0	0	0	0	0	0	0	0	0	0	0	0	0	0
RCOM_0782740	B9SXB6	Aconitate hydratase (Aconitase) (EC 4.2.1.3)	AT4G35830	Aconitase 1	285100000	115280000	112730000	5257700	3868000	3855200	0	0	422220	0	0	0	408300	0	0	396350	0	0	0	0	0	565510	359790	0
RCOM_0113200	B9SR98	Isocitrate dehydrogenase [NADP] (EC 1.1.1.42)	AT1G65930	Cytosolic NADP-dependent isocitrate dehydrogenase	52744000	25411000	23216000	1262000	1413700	0	0	0	0	1773600	0	0	0	0	0	0	0	0	0	0	0	0	0	0
RCOM_0523500	B9S9Y6	Adenosylhomocysteinase (EC 3.3.1.1)	AT4G13940	S-Adenosyl-L-homocysteine hydrolase	1525400000	1260100000	1335500000	76965000	62204000	51491000	1437800	1193200	0	211660	206460	0	3858500	1341600	896340	776270	539300	685490	0	0	0	1316800	217690	396610
RCOM_0769130	B9T077	Formate--tetrahydrofolate ligase (EC 6.3.4.3)	AT1G50480	10-Formyltetrahydrofolate synthetase	42708000	32351000	32903000	1399600	1586700	615590	0	0	0	0	0	0	3416000	1262800	1854800	0	0	0	0	0	0	0	0	0
RCOM_0523510	B9S9Y7	Serine hydroxymethyltransferase (EC 2.1.2.1)	AT4G13930	Serine hydroxymethyltransferase 4	114200000	97985000	63954000	7419500	4192600	7151200	0	0	0	0	0	0	4762500	2553400	2491900	0	0	0	0	0	0	1443000	0	0
RCOM_1194170	B9S313	Alpha/beta-Hydrolases superfamily protein	AT3G58800	Protein of unknown function	2060400	2038900	1226700	0	0	0	0	0	0	0	0	0	47844000	37403000	35471000	1051500	0	0	0	0	0	0	0	0
RCOM_1299900	B9S075	Endoglucanase (EC 3.2.1.4)	AT5G49720	Glycosyl hydrolase 9A1	2930200	2465600	0	0	0	0	0	0	0	0	0	0	19941000	20847000	21459000	5790700	3823900	3387800	0	0	0	0	0	0
RCOM_1271670	B9SCF3	Non-reducing end alpha-L-arabinofuranosidase (EC 3.2.1.55)	AT3G10740	Alpha-L-arabinofuranosidase 1	118580000	112590000	96739000	2246700	1200500	667210	0	0	0	333510	350740	0	2669400	1486600	559340	0	0	0	0	0	0	0	0	0
RCOM_1034150	B9RJG8	Glyco_hydro_3 domain-containing protein	AT1G78060	Glycosyl hydrolase family protein	9868400	4960600	4801300	0	0	0	0	0	0	0	0	0	1494000	0	0	0	0	0	0	0	0	0	0	0
RCOM_0837610	B9S905	Fucosyltransferase (EC 2.4.1.-)	AT2G03220	Fucosyltransferase 1	2104800	2281600	0	0	0	0	0	0	0	0	0	0	10382000	8596700	6003700	0	0	0	0	0	0	0	0	0
RCOM_1612930	B9RDH4	Transferase, transferring glycosyl groups, putative	AT3G61130	Galacturonosyltransferase 1	2982800	2590600	2406700	0	0	0	0	0	0	0	0	0	13507000	9244600	9110600	0	0	0	0	0	0	0	0	0
RCOM_1460660	B9RU20	Pectinesterase-2, putative (EC 3.1.1.11)	AT5G09760	Plant invertase pectin methylesterase inhibitor	2344500	1625700	1374200	0	0	0	0	0	0	0	0	0	1218000	1549100	1119700	0	0	0	0	0	0	0	0	0
RCOM_0842640	B9SJ40	Nicotinate-nucleotide pyrophosphorylase (EC 2.4.2.19) (Quinolinate phosphoribosyltransferase)	AT2G01350	Quinolinate phoshoribosyltransferase	497630000	478220000	430390000	15011000	20527000	16864000	431230	0	0	380500	0	340440	1218800	2839400	735610	660120	757620	1194100	0	0	0	0	99887	442860
RCOM_0085050	B9SPE1	Protein DEFECTIVE IN EXINE FORMATION 1	AT3G09090	Defective in exine formation protein	6481500	5351400	4347600	1565000	0	1497200	0	0	0	0	0	0	33492000	32247000	32862000	3274200	1339000	2088600	5206500	3983200	3145800	2501200	5631600	2580400
RCOM_0571360	B9SU88	Receptor for activated protein kinase C, putative (EC 2.7.11.7)	AT1G18080	Transducin WD40 repeat-like superfamily protein	404230000	316700000	207010000	34477000	26997000	23152000	0	0	0	0	0	0	158530000	115300000	106210000	965660	0	0	657260	0	0	1612700	498410	0
RCOM_0811130	B9RY79	U520, putative	AT1G20960	U5 small nuclear ribonucleoprotein helicase	8692400	4983800	4591900	0	0	0	0	0	0	0	0	0	2368500	0	0	0	0	0	0	0	0	0	0	0
RCOM_1507100	B9RAL0	Glyceraldehyde-3-phosphate dehydrogenase (EC 1.2.1.-)	AT1G13440	Glyceraldehyde-3-phosphate dehydrogenase	4310900000	3989600000	3139100000	483570000	446700000	396940000	184830000	107550000	166300000	82441000	64392000	70683000	634730000	539420000	477890000	54785000	47756000	33365000	47849000	51276000	47765000	54825000	43314000	40023000
RCOM_0000900	B9T4H8	Triosephosphate isomerase, putative (EC 5.3.1.1)	AT3G55440	Triosephosphate isomerase	700890000	471860000	295720000	29624000	5664300	8403900	212500	848020	366540	168690	0	0	350790	244740	410720	339630	0	0	0	0	0	217620	0	0
RCOM_0495920	B9SPA7	Tip120, putative	AT2G02560	Cullin-associated and neddylation dissociated	3380700	1559200	0	0	0	0	0	0	0	0	0	0	799250	0	0	0	0	0	0	0	0	0	0	0
RCOM_1573850	B9RHV1	7-dehydrocholesterol reductase, putative (EC 1.3.1.21)	AT1G50430	Ergosterol biosynthesis ERG4 ERG24 family	5253700	4549800	0	0	0	0	0	0	0	0	0	0	39059000	34169000	27278000	5622500	4318500	5806500	0	0	0	6432700	8292000	8709400
RCOM_1079290	B9RMB8	Sphingosine phosphate lyase, putative (EC 4.1.2.27)	AT1G27980	Dihydrosphingosine phosphate lyase	8238300	8887200	7532800	2325800	0	0	0	0	0	0	0	0	88154000	69490000	51697000	15300000	12249000	9701600	14846000	7118700	12228000	31629000	37062000	30311000
RCOM_1477980	B9SJ71	Hydrolase, acting on ester bonds, putative	AT2G26870	Non-specific phospholipase C2	2708100	2140400	0	1554500	0	1173500	0	0	0	0	0	0	1473200	1513400	1289300	0	0	0	0	0	0	0	0	0
RCOM_0899520	B9RV56	Phospholipase D (EC 3.1.4.4)	AT3G15730	Phospholipase D alpha 1	152490000	120540000	134920000	7618700	8849400	5633200	346700	0	0	0	0	0	1064300	145890	357790	0	0	0	0	0	0	0	0	0
RCOM_1047540	Q67C39	O-acyltransferase	AT2G19450	Membrane bound O-acyl transferase (MBOAT)	1154600	1256500	0	671430	0	0	0	0	0	0	0	0	33299000	28322000	22031000	2085300	1479600	1234500	0	0	0	0	1917000	1098100
RCOM_2159910	B9T8T0	Ribosome-inactivating protein (rRNA N-glycosidase) (EC 3.2.2.22)	AT3G26380	Beta-arabinopyranosidase (AtAPSE)	2458200000	2577100000	1.96E+09	379930000	379970000	267700000	24956000	8625400	10185000	34514000	34869000	16502000	80088000	67854000	62656000	16952000	17591000	17744000	3838200	14318000	3316600	15668000	10038000	11805000
RCOM_1620800	B9RED8	Purple acid phosphatase (EC 3.1.3.2)	AT1G13750	Purple acid phosphatases	33206000	25823000	23852000	913180	837540	231700	0	0	0	0	0	0	434550	117660	0	0	0	0	0	0	0	0	0	0
RCOM_1621460	B9RCW2	Purple acid phosphatase (EC 3.1.3.2)	AT1G13900	Purple acid phosphatases	6912800	5308100	3929500	0	0	0	0	0	0	0	0	0	15246000	9277500	8982400	2616500	0	0	0	0	0	0	0	0
RCOM_0624110	B9STU2	Neutral alpha-glucosidase ab, putative (EC 3.2.1.84)	AT5G63840	Glycosyl hydrolases family 31 protein	28229000	22581000	18335000	5548000	4882400	3086200	3993300	3690200	0	3884400	4713000	4992600	39877000	24113000	15609000	0	0	0	3105200	0	0	5174300	0	0
RCOM_1445260	B9RGY1	Alpha-mannosidase (EC 3.2.1.-)	AT5G13980	Glycosyl hydrolase family 38 protein	84616000	72156000	42026000	386770	1228800	625350	0	775060	0	0	0	0	628310	485150	333210	0	0	0	0	0	0	0	0	0
RCOM_0961200	B9SEA1	Peroxidase (EC 1.11.1.7)	AT1G71695	Peroxidase superfamily protein	189130000	164260000	132540000	6342200	5008600	4209300	1501100	0	0	817930	0	0	19899000	17730000	12592000	0	0	0	583960	0	0	0	0	0
RCOM_1323560	B9S1W5	Hexosyltransferase (EC 2.4.1.-)	AT2G38650	Galacturonosyltransferase 7	2136200	1630100	1603300	0	0	0	0	0	0	0	0	0	57950000	15066000	14179000	0	0	0	0	0	0	0	0	0
RCOM_0602350	B9S8L7	Reticulon-like protein	AT2G23640	Reticulan like protein B13	3623000	2612100	0	0	0	0	0	0	0	0	0	0	48923000	33167000	4447300	4575200	0	0	0	0	0	0	0	0
RCOM_1620900	B9REE7	SPFH domain-containing protein 2, putative	AT2G03510	SPFH Band 7 PHB domain-containing membrane-associated protein family	7036000	5408000	4132500	2861000	1203300	1617700	3211000	1399900	3024400	3016600	2658900	3768800	205270000	179610000	148840000	34060000	16568000	23278000	95472000	64975000	36996000	64512000	46585000	72581000
RCOM_0719550	B9SBK4	Chitinase, putative	AT4G01040	Glycosyl hydrolase superfamily protein	1132200	971930	838800	0	0	0	0	0	0	0	0	0	31337000	20497000	15077000	1011300	0	0	1796000	3221500	0	1733100	3240000	0
RCOM_1719360	B9S506	GPI-anchor transamidase, putative	AT3G07140	GPI transamidase component Gpi16 subunit family protein	2480300	1725900	1178200	0	0	0	0	0	0	0	0	0	19964000	10832000	7715900	1916600	1190900	0	2732900	0	0	6129400	3205500	6714100
RCOM_1589330	B9R773	Mannose-P-dolichol utilization defect 1 protein homolog	AT4G07390	Mannose-P-dolichol utilization defect 1 protein	3567000	2360800	1852000	1447500	0	0	0	0	0	0	0	0	39552000	30644000	25157000	4743300	2498800	2344000	0	0	0	6492400	5771000	3951500
RCOM_1020320	B9RWJ6	PMP, putative	AT3G24160	Putative type 1 membrane protein	1941500	1836300	1403000	0	0	0	0	0	0	0	0	0	46161000	33636000	35085000	5676000	6751000	9244600	1380400	4105900	0	11986000	15615000	10218000
RCOM_0321070	B9SXF5	Transmembrane 9 superfamily member	AT1G10950	TM9-type membrane protein of unknown function	37454000	29811000	25158000	2025100	1307100	1329800	0	0	0	0	0	0	503880000	385090000	339610000	26293000	21221000	18425000	0	0	0	2495200	1082200	3438300
RCOM_1003790	B9S010	Late embryogenesis abundant, putative	AT5G44310	Late embryogenesis abundant protein (LEA) family protein	60098000	54275000	33046000	18461000	6330700	0	13885000	11348000	8865100	18669000	16717000	24138000	3482300	2658400	1966900	0	0	0	0	0	0	0	0	0
RCOM_0456610	B9SQL9	O-fucosyltransferase family protein	AT1G51630	O-fucosyltransferase family protein	7795200	8796300	5461700	0	0	0	0	0	0	0	0	0	142160000	86366000	80303000	0	1785600	1148900	0	0	0	0	0	0
RCOM_0896750	B9RUY0	EGF-like domain-containing protein	AT1G52780	Protein of unknown function (DUF2921)	651140	746430	0	0	0	0	0	0	0	0	0	0	39119000	28156000	17013000	0	0	0	0	0	0	0	0	0
RCOM_1001680	B9RZV0	Desiccation-related protein PCC13-62	AT1G47980	Protein of unknown function	31709000	15969000	13237000	1329600	0	0	0	0	0	0	0	0	1301000	0	0	0	0	0	0	0	0	0	0	0
RCOM_1048100	B9RKB4	Saposin B-type domain-containing protein	AT4G29520	Stress-responsive molecular chaperone, SENSITIVE-TO-SALT	2608500	2506800	0	0	0	0	3350000	0	0	2212500	0	0	13240000	10856000	10828000	2639300	2560800	2597500	6579800	4787700	4020700	3044700	0	1950100
RCOM_1313630	B9RYV0	Lung seven transmembrane receptor, putative	AT5G42090	Lung seven transmembrane receptor family protein	5177400	3293300	2373900	1436200	0	1370500	0	0	0	0	0	0	36694000	66451000	26678000	14076000	5586400	7699700	0	0	0	0	1303600	0
RCOM_1380990	B9RPL3	Molybdate-anion transporter-like	AT4G27720	MOT2-type molybdate anion transporter	2964100	3517900	0	0	0	0	0	0	0	0	0	0	103560000	78073000	61702000	1630900	1999300	0	0	0	0	0	0	2915400
RCOM_1593820	B9R7R0	Glycosyltransferase (EC 2.4.2.-)	AT1G19360	Arabinosyltransferase 3 (AtRRA3)	5143000	3488100	2628900	0	0	0	0	0	0	0	0	0	70733000	115900000	97907000	1262200	0	777640	0	0	0	0	0	583080
RCOM_0353750	B9ST29	GDT1 family protein	AT1G25520	Uncharacterized protein family (UPF0016)	1269500	707330	0	0	0	0	0	0	0	0	0	0	22377000	18316000	14910000	2509500	3186000	3284900	0	0	0	4127700	2269100	2354700
RCOM_0759760	B9SKE2	Castor_Poll_mid domain-containing protein	AT5G49960	Pollux/Castor-type voltage-gated ion channel	1166200	1202600	0	0	0	0	0	0	0	0	0	0	28075000	21900000	19659000	2196800	1392300	1780200	7236000	5039700	3502300	6620900	5122200	3362300
RCOM_0876630	B9SXT4	6-phosphogluconate dehydrogenase, decarboxylating (EC 1.1.1.44)	AT3G02360	6-Phosphogluconate dehydrogenase	83901000	56433000	45953000	2180100	1183200	1332500	0	0	0	0	0	0	900760	2306900	1006800	0	0	0	0	0	0	0	0	0
RCOM_0853500	B9RUJ7	ATP binding protein, putative	AT5G40010	AAA-ATPase 1	1693000	1665100	0	0	0	0	0	0	0	0	0	0	18733000	7972600	8599500	0	0	0	2089900	0	0	3744500	3859600	2673300
RCOM_1506700	B9RAJ0	Probable aspartyl aminopeptidase (EC 3.4.11.21)	AT5G60160	Zn-dependent exopeptidase	24073000	17336000	19006000	859500	878770	753930	0	0	0	0	0	0	313040	0	0	0	0	0	0	0	0	0	0	0
RCOM_1341910	B9RN00	Cathepsin B, putative (EC 3.4.22.1)	AT4G01610	Cysteine proteinases superfamily protein	26640000	22627000	12347000	1362800	1143400	0	0	0	0	1265400	1537200	1810200	1154500	1179900	0	0	0	0	0	0	0	0	0	0
RCOM_1449120	B9RHA4	Cysteine protease, putative (EC 3.4.22.16)	AT4G39090	Papain family cysteine protease	43615000	40047000	29045000	14618000	7540400	7892800	0	0	0	5577400	1315000	0	12811000	8763000	7716000	2567600	0	0	0	0	0	0	0	0
RCOM_1589470	B9R777	Cysteine protease, putative (EC 1.3.1.74)	AT1G47128	Granulin repeat cysteine protease family protein	172590000	139750000	122020000	14516000	13191000	11614000	2469200	0	1212700	2377100	1478600	698010	2197700	3214700	850610	2124500	855000	0	703480	0	0	1390800	0	0
RCOM_0396690	B9T4J8	Xylem serine proteinase 1, putative (EC 3.4.21.25)	AT5G67360	Subtilase family protein	56386000	96815000	15886000	895850	0	0	0	0	0	0	0	0	1304400	0	0	0	0	0	0	0	0	0	0	0
RCOM_0255510	B9SVT0	UDP-N-acetylglucosamine-dolichyl-phosphate N-acetylglucosaminephosphotransferase	AT2G41490	ALG7 N-glycosylation UDP-N-acetylglucosamine-phosphate transferase	1034500	1028000	931760	0	0	592500	0	0	0	0	0	0	30956000	25064000	29047000	2506500	1913800	2069300	951290	0	0	3250300	2823900	3183700
RCOM_0046280	B9SSR0	Beta-(1,2)-xylosyltransferase, putative (EC 2.4.2.38)	AT5G55500	Beta-1,2-Xylosyltransferase	2536300	1562200	1278500	0	0	0	0	0	0	0	0	0	48101000	27248000	24754000	0	0	0	0	0	0	0	0	0
RCOM_1281840	B9SCW1	40S ribosomal protein S14, putative	AT3G52580	Ribosomal protein S11 family protein	115250000	99429000	67883000	15600000	11377000	9996500	0	0	0	0	0	0	172200000	131780000	47495000	7162500	10695000	6963100	4258900	19596000	0	3833900	1567300	0
RCOM_0524930	B9SJC6	40S ribosomal protein S19-3, putative	AT5G61170	Ribosomal protein S19e family protein	102570000	78102000	59442000	5479800	5415000	5963300	0	0	0	0	0	0	74413000	78472000	57324000	3604600	2129800	2662600	680380	0	0	0	0	0
RCOM_1499710	B9R9P7	40S ribosomal protein S20, putative	AT5G62300	Ribosomal protein S10p S20e family protein	78174000	78167000	10109000	6128500	4703800	0	0	0	0	0	0	0	32897000	21729000	20951000	0	0	0	0	0	0	0	0	0
RCOM_1707070	B9RWY8	40S ribosomal protein S24	AT5G28060	Ribosomal protein S24e family protein	71601000	62666000	54064000	4801000	7006800	6646900	0	0	0	0	0	0	105080000	91204000	81796000	5327700	2842800	4557600	2575600	13837000	0	996360	2819600	3072300
RCOM_0046320	B9SSR3	40S ribosomal protein S8	AT5G59240	Ribosomal protein S8 family protein	189920000	150450000	129920000	19141000	11619000	12980000	0	0	449970	0	810970	0	191360000	138510000	112380000	13658000	10932000	8181700	10509000	7447200	7604100	9105200	7746400	5624000
RCOM_1264680	B9SVH0	40S ribosomal protein SA	AT1G72370	40s Ribosomal protein SA	236860000	205300000	173690000	20188000	15442000	14811000	3625100	3579600	744410	589250	2863300	1954100	207210000	157020000	124870000	2786400	1573600	2414500	12215000	7440100	5016500	2364300	6598800	1447900
RCOM_1114190	B9T524	60S ribosomal protein L10, putative	AT1G26910	Ribosomal protein L16p L10e	2483500	2181300	0	0	0	0	0	0	0	0	0	0	6680500	3466100	0	0	0	0	0	0	0	0	0	0
RCOM_1250160	B9S8B5	60S ribosomal protein L11, putative	AT2G42740	Ribosomal protein large subunit 16A	159940000	147350000	94554000	2649900	4149200	3128300	3279600	308040	0	1831300	0	0	221100000	185020000	125600000	2282300	2791300	400400	4743300	4603300	2371000	4001500	4250900	2624600
RCOM_1169110	B9SS61	60S ribosomal protein L14, putative	AT2G20450	Ribosomal protein L14	63797000	64775000	40603000	11633000	10767000	6261000	0	0	0	0	0	0	194090000	149760000	108680000	9245800	5310200	1695600	4345100	5341400	0	3548700	3087400	1808700
RCOM_0542800 RCOM_1217810	B9SKN6	60S ribosomal protein L23, putative	AT3G04400	Ribosomal protein L14p L23e	52836000	34288000	22564000	3641700	3333500	0	1402700	0	2460100	1609600	0	1346100	38832000	23104000	9899900	1930400	0	0	1640300	0	0	2148900	2036100	0
RCOM_0788100	B9SYP0	50S ribosomal protein L23, chloroplastic	AT3G55280	Ribosomal protein L23AB	110100000	105750000	40331000	13669000	10707000	6189300	2523700	1885900	2279300	782390	0	1363500	20639000	17130000	12021000	0	0	0	2180400	0	0	2750000	1738000	1128100
RCOM_1576060	B9RI41	60S ribosomal protein L27	AT4G15000	Ribosomal L27e protein family	106540000	93621000	54052000	15690000	10311000	8394300	2123300	3403000	0	2019300	1979200	0	161740000	155800000	112130000	10288000	8024300	5050100	18842000	0	10989000	8562400	9947200	12341000
RCOM_0658570	B9SKF7	60S ribosomal protein L37a, putative	AT3G10950	Zinc-binding ribosomal protein	25673000	22240000	14877000	3219300	2779000	2779900	0	0	0	0	0	0	7342800	3768900	4651400	2352000	0	0	0	0	0	0	0	0
RCOM_1211400	B9SEY9	Ribosomal protein L5, putative	AT5G39740	Ribosomal protein L5 B	135430000	122050000	28854000	10235000	9125500	6842800	0	5701600	6202200	632010	1567800	0	165090000	138540000	114770000	2198600	1495200	1134200	5032800	6804000	7419200	0	0	0
RCOM_0720440	B9SK07	60S ribosomal protein L8, putative	AT4G36130	Ribosomal protein L2 family	120300000	101760000	72952000	19189000	10728000	10388000	3452900	0	0	3457500	0	0	153520000	120160000	96933000	17204000	5524000	10507000	46450000	27073000	32250000	31017000	31599000	29904000
RCOM_1431020	B9RF33	Signal peptidase complex subunit 3 (Microsomal signal peptidase 22 kDa subunit)	AT5G27430	Signal peptidase subunit	2336100	2441600	0	0	0	0	0	0	0	0	0	0	70295000	64282000	53428000	3795300	3634100	2881400	2553700	0	0	10070000	10597000	4080700
RCOM_1057980	B9SRT1	Vacuolar sorting receptor 1, putative	AT3G52850	Vacuolar sorting receptor homolog 1	13167000	9302000	5251700	1226900	0	0	0	0	0	0	0	0	116130000	71993000	73580000	6039300	5456000	5016800	3186200	2726800	1251300	1174600	1619500	1191400
RCOM_0778510	B9T852	L-ascorbate peroxidase (EC 1.11.1.11)	AT1G07890	Ascorbate peroxidase 1	393400000	162920000	182510000	16673000	11931000	17140000	0	0	0	0	0	0	3683800	0	0	0	0	0	0	0	0	0	0	0
RCOM_1077680	B9RM48	Calreticulin	AT1G08450	Calreticulin 3	5731000	5328300	4158600	0	0	0	0	0	0	0	0	2058300	1845400	0	1384100	0	0	0	0	0	0	0	0	0
RCOM_1000460	B9RZP8	Usp domain-containing protein	AT3G17020	Adenine nucleotide alpha hydrolases-like superfamily protein	2906700	0	0	0	0	0	0	0	0	0	0	0	887840	0	0	1062300	0	0	0	0	0	0	0	0
RCOM_1036160	B9RJL5	Methyltransferase (EC 2.1.1.-)	AT1G78240	S-Adenosyl-L-methionine-dependent methyltransferase	9419400	8168500	6365500	0	0	0	0	0	0	0	0	0	168580000	130300000	132470000	3367100	713950	1142200	0	1524200	0	0	0	0
RCOM_1594220	B9R7U0	Methyltransferase (EC 2.1.1.-)	AT1G19430	S-Adenosyl-L-methionine-dependent methyltransferase	3240900	3002100	2602000	0	0	0	0	0	0	0	0	0	32723000	22071000	20145000	0	0	0	0	0	0	0	0	0
RCOM_0865610	B9S1K1	Methyltransferase (EC 2.1.1.-)	AT4G19120	S-Adenosyl-L-methionine-dependent methyltransferase	21989000	16824000	8657700	833760	0	388940	0	0	0	0	0	0	305640000	264260000	226430000	7069700	4244900	3585900	1467800	591740	940320	596460	348560	412050
RCOM_1598250	B9R8A7	Endoplasmin, putative	AT4G24190	Chaperone protein htpG family protein	347680000	302290000	251580000	135210000	94180000	129320000	159550000	121120000	158940000	232330000	235840000	218530000	232340000	188310000	183560000	9761400	4894000	0	25680000	2555200	5551500	17501000	6359900	17385000
RCOM_1000580	B9RZR0	ATP citrate synthase (EC 2.3.3.8)	AT5G49460	ATP citrate lyase subunit B 2	36275000	30107000	27956000	873800	0	0	0	0	0	0	0	0	4754100	3419000	2937900	0	0	0	0	0	0	0	0	0
RCOM_0458400	B9T119	Nicastrin	AT3G52640	Zn-dependent exopeptidases superfamily protein	2357200	1462200	0	0	0	0	0	0	0	0	0	0	8132300	4058300	3464600	4194500	3318300	0	0	0	0	0	0	0
RCOM_0624680	B9T1Y7	V-type proton ATPase subunit a	AT2G28520	Vacuolar proton ATPase A1	1663200	1308400	0	0	0	0	0	0	0	0	0	0	35713000	28902000	26220000	2351800	846690	1716000	0	0	0	0	0	0
RCOM_1173290	B9RVV5	Phospholipid-transporting ATPase (EC 7.6.2.1)	AT5G44240	Aminophospholipid ATPase 2, ATPase component of phospholipid flippase (AtALA2/AtAVI1)	712840	664700	0	0	0	0	0	0	0	0	0	0	26902000	37573000	33247000	6796500	4092900	3066000	0	0	0	1010400	0	0
RCOM_0292270 RCOM_1450940	B9RG53	V-type proton ATPase proteolipid subunit	AT1G19910	ATPase, F0 V0 complex, subunit C protein	10696000	12170000	0	0	0	0	0	0	0	0	0	0	32908000	23990000	8669500	24302000	15800000	15193000	0	0	0	7239500	0	0
RCOM_0473450	B9SCI1	Lactoylglutathione lyase (EC 4.4.1.5) (Glyoxalase I)	AT1G08110	Lactoylglutathione lyase family protein glyoxalase I family protein	13792000	11186000	10744000	3630100	2491500	2663200	0	0	0	5331700	0	0	0	0	0	0	0	0	0	0	0	0	0	0
RCOM_1078500	B9RM80	4-hydroxy-4-methyl-2-oxoglutarate aldolase (HMG aldolase) (EC 4.1.1.112) (EC 4.1.3.17)	AT5G16450	Ribonuclease E inhibitor RraA Dimethylmenaquinone methyltransferase	7523000	5769600	6757500	0	0	0	0	0	0	0	0	0	0	0	0	0	0	0	0	0	0	0	0	0
RCOM_1505560	B9RAC8	UDP-arabinopyranose mutase (EC 5.4.99.30)	AT3G02230	Reversibly glycosylated polypeptide 1	7736400	6122000	6348200	861920	0	0	0	0	0	0	0	0	0	0	0	0	0	0	0	0	0	0	0	0
RCOM_0383870	B9SRH4	Fructose-bisphosphate aldolase (EC 4.1.2.13)	AT3G52930	Aldolase superfamily protein	452450000	413070000	382340000	45648000	27589000	22655000	2412100	0	0	878570	0	0	0	0	0	0	0	0	1864000	0	0	283710	0	0
RCOM_0562800	B9S2V7	Protein TolB	AT1G21680	DPP6 N-terminal domain-like protein	12295000	9610500	11122000	0	0	0	0	0	0	0	0	0	0	0	0	0	0	0	0	0	0	0	0	0
RCOM_1456130	B9SY08	TAXi_C domain-containing protein	AT1G55265	Protein of unknown function, DUF538	6930900	6306500	6073800	1353000	0	1224100	0	0	0	0	0	0	0	0	0	0	0	0	0	0	0	0	0	0
RCOM_0741740	B9SHN6	Histidine--tRNA ligase (EC 6.1.1.21)	AT3G02760	Class II aaRS and biotin synthetases superfamily protein	5208600	4578200	4034400	1915600	0	0	0	0	0	0	0	0	0	0	0	0	0	0	0	0	0	0	0	0
RCOM_0909450	B9RTG2	Acylaminoacyl-peptidase (EC 3.4.19.1)	AT4G14570	Acylaminoacyl-peptidase-related	8829000	6621600	6997500	2137400	0	0	0	0	0	0	0	0	0	0	0	0	0	0	0	0	0	0	0	0
RCOM_0706340	B9RQT2	Aminopeptidase (EC 3.4.11.-)	AT4G33090	Aminopeptidase M1	41275000	34171000	38472000	0	0	0	0	0	0	0	0	0	0	0	0	0	0	0	0	0	0	0	0	0
RCOM_0489730	B9SWY5	Proliferation-associated 2g4, putative (EC 3.4.11.18)	AT3G51800	Metallopeptidase M24 family protein	19973000	15785000	16792000	5425100	3042600	3311500	0	0	3725700	0	0	0	0	0	0	0	0	0	0	0	0	0	0	0
RCOM_0169630	B9T3W7	Ubiquitin-conjugating enzyme E2, putative (EC 6.3.2.19)	AT5G56150	Ubiquitin-conjugating enzyme 30	4821900	3264900	3928800	0	0	0	0	0	0	0	0	0	0	0	0	0	0	0	0	0	0	0	0	0
RCOM_1166490	B9T3P0	Proteasome subunit alpha type	AT2G27020	20S proteasome alpha subunit G1	16405000	13523000	14572000	1110500	0	0	0	0	0	0	0	0	0	0	0	0	0	0	0	0	0	0	0	0
RCOM_1600010	B9R8I3	CCT-beta	AT5G20890	TCP-1 cpn60 chaperonin family protein	42718000	18506000	27827000	3753600	0	3109700	0	0	0	0	0	0	0	0	0	0	0	0	0	0	0	0	0	0
RCOM_0920330	B9RNS0	Eukaryotic translation initiation factor 3 subunit B (eIF3b) (eIF-3-eta) (eIF3 p110)	AT5G27640	Translation initiation factor 3B1	26164000	15485000	19084000	1807200	1190000	1696600	0	0	0	0	0	0	0	0	0	0	0	0	0	0	0	0	0	0
RCOM_0484660	B9SZ78	Dtdp-glucose 4-6-dehydratase, putative (EC 5.1.3.18)	AT5G28840	GDP-D-mannose 3,5-epimerase	28439000	19812000	21609000	2451900	0	0	0	0	0	0	0	0	0	0	0	0	0	0	0	0	0	0	0	0
RCOM_1052060	B9RKM9	Glutaredoxin-dependent peroxiredoxin (EC 1.11.1.25)	AT1G65980	Thioredoxin-dependent peroxidase 1	60069000	43565000	50024000	2466700	1913100	2403100	0	0	0	0	0	0	0	0	0	0	0	0	0	0	0	0	0	0
RCOM_0612980	B9SRA3	Thioredoxin reductase (EC 1.8.1.9)	AT2G17420	NADPH-dependent thioredoxin reductase A	15154000	10683000	9015900	4668400	4571700	3762600	0	0	0	0	0	0	0	0	0	0	0	0	0	0	0	0	0	0
RCOM_1039190	B9RJV7	Aspartic proteinase nepenthesin-1, putative	AT1G09750	Eukaryotic aspartyl protease family protein	9625400	19872000	17921000	0	2336500	2641600	0	0	0	0	0	0	0	0	0	0	0	0	0	0	0	0	0	0
RCOM_1727270	B9RSM7	14-3-3 protein, putative	AT3G02520	General regulatory factor 7	53799000	40869000	44070000	12761000	8395900	10042000	0	0	0	0	0	0	0	0	0	0	0	0	0	0	0	0	0	0
RCOM_0484450	B9SZ67	Wound-induced protein WIN1, putative	AT3G04720	Pathogenesis-related 4	10983000	7266500	8839000	0	0	0	0	0	0	0	0	0	0	0	0	0	0	0	0	0	0	0	0	0
RCOM_0975020	B9SXX3	Dihydropyrimidinase, putative (EC 3.5.2.2)	AT5G12200	Pyrimidine 2	0	7680200	0	0	0	0	4661400	3765900	0	4362900	4521800	8939400	2385000	0	0	0	0	0	0	0	0	0	0	0
RCOM_0417600	B9T3X7	Alanine transaminase, putative (EC 2.6.1.2)	AT1G72330	Alanine aminotransferase 2	67607000	56052000	28418000	88826000	46402000	56022000	0	0	0	0	0	0	0	0	0	6279600	4484100	4004300	0	0	0	0	0	0
RCOM_1196300	B9SQ85	DUF1036 domain-containing protein	AT5G54870	Protein of unknown function	40815000	30929000	27428000	24879000	12097000	15890000	0	0	0	0	0	0	2886500	2529100	2251800	3462600	1625700	1247500	0	0	0	3969300	3751200	4567100
RCOM_0612670	B9SI44	Tonoplast intrinsic protein, putative	AT1G17810	Beta-tonoplast intrinsic protein	163130000	174940000	62382000	127700000	130640000	138310000	13870000	0	0	1390600	0	0	464430000	701820000	596020000	622160000	1175700000	774200000	31842000	47810000	28297000	161710000	137310000	92910000
RCOM_0904910	B9RXM3	Protein DETOXIFICATION (Multidrug and toxic compound extrusion protein)	AT3G21690	MATE efflux family protein	5490800	5719500	0	0	3251100	6098300	0	0	0	0	0	0	13677000	16525000	7202600	33291000	18881000	13913000	5797700	0	0	2641700	0	0
RCOM_1447140	B9RH48	Oligopeptide transporter, putative	AT3G27020	YELLOW STRIPE like 6	3221500	5095200	3121700	3602300	4986900	3760500	0	0	0	0	0	0	34314000	23434000	20518000	63562000	45017000	41617000	5533400	0	0	6088500	5561500	3001600
RCOM_1186280	B9SN76	Transferase, transferring glycosyl groups, putative (EC 2.4.1.12)	AT5G22740	Cellulose synthase-like A02	0	0	0	0	0	0	0	0	0	0	0	0	0	1806500	1591700	0	0	0	0	0	0	0	0	0
RCOM_1585620	B9R6U7	Transferase, transferring glycosyl groups, putative (EC 2.4.1.12)	AT4G07960	Cellulose-synthase-like C12	281060	814930	0	0	0	0	0	0	0	0	0	0	45040000	41716000	66047000	409850	0	0	0	0	0	0	0	0
RCOM_0851910	B9RUD8	Transferase, transferring glycosyl groups, putative (EC 2.4.1.12)	AT3G28180	Cellulose-synthase-like C4	0	0	0	0	0	0	0	0	0	0	0	0	8542400	5602800	5378400	0	0	0	0	0	0	0	0	0
RCOM_0919500	B9RNP7	Transferase, transferring glycosyl groups, putative	AT4G31590	Cellulose-synthase-like C5	0	0	0	0	0	0	0	0	0	0	0	0	5608400	3796800	6114100	0	0	0	0	0	0	0	0	0
RCOM_0492580	B9STK1	Cellulose synthase, putative (EC 2.4.1.12)	AT4G24010	Cellulose synthase like G1	0	0	0	0	0	0	0	0	0	0	0	0	6452100	5263000	4560400	1922900	1238700	0	2324300	1610200	1675300	3489500	2914400	2829700
RCOM_1312150	B9RYN3	Transferase, putative (EC 2.4.1.12)	AT4G23990	Cellulose synthase like G3	0	0	0	0	0	0	0	0	0	0	0	0	8875400	10241000	10919000	1138500	1371800	1301300	0	0	0	1396700	0	1692800
RCOM_1015940	B9STK6	Transferase, putative (EC 2.4.1.12)	AT2G32540	Cellulose synthase-like B4	0	0	0	0	0	0	0	0	0	0	0	0	23043000	16705000	14042000	1398500	1285600	1292700	3689900	0	2998200	7658500	7051400	5092100
RCOM_1468840	B9RLL0	Protein COBRA, putative	AT5G60920	COBRA-like extracellular glycosyl-phosphatidyl inositol-anchored protein family	0	0	0	0	0	0	0	0	0	0	0	0	14051000	14842000	15207000	0	0	0	0	0	0	0	0	0
RCOM_0710990	B9RR75	Polygalacturonase, putative (EC 3.2.1.15)	AT1G19170	Pectin lyase-like superfamily protein	0	0	0	0	0	0	0	0	0	0	0	0	20708000	19491000	16490000	0	0	0	0	0	0	0	0	0
RCOM_1443780	B9RGT3	Xyloglucan endotransglucosylase/hydrolase (EC 2.4.1.207)	AT5G13870	Xyloglucan endotransglucosylase hydrolase 5	0	0	0	0	0	0	0	0	0	0	0	0	1063300	970690	940290	0	0	0	0	0	0	0	0	0
RCOM_1352210	B9S0A6	Pectinesterase (EC 3.1.1.11)	AT2G36710	Pectin lyase-like superfamily protein	0	764150	0	0	0	0	0	0	0	0	0	0	19033000	22595000	12877000	1106500	0	0	1150800	0	0	3294100	3132900	4915600
RCOM_0782170	B9SQF3	UDP-glucuronate 5-epimerase, putative (EC 5.1.3.12)	AT4G30440	UDP-D-glucuronate 4-epimerase 1	0	0	0	0	0	0	0	0	0	0	0	0	10147000	7659400	6353100	0	0	0	0	0	0	0	0	0
RCOM_0771330	B9SV82	UDP-glucose 4-epimerase, putative (EC 5.1.3.5)	AT1G30620	NAD(P)-binding Rossmann-fold superfamily protein	0	0	0	0	0	0	0	0	0	0	0	0	10190000	11009000	9899900	0	0	0	0	0	0	0	0	0
RCOM_0134690	B9T6L4	Alpha/beta hydrolase domain containing protein 1,3, putative	AT5G49950	Alpha beta-Hydrolases superfamily protein	0	0	0	0	0	0	0	0	0	0	0	0	1752800	1611100	1237300	0	0	0	0	0	0	0	0	0
RCOM_1676810	B9RBG8	Nodulin-like domain-containing protein	AT3G01930	Major facilitator superfamily protein	0	0	0	804580	0	0	0	0	0	0	0	0	4391800	2157000	2751700	0	0	0	0	0	0	0	0	0
RCOM_0686140	B9SLF7	Transmembrane protein	AT1G34550	Protein of unknown function (DUF616)	0	0	0	0	0	0	0	0	0	0	0	0	6825700	6594700	5151200	0	0	0	0	0	0	0	0	0
RCOM_0114680	B9T3V3	Nucleotide binding protein, putative (EC 1.3.1.74)	AT3G52190	Phosphate transporter traffic facilitator1	0	0	0	0	0	0	0	0	0	0	0	0	5897100	3330600	3972900	2473300	0	0	3117900	0	0	2207200	2413100	2418300
RCOM_0837770	B9S911	O-fucosyltransferase family protein	AT1G14020	O-Fucosyltransferase family protein	0	0	0	0	0	0	0	0	0	0	0	0	2275900	0	3436500	0	0	0	0	0	0	0	0	0
RCOM_1460680	B9RU22	O-fucosyltransferase family protein	AT5G64600	O-Fucosyltransferase family protein	0	0	0	0	0	0	0	0	0	0	0	0	1531100	1490500	1204100	0	0	0	0	0	0	0	0	0
RCOM_1600730	B9R8L5	O-fucosyltransferase family protein	AT1G76270	O-Fucosyltransferase family protein	0	0	0	0	0	0	0	0	0	0	0	0	10650000	9197200	7768200	0	0	0	0	0	0	0	0	0
RCOM_1322500	B9SIA8	O-fucosyltransferase family protein	AT3G03810	O-Fucosyltransferase family protein	0	0	0	0	0	0	0	0	0	0	0	0	11477000	9668500	8481000	0	0	0	0	0	0	0	0	0
RCOM_1438730	B9RG26	Sterol isomerase, putative (EC 5.3.3.5)	AT1G20050	C-8,7 Sterol isomerase	0	0	0	0	0	0	0	0	0	0	0	0	12648000	11684000	12691000	0	0	0	0	0	0	0	0	0
RCOM_1599550	B9R8F7	Methyltransferase (EC 2.1.1.-)	AT1G20330	Sterol methyltransferase 2	0	0	0	0	0	0	0	0	0	0	0	0	1137000	0	981050	1241000	0	0	0	0	0	0	0	0
RCOM_1079740	B9RMD2	Histidine kinase (EC 2.7.13.3)	AT1G27320	Histidine kinase 3	0	0	0	0	0	0	0	0	0	0	0	0	1760300	1611300	3078500	0	0	0	0	0	0	2577800	2111700	0
RCOM_1592560	B9R7J5	Ent-kaurene oxidase, putative (EC 1.14.13.78)	AT5G25900	GA requiring 3 (ent-kaurenoic acid oxidase)	0	0	0	0	0	0	0	0	0	0	0	0	11220000	11574000	8295600	5042000	2325500	2116200	3849600	0	0	5624100	2943400	4521000
RCOM_0659440	B9SKJ4	Ent-kaurenoic acid oxidase, putative (EC 1.14.13.79)	AT1G05160	Cytochrome P450, family 88, subfamily A, polypeptide 3	0	0	0	0	0	0	0	0	0	0	0	0	17833000	9953100	11025000	1707700	0	0	4149200	0	0	2878500	2691500	2876600
RCOM_1046030	B9RK28	Phosphatidylcholine-sterol O-acyltransferase, putative (EC 2.3.1.158)	AT5G13640	Phospholipid/diacylglycerol acyltransferase (AtPDAT1)	0	0	0	0	0	0	0	0	0	0	0	0	3484000	3260400	2603400	0	0	0	1804200	0	0	1268700	0	0
RCOM_1619120	B9RE82	Longevity assurance factor, putative	AT1G13580	LAG1 longevity assurance homolog 3	0	0	0	0	0	0	0	0	0	0	0	0	4400600	2706100	4475000	0	0	0	0	0	0	0	0	0
RCOM_1965760	B9TAI2	Longevity assurance factor, putative	AT1G13580	LAG1 longevity assurance homolog 3	0	0	0	0	0	0	0	0	0	0	0	0	5691400	4618300	4892500	0	0	0	0	0	0	0	0	0
RCOM_1176940	B9RWA7	Serine palmitoyltransferase I, putative (EC 2.3.1.50)	AT4G36480	Subunit of serine C-palmitoyltransferase complex	2334500	1905300	627170	3045800	0	0	0	0	0	0	0	0	51155000	32671000	39812000	4082600	2845700	0	3968300	3072100	3495200	11014000	5889300	3549700
RCOM_0913540	B9RTW7	Short-chain dehydrogenase, putative (EC 1.1.1.102)	AT3G06060	NAD(P)-binding Rossmann-fold superfamily protein	0	0	0	0	0	0	0	0	0	0	0	0	27142000	25780000	39301000	5043200	5204300	4339700	0	0	0	0	5573800	8913900
RCOM_1450010	B9RHC3	Squalene synthase (EC 2.5.1.21)	AT4G34640	Squalene synthase 1	0	0	0	0	0	0	0	0	0	0	0	0	1461500	1433100	1252800	0	0	0	0	0	0	0	0	0
RCOM_0503360	A0T1K2	Oleate desaturase (Omega-6 desaturase, endoplasmic reticulum (EC 1.14.99.33))	AT3G12120	Fatty acid desaturase 2	0	0	0	0	0	0	0	0	0	0	0	0	35560000	45324000	30719000	3391600	4276300	0	0	3594700	0	11208000	6485400	6897200
RCOM_0639550	B9T3Z1	Omega-6 fatty acid desaturase, chloroplast, putative (EC 1.14.99.33)	AT4G30950	Fatty acid desaturase 6	0	0	0	0	0	0	0	0	0	0	0	0	1574600	1208700	1164000	0	0	0	4031400	1872700	1666300	1549900	2005900	1621000
RCOM_0826260	B9STP7	3-ketoacyl-CoA synthase (EC 2.3.1.-)	AT2G26640	3-Ketoacyl-CoA synthase 11	0	0	0	0	0	0	0	0	0	0	0	0	2458000	3235600	3480300	0	0	0	0	0	0	0	0	0
RCOM_0994580	B9T503	Triacylglycerol lipase, putative	AT3G14360	Lipid droplet-associated triacylglycerol lipase (AtOBL1)	0	0	0	0	0	0	0	0	0	0	0	0	4137900	4472000	3997000	2347600	2019900	2306500	0	0	0	2701000	2407000	2584200
RCOM_0873950	B9S6U1	Suppressor of actin, putative	AT3G51460	Phosphoinositide phosphatase family protein	1282100	0	0	1447000	1521700	0	0	0	0	0	0	0	29354000	15742000	22361000	8041700	4596900	5036100	5372500	3501300	4627400	13265000	12195000	16365000
RCOM_0902650	B9RXC8	Phosphatidate cytidylyltransferase (EC 2.7.7.41)	AT4G22340	Cytidinediphosphate diacylglycerol synthase 2	0	0	0	0	0	0	0	0	0	0	0	0	2007200	1482100	2665800	0	0	0	0	0	0	0	0	0
RCOM_1726160	B9RSL6	Sugar transporter, putative (EC 1.3.1.74)	AT5G16150	SGB/GlcT-type plastid-localized hexose transporter (AtpGlcT)	0	0	0	0	0	0	20444000	0	0	0	0	0	26220000	10751000	34331000	8294400	0	0	0	0	0	20897000	8909400	3375000
RCOM_0086990	B9SPH4	PAP2_C domain-containing protein	AT3G54020	Arabidopsis Inositol phosphorylceramide synthase 1	0	0	0	0	0	0	0	0	0	0	0	0	7858600	5784200	5275700	0	0	0	0	0	0	0	0	0
RCOM_1591720	B9R7H1	Hydrolase, putative	AT4G11800	Calcineurin-like metallo-phosphoesterase superfamily protein	0	0	0	0	0	0	0	0	0	0	0	0	7520100	7472300	3579400	0	0	0	2599600	0	0	2505000	1952000	2561400
RCOM_1077380	B9RM28	Hydrolase, putative	AT3G03305	Calcineurin-like metallo-phosphoesterase superfamily protein	0	0	0	0	0	0	0	0	0	0	0	0	5811300	4465700	4530800	0	0	0	0	0	0	2056600	0	0
RCOM_1699560	B9SU81	Cytochrome P450, putative (EC 1.14.14.1)	AT2G45510	Cytochrome P450, family 704, subfamily A, polypeptide 2	0	0	0	0	0	0	0	0	0	0	0	0	2082200	2367400	1791800	0	0	0	0	0	0	0	0	0
RCOM_1170810	B9T450	Cytochrome P450, putative (EC 1.14.13.79)	AT5G45340	Cytochrome P450, family 707, subfamily A, polypeptide 3	0	0	0	0	0	0	0	0	0	0	0	0	1756800	1815900	1553200	0	0	0	0	0	0	0	0	0
RCOM_1478730	B9SJ86	Cytochrome P450, putative (EC 1.14.13.68)	AT3G26320	Cytochrome P450, family 71, subfamily B, polypeptide 36	0	0	0	0	0	0	0	0	0	0	0	0	4707500	3966600	4818800	0	0	0	0	0	0	0	0	0
RCOM_0919450	B9RNP2	Cytochrome P450, putative (EC 1.3.3.9)	AT5G24910	Cytochrome P450, family 714, subfamily A, polypeptide 1	0	0	0	0	0	0	0	0	0	0	0	0	2312300	2493400	1922900	0	0	0	0	0	0	0	0	0
RCOM_1044930	B9SBV3	Cytochrome P450, putative (EC 1.14.13.89)	AT4G37340	Cytochrome P450, family 81, subfamily D, polypeptide 3	0	0	0	0	0	0	0	0	0	0	0	0	2019300	1883200	1766200	0	0	0	0	0	0	0	0	0
RCOM_1593090	B9R7L8	Cytochrome P450, putative (EC 1.14.13.88)	AT4G31940	Cytochrome P450, family 82, subfamily C, polypeptide 4	0	0	0	0	0	0	0	0	0	0	0	0	0	0	362510	0	0	0	0	0	0	0	0	0
RCOM_1517640	B9SDG7	Cytochrome P450, putative (EC 1.14.14.1)	AT1G64940	Cytochrome P450, family 87, subfamily A, polypeptide 6	0	0	0	0	0	0	0	0	0	0	0	0	3106300	2740400	2568600	0	0	0	0	0	0	0	0	0
RCOM_1679920	B9RBQ8	Cytochrome P450, putative (EC 1.14.13.88)	AT4G12320	Cytochrome P450, family 706, subfamily A, polypeptide 6	0	0	0	0	0	0	0	0	0	0	0	0	4253600	3784800	2936600	0	0	0	0	0	0	2744200	2705200	0
RCOM_1574180	B9RHW4	CYP726A14 (Cytochrome P450, putative (EC 1.14.13.68))	AT1G13110	Cytochrome P450, family 71 subfamily B, polypeptide 7	0	0	0	0	0	0	0	0	0	0	0	0	2118500	2123700	2167800	0	0	0	0	0	0	2043700	0	1609700
RCOM_0794390	B9SVN7	Cytochrome P450, putative (EC 1.14.13.68)	AT5G57260	Cytochrome P450, family 71, subfamily B, polypeptide 10	2918500	2049000	682940	295520	2125300	1493200	683030	613340	2055900	0	0	0	113310000	67812000	86684000	4121300	2961600	1566800	13480000	7400000	3634300	15492000	11849000	17984000
RCOM_1574400	B9RHX6	Cytochrome P450, putative (EC 1.14.13.68)	AT3G26210	Cytochrome P450, family 71, subfamily B, polypeptide 23	1246100	0	0	0	0	0	0	0	0	0	0	0	2985500	6342500	5329400	1384200	1122400	1051800	1500400	0	0	2689100	1815100	1804200
RCOM_0153180	B9T870	Cytochrome P450, putative (EC 1.14.13.68)	AT3G26300	Cytochrome P450, family 71, subfamily B, polypeptide 34	0	0	0	761650	0	0	0	0	0	0	0	0	5060600	4961200	5624000	1547700	0	1228800	2273000	0	0	1937400	2889900	1299000
RCOM_0785740	B9SB73	Cytochrome P450, putative (EC 1.14.13.68)	AT3G26300	Cytochrome P450, family 71, subfamily B, polypeptide 34	0	0	0	0	0	0	0	0	0	0	0	0	3751100	2702600	2884400	610890	0	0	0	0	0	1219900	0	735880
RCOM_0532530	B9SLV2	Cytochrome P450, putative (EC 1.3.3.9)	AT3G14690	Cytochrome P450, family 72, subfamily A, polypeptide 15	0	0	0	0	0	0	0	0	0	0	0	0	8840800	6262900	7974000	0	0	0	0	0	0	4635500	3248500	3504700
RCOM_1496790	B9R9F5	(S)-N-methylcoclaurine 3'-hydroxylase isozyme, putative (EC 1.14.13.71)	AT2G45550	Cytochrome P450, family 76, subfamily C, polypeptide 4	0	0	0	0	0	0	0	0	0	0	0	0	1197800	0	892230	0	0	0	0	0	0	828000	0	973120
RCOM_1588370	B9R738	Cytochrome P450, putative (EC 1.14.13.89)	AT4G37320	Cytochrome P450, family 81, subfamily D, polypeptide 5	0	0	0	0	0	0	0	0	0	0	0	0	18333000	16416000	21340000	2770100	0	0	891660	0	0	4053600	4086100	0
RCOM_1588520	B9R743	Cytochrome P450, putative (EC 1.14.13.89)	AT5G10610	Cytochrome P450, family 81, subfamily K, polypeptide 1	0	0	0	0	0	0	0	0	0	0	0	0	2397100	1722300	2107100	0	967380	0	0	0	0	1497300	1472300	0
RCOM_1517780	B9SDH1	Cytochrome P450, putative (EC 1.14.14.1)	AT1G64940	Cytochrome P450, family 87, subfamily A, polypeptide 6	387830	1247000	0	0	0	0	0	0	0	0	0	0	45741000	18572000	29912000	1964000	713420	819790	1341700	0	1131000	3004300	1788100	1848200
RCOM_1324460	B9S1Z5	Cytochrome P450, putative (EC 1.14.14.1)	AT1G64940	Cytochrome P450, family 87, subfamily A, polypeptide 6	0	0	0	0	0	0	0	0	0	0	0	0	8426300	4679800	5060800	1537800	0	1204300	0	0	0	2130000	1511400	2514900
RCOM_0658880	B9SKH8	Dynamin, putative	AT3G60190	DYNAMIN-like 1E (phragmoplastin-like dynamin)	0	0	0	0	0	0	0	0	0	0	0	0	0	0	1710500	0	0	0	0	0	0	0	0	0
RCOM_1512230	B9RB79	alpha-1,2-Mannosidase (EC 3.2.1.-)	AT1G27520	Glycosyl hydrolase family 47 protein	0	0	0	0	0	0	0	0	0	0	0	0	1541800	0	906340	0	0	0	0	0	0	0	0	0
RCOM_1582190	B9RIT1	Catalytic, putative	AT4G25720	Glutaminyl cyclase	0	0	0	0	0	0	0	0	0	0	0	0	2950200	1881400	1892300	0	0	0	0	0	0	0	0	0
RCOM_0174710	B9SNB7	Prolyl 4-hydroxylase alpha subunit, putative (EC 1.14.11.2)	AT4G33910	2-Oxoglutarate (2OG) and Fe(II)-dependent oxygenase superfamily protein	0	0	0	0	0	0	0	0	0	0	0	0	15648000	11952000	17960000	0	0	0	0	0	0	0	0	0
RCOM_1599420	B9R8F4	Prolyl 4-hydroxylase alpha subunit, putative (EC 1.14.11.2)	AT1G20270	2-Oxoglutarate (2OG) and Fe(II)-dependent oxygenase superfamily protein	0	0	0	0	0	0	0	0	0	0	0	0	3608200	2778900	2776700	0	0	0	0	0	0	0	0	0
RCOM_0073480	B9T5N1	Acetylglucosaminyltransferase, putative (EC 2.4.2.26)	AT4G27480	Core-2 I-branching beta-1,6-N-acetylglucosaminyltransferase family protein	0	0	0	0	0	0	0	0	0	0	0	0	1856200	1099400	1002900	0	0	0	0	0	0	0	0	0
RCOM_0853740	B9RUK1	Acetylglucosaminyltransferase, putative (EC 2.4.2.26)	AT5G15050	Core-2 I-branching beta-1,6-N-acetylglucosaminyltransferase family protein	0	0	0	0	0	0	0	0	0	0	0	0	3578200	4077000	3100600	0	0	0	0	0	0	0	0	0
RCOM_0138870	B9SJK6	Catalytic, putative	AT1G21480	Exostosin family protein	0	0	0	0	0	0	0	0	0	0	0	0	13372000	13056000	10803000	0	0	0	0	0	0	0	0	0
RCOM_0664380	B9T4Z8	Catalytic, putative	AT1G34270	Exostosin family protein	0	0	0	0	0	0	0	0	0	0	0	0	2950500	2489900	2013000	0	0	0	0	0	0	0	0	0
RCOM_0861180	B9SA61	Catalytic, putative (EC 2.4.1.224)	AT4G38040	Exostosin family protein	0	0	0	0	0	0	0	0	0	0	0	0	19093000	14590000	12699000	0	0	0	0	0	0	0	0	0
RCOM_1176320	B9RW65	Hexosyltransferase (EC 2.4.1.-)	AT2G20810	Galacturonosyltransferase 10	0	0	0	0	0	0	0	0	0	0	0	0	12855000	11655000	12174000	0	0	0	0	0	0	0	0	0
RCOM_0992220	B9S4T2	Hexosyltransferase (EC 2.4.1.-)	AT1G06780	Galacturonosyltransferase 6	0	0	0	0	0	0	0	0	0	0	0	0	7564300	5983500	5808400	0	0	0	0	0	0	0	0	0
RCOM_1617180	B9RE01	Transferase, transferring glycosyl groups, putative	AT4G01210	Glycosyl transferase family 1 protein	0	0	0	0	0	0	0	0	0	0	0	0	10598000	15785000	14110000	4867600	0	0	0	0	0	0	0	0
RCOM_1498620	B9R9L8	Xyloglucan galactosyltransferase KATAMARI1, putative	AT5G62220	Glycosyltransferase 18	0	0	0	0	0	0	0	0	0	0	0	0	4847800	5444900	6084400	0	0	0	0	0	0	0	0	0
RCOM_0115300	B9T3V5	Transferase, transferring glycosyl groups, putative (EC 2.4.1.223)	AT5G04500	Glycosyltransferase family protein 47	0	0	0	0	0	0	0	0	0	0	0	0	5493800	5519200	4287600	0	0	0	0	0	0	0	0	0
RCOM_0592150	B9SLJ9	Exostosin-2, putative (EC 2.4.1.223)	AT3G55830	Nucleotide-diphospho-sugar transferases superfamily protein	0	0	0	0	0	0	0	0	0	0	0	0	13301000	14886000	11801000	5049900	0	0	0	0	0	0	0	0
RCOM_1152890	B9SFZ2	Glycosyltransferases (EC 2.4.-.-)	AT5G67230	Nucleotide-diphospho-sugar transferases superfamily protein	0	0	0	0	0	0	0	0	0	0	0	0	23048000	25850000	33492000	0	0	0	0	0	0	0	0	0
RCOM_0611740	B9SI01	Alpha-1,3/1,6-mannosyltransferase ALG2 (EC 2.4.1.132) (EC 2.4.1.257)	AT1G78800	UDP-Glycosyltransferase superfamily protein	0	0	0	0	0	0	0	0	0	0	0	0	2553800	2345900	2009900	0	0	0	0	0	0	0	0	0
RCOM_1207110	B9SXX8	Dolichyl-phosphate beta-glucosyltransferase (EC 2.4.1.117)	AT2G39630	Nucleotide-diphospho-sugar transferases superfamily protein	0	762650	0	0	0	0	0	0	0	0	0	0	13374000	11764000	17279000	3606100	1632200	1697600	3382900	0	0	2699500	3668400	0
RCOM_1203990	B9SWD5	GPI ethanolamine phosphate transferase 3	AT5G17250	Alkaline-phosphatase-like family protein	0	0	0	0	0	0	0	0	0	0	0	0	0	2387700	2011600	0	0	0	0	0	0	0	0	0
RCOM_0632950	B9S125	alpha-1,2-Mannosidase (EC 3.2.1.-)	AT1G30000	Alpha-Mannosidase 3	0	0	0	0	0	0	0	0	0	0	0	0	23483000	22826000	26244000	0	0	0	0	0	0	0	0	0
RCOM_0580450	B9SH08	Beta-glucanase, putative	AT5G67540	Arabinanase levansucrase invertase	0	0	0	0	0	0	0	0	0	0	0	0	13125000	10925000	12657000	0	0	0	0	0	0	0	0	0
RCOM_1224170	B9SFQ9	Endoplasmic reticulum transmembrane protein	AT5G42570	B-cell receptor-associated 31-like	0	0	0	0	0	0	0	0	0	0	0	0	2982100	0	1983500	0	0	0	0	0	0	0	0	0
RCOM_1437500	B9RFV3	CBS domain-containing protein	AT1G65320	Cystathionine beta-synthase (CBS) family protein	0	0	0	923070	0	0	0	0	0	0	0	0	750660	696170	650200	0	0	0	0	0	0	0	0	0
RCOM_0407820	B9SU78	Membralin, putative	AT1G60995	(Mammal membralin)-like regulatory protein, involved in phytosterol homeostasis	0	0	0	0	0	0	0	0	0	0	0	0	2683800	2188500	5165200	0	0	0	0	0	0	0	0	0
RCOM_0658290	B9SKK7	Mannosyltransferase (EC 2.4.1.-)	AT1G02145	Homolog of asparagine-linked glycosylation 12	705730	0	0	0	0	0	0	0	0	0	0	0	13737000	11229000	12778000	1560700	0	0	1319200	0	0	0	0	0
RCOM_1500850	B9R9V1	Protein RFT1 homolog	AT5G07630	Lipid transporters	0	0	0	0	0	0	0	0	0	0	0	0	2621700	2348300	5598200	0	0	0	0	0	0	0	0	0
RCOM_0975840	B9S5G7	O-fucosyltransferase family protein	AT4G17430	O-Fucosyltransferase family protein	0	0	0	0	0	0	0	0	0	0	0	0	3679800	3606900	2720300	0	0	0	0	0	0	0	0	0
RCOM_0342710	B9SBM5	SUN domain-containing protein	AT5G04990	Putative SUN-type inner nuclear envelope component of LINC complex	0	0	0	0	0	0	0	0	0	0	0	0	5946900	6951300	7554200	0	0	0	0	0	0	0	0	0
RCOM_1653010	B9RSB3	Glycosyltransferase, putative	AT3G10630	UDP-Glycosyltransferase superfamily protein	0	0	0	0	0	0	0	0	0	0	0	0	2596000	2594800	1980400	0	0	0	0	0	0	0	0	0
RCOM_0255490	B9SVS8	N-acetyltransferase, putative	AT3G57200	KOBITO-type glycosyl transferase involved in cell elongation	0	0	0	0	0	0	0	0	0	0	0	0	2152900	1815000	1628200	0	0	0	0	0	0	0	0	0
RCOM_0920530	B9RNT0	ER membrane protein complex subunit 4	AT5G10780	EMC4 component of EMC ER-mitochondrion tethering complex	0	1959200	0	0	0	0	0	0	0	0	0	0	23159000	9778500	15003000	3877200	0	0	0	0	0	4894300	0	0
RCOM_1287280	B9T7B9	Protein YIF1A, putative	AT1G30890	Integral membrane HRF1 family protein	0	0	0	0	0	0	0	0	0	0	0	0	4862000	5696000	7850800	2742500	0	1917600	0	0	0	0	0	2055100
RCOM_0536570	B9S6H1	Reticulon-like protein	AT3G10260	Reticulon family protein	878730	0	0	0	0	0	0	0	0	0	0	0	15413000	16931000	13164000	1840600	1438300	1312000	0	0	0	1262500	1326500	1114800
RCOM_0852450	B9RUF2	GPI ethanolamine phosphate transferase 1 (EC 2.-.-.-)	AT3G01380	Transferasessulfuric ester hydrolasescatalyticstransferases	0	0	0	1788700	0	0	0	0	0	0	0	0	8273000	6507000	5559500	0	0	0	2141600	1888200	0	0	2403900	2523600
RCOM_1578040	B9RIC9	Translocation protein SEC62	AT3G20920	Component of Sec62 translocation system	0	0	0	0	0	0	0	0	0	0	0	0	14124000	9187700	12212000	2224200	2697600	2709000	4950900	3371600	4921400	8279800	3001700	7141200
RCOM_1719170	B9S4Z8	Endoplasmic reticulum transmembrane protein	AT5G48660	B-cell Receptor-associated protein 31-like	0	0	0	0	0	0	0	0	0	0	0	0	0	0	2398600	0	0	0	0	0	0	0	0	0
RCOM_0879260	B9SM64	O-fucosyltransferase family protein	AT4G08810	Calcium ion binding	0	0	0	0	0	0	0	0	0	0	0	0	4558700	4332500	4257700	0	0	0	0	0	0	0	0	0
RCOM_0147060	B9SQ62	Nucleoporin NDC1	AT1G73240	Nucleoporin of transmembrane ring of nuclear pore complex	0	0	0	0	0	0	0	0	0	0	0	0	2252500	2486800	3189200	0	0	0	0	0	0	0	0	0
RCOM_1703960	B9RWW7	Core-2/I-branching beta-1,6-N-acetylglucosaminyltransferase family protein	AT4G30060	Core-2 I-branching beta-1,6-N-acetylglucosaminyltransferase family protein	0	0	0	0	0	0	0	0	0	0	0	0	5665200	4489500	5965000	0	0	0	0	0	0	0	0	0
RCOM_0699480	B9S2H4	Glycosyltransferase family 92 protein RCOM_0530710 (EC 2.4.1.-)	AT1G27200	Domain of unknown function (DUF23)	0	0	0	0	0	0	0	0	0	0	0	0	8588300	7370400	7592600	0	0	0	0	0	0	0	0	0
RCOM_0311080	B9T723	CSC1-like protein At4g35870	AT4G35870	early-responsive to dehydration stress protein (ERD4)	0	0	0	0	0	0	0	0	0	0	0	0	2591900	2587400	3068000	0	0	0	0	0	0	0	0	0
RCOM_0687390	B9S471	WAK_assoc domain-containing protein	AT2G40316	Autophagy membrane shuttling ATG9-tranport factor	0	0	0	0	0	0	0	0	0	0	0	0	2071400	1657600	1717600	0	0	0	0	0	0	0	0	0
RCOM_1346550	B9RNC3	EB_dh domain-containing protein	AT3G62370	Cellobiose dehydrogenase-like protein	0	0	0	0	0	0	0	0	0	0	0	0	5246100	4584500	4645100	0	0	0	0	0	0	0	0	0
RCOM_1496630	B9R9E0	Uncharacterized protein	AT5G52180	Membrane protein of unknown function	0	0	0	0	0	0	0	0	0	0	0	0	4502900	3907400	4051900	0	0	0	0	0	0	0	0	0
RCOM_1776390	B9REN1	Major facilitator superfamily domain-containing protein 12-like	AT2G44280	Major facilitator superfamily protein	0	0	0	0	0	0	0	0	0	0	0	0	0	1004100	780610	0	1132600	0	0	0	0	0	0	0
RCOM_1387470	B9SXC9	O-fucosyltransferase family protein	AT4G16650	O-Fucosyltransferase family protein	0	0	0	0	0	0	0	0	0	0	0	0	4389200	4443600	6801100	0	0	0	0	0	0	0	0	0
RCOM_0903330	B9RXF6	O-fucosyltransferase family protein	AT1G62330	O-Fucosyltransferase family protein	0	0	0	0	0	0	0	0	0	0	0	0	6342000	6556200	9219500	0	0	0	0	0	0	0	0	0
RCOM_1039440	B9RJX2	O-fucosyltransferase family protein	AT4G24530	O-Fucosyltransferase family protein	0	0	0	0	0	0	0	0	0	0	0	0	7304400	6706300	5654100	0	0	0	0	0	0	0	0	0
RCOM_0658480	B9SKE8	PPIase cyclophilin-type domain-containing protein	AT4G17070	Peptidyl-prolyl cis-trans isomerase, Cyclophilin-type protein folding catalyst	0	0	0	0	0	0	0	0	0	0	0	0	16719000	11276000	16619000	0	0	0	0	0	0	0	0	0
RCOM_0121040	B9SZ04	PPIase cyclophilin-type domain-containing protein	AT4G17070	Peptidyl-prolyl cis-trans isomerase, Cyclophilin-type protein folding catalyst	0	0	0	0	0	0	0	0	0	0	0	0	1731800	1117200	1450200	0	0	0	0	0	0	0	0	0
RCOM_0277570	B9T8G7	PMR5N domain-containing protein	AT5G06700	Plant protein of unknown function (DUF828)	0	0	0	0	0	0	0	0	0	0	0	0	4441800	4096100	4669800	0	0	0	0	0	0	0	0	0
RCOM_0700860	B9SBY9	Uncharacterized protein	AT2G24290	Protein of unknown function (DUF1068)	0	0	0	0	0	0	0	0	0	0	0	0	10281000	7989100	7829700	0	0	0	0	0	0	0	0	0
RCOM_1016720	B9STL4	DUF1068 domain-containing protein	AT1G05070	Protein of unknown function (DUF1068)	0	0	0	0	0	0	0	0	0	0	0	0	10335000	8415200	8048200	0	0	0	0	0	0	0	0	0
RCOM_1593970	B9R7S5	Polyol transporter 5-like	AT4G36660	Protein of unknown function (DUF1195)	0	0	0	0	0	0	0	0	0	0	0	0	23248000	18176000	19770000	0	0	0	0	0	0	0	0	0
RCOM_0936630	B9RZ96	Protein kinase domain-containing protein	AT4G21700	Protein of unknown function (DUF2921)	0	0	0	0	0	0	0	0	0	0	0	0	0	2344800	2024800	0	0	0	0	0	0	0	0	0
RCOM_0812260	B9RYD2	Polysacc_synt_4 domain-containing protein	AT5G67210	Protein of unknown function (DUF579)	0	0	0	0	0	0	0	0	0	0	0	0	6181000	5903000	4579900	0	0	0	0	0	0	0	0	0
RCOM_1028690	B9SK84	Polysacc_synt_4 domain-containing protein	AT4G09990	Protein of unknown function (DUF579)	0	0	0	0	0	0	0	0	0	0	0	0	11023000	8706300	8995300	0	0	0	0	0	0	0	0	0
RCOM_1674860	B9RBD6	Uncharacterized protein	AT1G28240	Protein of unknown function (DUF616)	0	1543800	0	0	0	0	0	0	0	0	0	0	26791000	12841000	28123000	0	0	0	0	0	0	0	0	0
RCOM_1593870	B9R7R5	Dirigent protein	AT5G42660	Protein of unknown function (DUF616)	0	0	0	0	0	0	0	0	0	0	0	0	6816500	4702500	7920400	0	0	0	0	0	0	0	0	0
RCOM_0977300	B9S5J3	PREDICTED: plant/F20M13-60	AT4G38500	Protein of unknown function (DUF616)	0	0	0	0	0	0	0	0	0	0	0	0	10064000	8415600	7392300	0	0	0	0	0	0	0	0	0
RCOM_1062720	B9S5Z5	Lysine ketoglutarate reductase trans-splicing related 1	AT1G61240	Protein of unknown function (DUF707)	0	0	0	0	0	0	0	0	0	0	0	0	3178500	3303900	3803100	0	0	0	0	0	0	0	0	0
RCOM_1065110	B9S670	Storage protein	AT3G27470	Protein of unknown function (DUF707)	0	0	0	0	0	0	0	0	0	0	0	0	4847800	3586500	4789500	0	0	0	0	0	0	0	0	0
RCOM_0034350	B9SVB6	Storage protein	AT2G28310	Protein of unknown function (DUF707)	0	0	0	0	0	0	0	0	0	0	0	0	2752000	2141400	2065800	0	0	0	0	0	0	0	0	0
RCOM_0205190	B9SPR9	Plant/F12B17-70 protein	AT4G31330	Protein of unknown function, DUF599	0	0	0	0	0	0	0	0	0	0	0	0	1287100	1128500	1088800	0	0	0	0	0	0	0	0	0
RCOM_1428930	B9REU9	S-adenosylmethionine-dependent methyltransferase, putative	AT3G05100	S-adenosyl-L-methionine-dependent methyltransferase	0	0	0	0	0	0	0	0	0	0	0	0	3351500	2742200	2183600	0	0	0	0	0	0	0	0	0
RCOM_1052690	B9RKQ2	Site-1 protease, putative (EC 3.4.21.62)	AT5G19660	SITE-1 protease	0	0	0	0	0	0	0	0	0	0	0	0	11557000	10729000	18891000	0	0	0	0	0	0	0	0	0
RCOM_0677740	B9RSQ1	Vacuole membrane protein, putative	AT4G14950	SNARE associated Golgi protein family	0	0	0	0	0	0	0	0	0	0	0	0	9904700	9875600	7061700	0	0	0	0	0	0	0	0	0
RCOM_0800130	B9RRZ4	Thioredoxin-related transmembrane protein 2 homolog	AT5G11640	Thioredoxin superfamily protein	0	0	0	0	0	0	0	0	0	0	0	0	6793800	5442600	5993500	0	0	0	0	0	0	0	0	0
RCOM_1188020	B9RRE1	PMR5N domain-containing protein	AT5G20680	Polysaccharide O-acetyltransferase TRICHOME BIREFRINGENCE-LIKE 16 (AtTBL16)	0	0	0	0	0	0	0	0	0	0	0	0	0	0	1917200	0	0	0	0	0	0	0	0	0
RCOM_0711300	B9RR86	PMR5N domain-containing protein	AT5G20680	Polysaccharide O-acetyltransferase TRICHOME BIREFRINGENCE-LIKE 16 (AtTBL16)	0	0	0	0	0	0	0	0	0	0	0	0	8218000	7730700	6079300	0	0	0	0	0	0	0	0	0
RCOM_0582920	B9SNX1	PMR5N domain-containing protein	AT5G20590	Polysaccharide O-acetyltransferase TRICHOME BIREFRINGENCE-LIKE 5 (AtTBL5)	0	0	0	0	0	0	0	0	0	0	0	0	6387100	5746800	4972100	0	0	0	0	0	0	0	0	0
RCOM_0034590	B9SVC0	Sulfotransferase (EC 2.8.2.-)	AT1G08030	Tyrosylprotein sulfotransferase	0	0	0	0	0	0	0	0	0	0	0	0	3684600	3357600	4399800	0	0	0	0	0	0	0	0	0
RCOM_0113840	B9T3U9	Transferase, transferring glycosyl groups, putative	AT5G04480	UDP-Glycosyltransferase superfamily protein	0	0	0	0	0	0	0	0	0	0	0	0	6621100	6021400	5483500	0	0	0	0	0	0	0	0	0
RCOM_0137940	B9SJI3	DUF218 domain-containing protein	AT1G21370	Protein of unknown function	0	0	0	0	0	0	0	0	0	0	0	0	4752400	4934700	3844000	0	0	0	0	0	0	0	0	0
RCOM_0609600	B9S7L9	Alpha-(1,6)-fucosyltransferase	AT5G28910	Protein of unknown function	0	0	0	0	0	0	0	0	0	0	0	0	2818300	2198200	1889400	0	0	0	0	0	0	0	0	0
RCOM_1452360	B9RG93	Hydroxyproline O-arabinosyltransferase 3-like	AT5G13500	Hydroxyproline O-arabinosyltransferase	0	0	0	0	0	0	0	0	0	0	0	0	3955200	3331000	4008400	0	0	0	0	0	0	0	0	0
RCOM_0103630	B9T4N4	Transmembrane protein	AT4G39840	Membrane protein of unknown function	0	0	0	0	0	0	0	0	0	0	0	0	16295000	12385000	15322000	0	0	0	0	0	0	0	0	0
RCOM_1057750	B9SRS8	DUF4793 domain-containing protein	AT3G51580	Protein of unknown function	0	0	0	0	0	0	0	0	0	0	0	0	8350000	8209600	6192800	0	0	0	0	0	0	0	0	0
RCOM_0835850	B9S8U0	Nucleotide-diphospho-sugar transferase	AT2G45320	Protein of unknown function	0	0	0	0	0	0	0	0	0	0	0	0	6035700	5775700	4895000	0	0	0	0	0	0	0	0	0
RCOM_0313070	B9SN52	Movement protein	AT3G57990	Putative chloroplast outer envelope solute channel (AtOEP40)	0	0	0	0	0	0	0	0	0	0	0	0	1318200	1163800	983630	0	0	0	0	0	0	0	0	0
RCOM_1355450	B9S0J9	Transmembrane protein	AT2G37035	Membrane protein of unknown function	0	0	0	0	0	0	0	0	0	0	0	0	1234800	0	1136900	0	0	0	0	0	0	0	0	0
RCOM_1446800	B9RH34	Membrane-associated protein	AT3G26950	Protein of unknown function	0	0	0	0	0	0	0	0	0	0	0	0	3596700	2988300	4031100	0	0	0	0	0	0	0	0	0
RCOM_0867590	B9S1R9	Reticulon3-A3, putative	AT2G35610	Xyloglucanase 113	0	0	0	0	0	0	0	0	0	0	0	0	23392000	20256000	18312000	0	0	0	0	0	0	0	0	0
RCOM_1034540	B9RJH7	Endoplasmic reticulum-Golgi intermediate compartment protein, putative	AT1G36050	Endoplasmic reticulum vesicle transporter protein	3192600	0	0	0	0	0	0	0	0	0	0	0	53648000	29235000	42263000	5113200	3999700	0	5286100	0	0	12471000	8734300	8655100
RCOM_1044140	B9SBU4	SUN domain-containing protein	AT1G71360	Galactose-binding protein	0	0	0	0	0	0	0	0	0	0	0	0	5883400	3061300	2982800	0	0	0	0	0	0	2147300	0	2007100
RCOM_0333480	B9T6E7	SGL domain-containing protein	AT2G01410	NHL domain-containing protein	1105400	0	0	0	0	0	0	0	0	0	0	0	24591000	16616000	17466000	2166300	2545800	2635400	1846000	1638300	0	3046500	2681500	2364300
RCOM_1321770	B9SI85	TPR_REGION domain-containing protein	AT2G21720	Plant protein of unknown function (DUF639)	0	0	0	0	0	0	0	0	0	0	0	0	6715600	5816100	8956400	1312100	0	1121600	0	0	0	1706900	1526500	0
RCOM_0171070	B9T2M4	S5A_REDUCTASE domain-containing protein	AT1G73650	Protein of unknown function (DUF1295)	0	0	0	0	0	0	0	0	0	0	0	0	19816000	16259000	27231000	11272000	5475200	5363300	2.00E+06	0	0	4758900	0	0
RCOM_0373880	B9T1F9	Glycosyltransferase STELLO2	AT2G41770	Protein of unknown function (DUF288)	2177000	1346500	0	3828800	0	0	0	0	0	0	0	0	41180000	42782000	25323000	0	0	0	0	0	0	0	1964900	0
RCOM_0669360	B9S3I8	ER membrane protein complex subunit 3	AT4G12590	Membrane protein of unknown function DUF106, transmembrane	13414000	6320400	0	1701800	1869200	0	0	0	0	0	0	0	116820000	61321000	120060000	11789000	12377000	7498700	8452500	4464000	0	24478000	23072000	17674000
RCOM_0959330	B9SE75	PAP2_C domain-containing protein	AT1G43580	Sphingomyelin synthetase family protein	0	0	0	0	0	0	0	0	0	0	0	0	14038000	9957500	18114000	455870	0	0	0	0	0	794480	0	0
RCOM_0924570	B9RP71	Protein brittle-1	AT5G11280	Protein of unknown function	0	0	0	0	0	0	0	0	0	0	0	0	23862000	22449000	17461000	0	0	0	0	0	0	8862200	2331100	0
RCOM_0523330	B9S9X9	Transmembrane protein TqsA-like	AT5G55960	Membrane protein of unknown function	0	0	0	0	0	0	0	0	0	0	0	0	3237100	2470000	2291100	0	2392400	0	0	0	0	1174300	0	1356500
RCOM_0297040	B9SM88	Ubiquitin-like domain-containing protein	AT1G71780	Protein of unknown function	0	977900	0	0	0	0	0	0	0	0	0	0	6580300	6876000	6281900	1302700	0	0	2023400	0	0	1859800	0	0
RCOM_0983280	B9SZF5	Rab-GAP TBC domain-containing protein	AT5G59960	Protein of unknown function	0	0	0	0	0	0	0	0	0	0	0	0	2736200	1058900	1090600	0	0	0	0	0	0	1237000	0	0
RCOM_0430450	B9T6C6	Adenosine diphosphatase, putative (EC 3.6.1.5)	AT4G19180	GDA1 CD39 nucleoside phosphatase family protein	0	0	0	0	0	0	0	0	0	0	0	0	4307000	3418700	3218400	0	0	0	0	0	0	0	0	0
RCOM_0936030	B9RZ78	Allantoinase (EC 3.5.2.5)	AT4G04955	Allantoinase	9099900	5730400	3780000	2408500	1981800	716650	1798400	0	0	1571900	0	0	155670000	137590000	123490000	16652000	13452000	10639000	56473000	38385000	37447000	88936000	65924000	69251000
RCOM_0962080	B9SEC9	Sol1 protein, putative (EC 3.4.17.22)	AT1G71696	Carboxypeptidase D	0	0	0	0	0	0	0	0	0	0	0	0	1435200	1450300	1597400	0	0	0	0	0	0	0	0	0
RCOM_1583410	B9RIX2	D-alanyl-D-alanine endopeptidase, putative	AT4G33410	SIGNAL PEPTIDE PEPTIDASE-LIKE 1	0	0	0	0	0	0	0	0	0	0	0	0	9029100	7167600	7152300	0	0	0	0	0	0	0	0	0
RCOM_0833830	B9SM25	Minor histocompatibility antigen H13, putative	AT2G03120	Signal peptide peptidase	2732200	0	0	0	1884500	0	0	0	0	0	1939300	1689800	67161000	65939000	61219000	6675600	5582100	5275100	3479500	3903400	3096800	15257000	9643000	8577600
RCOM_0026260	B9T3D4	ATP binding protein, putative	AT5G20660	Zn-dependent exopeptidases superfamily protein	0	0	0	0	0	0	0	0	0	0	0	0	44092000	41932000	35247000	9183700	4393800	5970700	7500800	1281800	0	19078000	12661000	12656000
RCOM_1303660	B9SVA7	Aspartic proteinase, putative (EC 3.4.23.40)	AT1G11910	Aspartic protease A1 (AtAPA1)	199170000	144730000	169250000	89122000	81377000	79248000	111460000	120370000	160980000	410420000	375350000	479720000	63805000	54314000	55957000	8972900	5631000	4394500	21704000	13221000	13356000	22475000	18472000	18878000
RCOM_1600900	B9R8M1	Carboxypeptidase B2, putative	AT5G42320	Zn-dependent exopeptidases superfamily protein	0	0	0	0	0	0	0	0	0	0	0	0	1830100	1640000	1598900	0	0	0	0	0	0	0	0	0
RCOM_0332900	B9T4T0	Transmembrane protein, putative	AT3G07950	Rhomboid protein-related	0	0	0	0	0	0	0	0	0	0	0	0	9006400	9782900	11599000	0	0	0	0	0	0	0	0	0
RCOM_1324630	B9S201	Protein binding protein, putative	AT3G16090	RING U-box superfamily protein	0	0	0	0	0	0	0	0	0	0	0	0	5472400	6561300	5052300	3094000	0	0	0	0	0	0	0	0
RCOM_0530710	B9SLR1	Glycosyltransferase family 92 protein RCOM_0530710 (EC 2.4.1.-)	AT3G27330	Zinc finger (C3HC4-type RING finger) family protein	0	0	0	0	0	0	0	0	0	0	0	0	3003400	2381000	2227400	0	0	0	0	0	0	0	0	0
RCOM_1033040	B9RJC3	Hexosyltransferase (EC 2.4.1.-)	AT1G77810	Galactosyltransferase family protein	1697600	0	0	0	0	0	0	0	0	0	0	0	20303000	19580000	23498000	0	0	0	0	0	0	0	0	0
RCOM_1288390	B9SYI3	Transferase, transferring glycosyl groups, putative (EC 2.4.1.134)	AT4G21060	Galactosyltransferase family protein	0	0	0	0	0	0	0	0	0	0	0	0	2274900	2622400	2331200	0	0	0	0	0	0	0	0	0
RCOM_1314290	B9RYW6	Hexosyltransferase (EC 2.4.1.-)	AT1G32930	Galactosyltransferase family protein	0	0	0	0	0	0	0	0	0	0	0	0	12608000	10605000	9563200	0	0	0	0	0	0	0	0	0
RCOM_1445300	B9RGY5	Alpha-2,8-sialyltransferase 8b, putative	AT1G08660	MALE GAMETOPHYTE DEFECTIVE 2	1255500	0	0	0	0	0	0	0	0	0	0	0	11613000	11831000	11360000	0	0	0	0	0	0	0	0	0
RCOM_1584130	B9R6Q8	Glycosyltransferases (EC 2.4.-.-)	AT1G27600	Nucleotide-diphospho-sugar transferases superfamily protein	0	0	0	0	0	0	0	0	0	0	0	0	9273200	8385400	7223600	0	0	0	0	0	0	0	0	0
RCOM_1600970	B9R8M8	Dolichol-phosphate mannosyltransferase subunit 1 (EC 2.4.1.83)	AT1G20575	Nucleotide-diphospho-sugar transferases superfamily protein	0	0	0	0	0	0	0	0	0	0	0	0	5452300	5056300	5702000	0	0	0	0	0	0	0	0	4211000
RCOM_0685080	B9SLD1	Fucosyltransferase (EC 2.4.1.-)	AT1G71990	Fucosyltransferase 13	0	0	0	0	0	0	0	0	0	0	0	0	2306200	2818300	2757100	0	0	0	0	0	0	0	0	0
RCOM_0347110	B9SW46	Alpha-1,6-mannosyl-glycoprotein 2-beta-N-acetylglucosaminyltransferase (EC 2.4.1.143)	AT2G05320	Beta-1,2-N-acetylglucosaminyltransferase II	0	0	0	0	0	0	0	0	0	0	0	0	4908300	3747700	3421500	0	0	0	0	0	0	0	0	0
RCOM_0836600	B9S8X5	Transferase, transferring glycosyl groups, putative (EC 2.4.1.134)	AT1G26810	Galactosyltransferase1	0	0	0	0	0	0	0	0	0	0	0	0	0	2519100	2896300	0	0	0	0	0	0	0	0	0
RCOM_1581340	B9RIN6	Hexosyltransferase (EC 2.4.1.-)	AT5G53340	Galactosyltransferase family protein	0	0	0	0	0	0	0	0	0	0	0	0	5538100	5128200	5931300	0	0	0	0	0	0	0	0	0
RCOM_0906990	B9RXX9	S-locus-specific glycoprotein S13, putative	AT1G11340	S-locus lectin protein kinase family protein	0	0	0	0	0	0	0	0	0	0	0	0	1384900	0	741150	0	0	0	0	0	0	0	0	0
RCOM_0608050	B9S7I5	Gpi-anchor transamidase, putative (EC 3.4.22.34)	AT1G08750	Peptidase C13 family	0	0	0	0	0	0	0	0	0	0	0	0	5653700	5068200	5051200	0	0	0	0	0	0	2269900	1776600	2222500
RCOM_0682590	B9RTA4	Ribosomal protein L19	AT3G16780	Ribosomal protein L19e family protein	0	0	0	1079700	0	0	0	0	0	0	0	0	0	3397300	1887000	0	0	0	0	0	0	0	0	0
RCOM_0046390	B9SSS0	Protein translocase, putative	AT5G55510	Mitochondrial import inner membrane translocase subunit Tim17 Tim22 Tim23 family protein	0	0	0	0	0	0	0	0	0	0	0	0	2381100	2501000	3199800	0	0	0	3188900	3522300	3868500	2817100	3821200	3432300
RCOM_0899010	B9RV45	Signal peptidase I (EC 3.4.21.89)	AT1G52600	Peptidase S24 S26A S26B S26C family protein	4407700	0	0	0	0	2213400	0	0	0	0	0	0	27220000	37248000	29908000	5927800	5296500	5050800	3244600	0	0	9147300	5237500	10863000
RCOM_0529240	B9SHC8	Signal recognition particle receptor subunit beta	AT5G05670	Signal recognition particle binding	3159500	0	0	0	0	0	0	0	0	0	0	0	31762000	22834000	25853000	5572100	2352400	2894500	4974900	5489200	0	13953000	9495900	9775700
RCOM_1789310	B9TF35	TAXi_C domain-containing protein	AT1G30900	VACUOLAR SORTING RECEPTOR 6	0	0	0	0	0	0	0	0	0	0	0	0	1794200	2159100	1856300	0	0	0	0	0	0	0	0	0
RCOM_0363260	B9SYU2	Vacuolar protein sorting-associated protein 35	AT2G17790	VPS35 homolog A	0	1582800	0	0	0	0	0	0	0	0	0	0	0	0	1023600	0	0	0	0	0	0	0	0	0
RCOM_0377810	B9T8D9	Sulfhydryl oxidase (EC 1.8.3.2)	AT1G15020	Quiescin-sulfhydryl oxidase 1	0	0	0	0	0	0	0	0	0	0	0	0	12679000	9657400	7485200	0	0	0	0	0	0	0	0	0
RCOM_0640900	B9S7E9	Kelch repeat-containing protein At3g27220-like	AT1G51540	Galactose oxidase kelch repeat superfamily protein	0	0	0	0	0	0	0	0	0	0	0	0	3011000	2539200	2547300	0	0	0	0	0	0	0	0	0
RCOM_0530740	B9SLR4	Nucleic acid binding protein, putative	AT5G63280	C2H2-like zinc finger protein	0	0	0	0	0	0	0	0	0	0	0	0	1942400	0	352790	0	0	0	0	0	0	0	0	0
RCOM_1185650	B9SN63	N-acetylglucosaminylphosphatidylinositol deacetylase (EC 3.5.1.89)	AT3G58130	N-acetylglucosaminylphosphatidylinositol de-N-acetylase family protein	0	0	0	0	0	0	0	0	0	0	0	0	2979400	2126200	1905800	0	0	0	0	0	0	0	0	0
RCOM_1591110	B9R7F0	Dihydroflavonal-4-reductase, putative (EC 1.1.1.219)	AT4G33360	NAD(P)-binding Rossmann-fold superfamily protein	0	0	0	0	0	0	0	0	0	0	0	0	2885100	2727500	2240000	0	0	0	0	0	0	0	0	0
RCOM_1518000	B9SDI3	Tocopherol O-methyltransferase, putative (EC 2.1.1.95)	AT1G64970	Gamma-tocopherol methyltransferase	0	0	0	654100	0	0	0	0	0	0	0	0	865630	0	725750	0	0	0	0	0	0	0	0	0
RCOM_0158670	B9T2X5	Strictosidine synthase, putative (EC 4.3.3.2)	AT3G57030	Calcium-dependent phosphotriesterase superfamily protein	1450600	0	0	0	1834800	0	0	0	0	0	0	0	44140000	8004100	19543000	1380900	1793600	0	0	0	0	6009000	0	3719900
RCOM_0873100	B9S6S6	Adipocyte plasma membrane-associated protein, putative (EC 4.3.3.2)	AT3G51430	Strictosidine synthase-like protein (AtSSL5/AtYLS2)	3742300	0	0	0	0	0	0	0	0	0	0	0	15901000	11546000	13949000	2958500	0	0	4935700	0	0	9162800	8087600	7282200
RCOM_1164350	B9SD83	Cinnamate 4-hydroxylase, putative (EC 1.14.13.11)	AT2G30490	Cinnamate-4-hydroxylase	0	0	0	0	0	0	0	0	0	0	0	0	15462000	9458400	6845600	3459600	1420600	1619300	4182500	0	0	4507700	4670500	4599400
RCOM_1594430	B9R7V1	3-ketoacyl-CoA synthase (EC 2.3.1.-)	AT1G19440	3-Ketoacyl-CoA synthase 4	0	0	0	0	0	0	0	0	0	0	0	0	4347000	3484400	4332400	0	0	0	0	0	0	0	0	0
RCOM_0104820	B9T1Q9	Calcineurin B, putative	AT5G55990	Calcineurin B-like protein 2	0	0	0	0	0	0	0	0	0	0	0	0	0	1180000	1186500	0	1359300	0	0	0	0	0	0	0
RCOM_1496490	B9R9D6	ADP-ribosylation factor, putative	AT5G52210	GTP-binding protein 1	0	0	0	0	0	0	0	0	0	0	0	0	1631600	0	1307900	0	0	0	0	0	0	0	0	0
RCOM_0991550	B9S4R5	Interferon-induced guanylate-binding protein, putative	AT2G38840	Guanylate-binding family protein	0	1212400	0	0	0	0	0	0	0	0	0	0	44875000	36035000	34509000	0	0	0	0	0	0	0	0	0
RCOM_1452470	B9RGA4	Exoenzymes regulatory protein aepA, putative	AT3G55850	Amidohydrolase family	4934100	2470600	0	0	0	0	0	0	0	0	0	0	36220000	37103000	31702000	4267200	2857900	3117300	11652000	2426300	0	17455000	8252400	13745000
RCOM_1330480	B9S708	Receptor protein kinase CLAVATA1, putative (EC 1.3.1.74, EC 2.7.11.25)	AT1G72180	Leucine-rich receptor-like protein kinase family protein	0	0	0	0	0	0	0	0	0	0	0	0	1421900	1414200	1621000	1693700	0	0	0	0	0	0	0	0
RCOM_1621000	B9REF5	Methyltransferase (EC 2.1.1.-)	AT1G13860	QUASIMODO2 LIKE 1 (putative methyltransferase)	0	0	0	0	0	0	0	0	0	0	0	0	4012900	2549700	2596700	0	0	0	0	0	0	0	0	0
RCOM_0160690	B9T606	Methyltransferase (EC 2.1.1.-)	AT5G04060	S-adenosyl-L-methionine-dependent methyltransferases superfamily protein	0	0	0	0	0	0	0	0	0	0	0	0	2386900	2313300	3310400	0	0	0	0	0	0	0	0	0
RCOM_0687220	B9S456	Methyltransferase (EC 2.1.1.-)	AT2G40280	S-adenosyl-L-methionine-dependent methyltransferases superfamily protein	0	0	0	0	0	0	0	0	0	0	0	0	3365800	2978400	3373900	0	0	0	0	0	0	0	0	0
RCOM_1481420	B9SDZ8	Methyltransferase (EC 2.1.1.-)	AT2G39750	S-adenosyl-L-methionine-dependent methyltransferases superfamily protein	0	0	0	0	0	0	0	0	0	0	0	0	10292000	9831800	9187100	0	0	0	0	0	0	0	0	0
RCOM_0865400	B9S1J0	Lipid binding protein, putative	AT4G19040	ENHANCED DISEASE RESISTANCE 2	0	0	0	0	0	0	0	0	0	0	0	0	2550800	1600900	1314800	0	0	0	0	0	0	0	0	0
RCOM_1681800	B9RBW5	Triose phosphate/phosphate translocator, chloroplast, putative	AT1G12500	Nucleotide-sugar transporter family protein	0	0	0	0	0	0	0	0	0	0	0	0	2661700	2803900	2159800	0	0	0	0	0	0	0	0	0
RCOM_0643920	B9SQ32	ADP,ATP carrier protein, putative	AT3G51870	Mitochondrial substrate carrier family protein	0	0	0	0	0	0	0	0	0	0	0	0	0	0	754510	0	0	0	0	0	0	0	0	0
RCOM_0894330	B9SCE3	Copper-transporting atpase P-type, putative (EC 3.6.3.4)	AT5G44790	Putative copper cation-transporting P1B-type ATPase	0	0	0	0	0	0	0	0	0	0	0	0	11587000	12041000	11717000	0	0	0	0	0	0	0	0	0
RCOM_0778070	B9S7E2	Iaa-alanine resistance protein, putative	AT1G68100	ZIP metal ion transporter family	0	0	0	0	0	0	0	0	0	0	0	0	2406800	3243800	2913700	0	0	0	0	0	0	0	0	0
RCOM_0553180	B9SGI0	Carbohydrate transporter, putative	AT4G36790	Major facilitator superfamily protein	0	0	0	0	0	0	0	0	0	0	0	0	13343000	14555000	19458000	0	0	0	0	0	0	0	0	0
RCOM_0066490	B9SZK9	Transmembrane emp24 domain-containing protein 10, putative	AT1G09580	Putative P24-delta ER-Golgi trafficking regulator	0	0	0	0	0	0	0	0	0	0	0	0	11860000	5698100	7980200	1447000	0	0	1678100	1475000	1436800	2057600	1158800	1790400
RCOM_0697490	B9S297	UDP-galactose transporter, putative	AT1G14360	UDP-galactose transporter 3	0	0	0	0	0	0	0	0	0	0	0	0	17064000	13152000	15102000	3621400	0	0	0	0	0	0	0	3579500
RCOM_1508420	B9RAT0	High-affinity nitrate transporter	AT5G50200	Component of high-affinity nitrate uptake system (AtNRT3.1/AtNAR2.1)	1387500	0	0	1044300	0	0	0	0	0	0	0	0	6521400	3451800	5664900	1356100	0	0	0	0	0	0	0	0
RCOM_0797640	B9RRT5	Potassium:hydrogen antiporter, putative	AT5G11800	Potassium efflux antiporter 6	0	0	0	0	0	0	0	0	0	0	0	0	0	10011000	7024500	0	0	0	0	0	0	0	0	0
RCOM_0914010	B9RTZ4	Chloride channel protein	AT5G26240	Voltage-gated anion channel (AtCLC-d)	0	0	0	0	0	0	0	0	0	0	0	0	2742100	2296700	3896500	0	0	0	0	0	0	0	0	0
RCOM_1761870	B9RHM6	Cation-transporting atpase 13a1, putative (EC 3.6.3.8)	AT5G23630	Phosphate deficiency response 2	2737300	0	0	5111900	0	0	0	0	0	0	0	0	130370000	108810000	79962000	14261000	15314000	11961000	32044000	28863000	27875000	54138000	41044000	43641000
RCOM_1054130	B9RK15	Sodium-bile acid cotransporter, putative	AT2G26900	Sodium-dependent pyruvate transporter (AtBAT1/AtBASS2/AtSBF1)	5545900	8080400	4878700	5285600	0	7013000	0	0	0	0	0	0	39991000	23205000	55948000	18224000	14912000	19252000	18475000	0	32197000	47269000	53378000	50107000
RCOM_0573930	B9SUS6	Sugar transporter, putative (EC 1.3.1.74)	AT2G43330	inositol transporter 1	0	0	0	0	0	0	0	0	0	0	0	0	0	0	902450	0	0	0	0	0	0	0	0	0
RCOM_1043060	B9SBS6	CMP-sialic acid transporter, putative	AT4G35335	Nucleotide-sugar transporter family protein	0	0	0	0	0	0	0	0	0	0	0	0	3919400	3507400	6604700	0	0	0	0	0	0	0	0	0
RCOM_1689110	B9RCH9	Endoglucanase (EC 3.2.1.4)	AT4G09740	Glycosyl hydrolase, putative endo-1,4-beta glucanase (AtGH9B14)	21988000	18825000	20038000	6108800	6533200	7859600	0	0	0	0	0	0	24768000	21171000	23757000	0	0	3327000	0	0	0	0	3045900	9286600
RCOM_1611590	B9RDA4	UDP-glucuronate 5-epimerase, putative	AT4G00110	UDP-D-glucuronate 4-epimerase 3	2165800	0	0	0	0	0	0	0	0	0	0	0	30169000	21312000	25010000	0	0	0	0	0	0	0	0	0
RCOM_1132250	B9T6J3	Peptidyl-prolyl cis-trans isomerase (PPIase) (EC 5.2.1.8)	AT4G34960	Cyclophilin-like peptidyl-prolyl cis-trans isomerase family protein	698550	0	0	0	0	0	0	0	0	0	0	0	8558800	7217700	7335800	0	0	0	0	0	0	0	0	0
RCOM_1674930	B9RBE3	Coatomer subunit gamma	AT4G34450	Gamma subunit of coatomer (COP) adaptor complex	25660000	10338000	12566000	5019700	3843600	2346900	0	0	0	0	0	0	10696000	7854000	8209300	0	0	0	2513200	0	0	0	0	0
RCOM_1213580	B9SF37	Legumin A, putative	AT5G44120	Cruciferin-type seed storage protein (AtCRA)	1194500000	978890000	949270000	145820000	132290000	137190000	271360000	283050000	263290000	245490000	293680000	224620000	84402000	69890000	74537000	24515000	19878000	12995000	45887000	61025000	48413000	62608000	55617000	63186000
RCOM_1213560	B9SF35	Legumin A, putative	AT5G44120	Cruciferin-type seed storage protein (AtCRA)	800650000	704240000	641540000	75289000	67958000	67059000	137470000	144530000	148680000	139620000	133810000	162070000	90254000	104240000	104830000	16289000	14744000	15440000	28782000	34970000	29635000	48065000	51621000	43310000
RCOM_0899170	B9RV51	Embryo-specific protein ATS3B-like	AT5G62200	Embryo-specific protein ATS3-like protein of unknown function	13011000	14881000	17200000	10369000	11147000	8505100	0	0	0	0	0	0	4979000	4340500	4941200	2475600	0	0	0	0	0	0	0	0
RCOM_0260320	B9SV32	Dolichyl-diphosphooligosaccharide--protein glycosyltransferase subunit 2 (Ribophorin-2)	AT4G21150	Ribophorin II (RPN2) family protein	186220000	170090000	188740000	43815000	48150000	45461000	6959800	3063600	8576100	22551000	21519000	9935000	1393700000	1360800000	1490200000	247740000	188930000	203020000	139930000	142430000	156040000	478110000	490970000	548780000
RCOM_0312010	B9SN36	Protein ROOT HAIR DEFECTIVE 3 homolog (EC 3.6.5.-) (Protein SEY1 homolog)	AT1G72960	Root hair defective 3 GTP-binding protein (RHD3)	27403000	18369000	23239000	10480000	6592000	3398600	4793700	2427900	6857200	4002200	3181000	1497800	257890000	217830000	231310000	48989000	20796000	25358000	112430000	79979000	94188000	97747000	79383000	86637000
RCOM_0691170	B9T1U3	Long-chain-fatty-acid CoA ligase, putative (EC 6.2.1.3)	AT2G04350	AMP-dependent synthetase and ligase family protein	163260000	130010000	140210000	80005000	66188000	64851000	54323000	56923000	42325000	71445000	64696000	63025000	1341600000	1.05E+09	968580000	311610000	231270000	228410000	385670000	313310000	297200000	725820000	631300000	709800000
RCOM_0687270	B9S459	Multiple inositol polyphosphate phosphatase 1, putative (EC 3.1.3.62)	AT1G09870	Histidine acid phosphatase family protein	5224400	4129500	3901800	1751600	0	0	0	0	0	0	0	0	7163600	4196500	5577200	0	0	0	0	0	0	1699500	0	0
RCOM_0894670	B9RUV2	NMDA receptor-regulated protein, putative	AT1G80410	Tetratricopeptide repeat (TPR)-containing protein	12955000	7910500	6236200	0	0	0	0	0	0	0	0	0	1415100	1134900	1361000	0	0	0	0	0	0	0	0	0
RCOM_0841580	B9SRN4	Cytochrome P450, putative (EC 1.14.13.88)	AT3G52970	Cytochrome P450, family 76, subfamily G, polypeptide 1	4813700	3549900	4468300	3690000	2052800	2241600	4782100	0	5309900	5301700	1235100	1147100	90835000	99282000	78014000	20738000	18486000	11606000	36046000	23451000	2.60E+07	65469000	63405000	54082000
RCOM_0794410	B9SVN9	Cytochrome P450, putative (EC 1.14.13.68)	AT3G26320	Cytochrome P450, family 71, subfamily B, polypeptide 36	6480700	3765400	4479900	693030	454050	411330	438400	0	0	505090	0	0	138010000	116060000	133350000	8335900	9447100	7360100	1913800	4755600	3971100	21340000	28431000	26640000
RCOM_0937690	B9RZC1	Dolichyl-diphosphooligosaccharide-protein glycosyltransferase 48 kDa subunit	AT5G66680	DEFECTIVE GLYCOSYLATION 1 (AtDGL1)	6328200	4851500	4611200	1453000	1028500	815800	0	0	1287500	0	0	0	113550000	104150000	125710000	13981000	8421200	7598500	10367000	12992000	9027700	30390000	26516000	40053000
RCOM_1312290	B9RYP7	Glutamine-dependent NAD(+) synthetase (EC 6.3.5.1) (NAD(+) synthase [glutamine-hydrolyzing])	AT1G55090	Carbon-nitrogen hydrolase family protein	185180000	144390000	136540000	13630000	11333000	8826700	0	0	0	0	0	0	1882300	3077800	2780000	0	0	0	0	0	0	0	0	0
RCOM_1312400	B9RYP8	Glutamine-dependent NAD(+) synthetase (EC 6.3.5.1) (NAD(+) synthase [glutamine-hydrolyzing])	AT1G55090	Carbon-nitrogen hydrolase family protein	398910000	221610000	316690000	30127000	31517000	33865000	3141500	3301700	9777800	5083400	0	0	21242000	12043000	15600000	2390300	3143200	740610	8011900	2743800	0	8655600	7944100	8981800
RCOM_0516650	B9SRW3	Catalytic, putative	AT3G48410	Alpha beta-Hydrolases superfamily protein	13821000	13881000	11905000	3433100	2891500	0	1941400	0	0	2386600	1924900	0	120630000	108610000	127450000	19796000	17804000	16374000	23586000	16315000	35216000	44805000	44485000	42046000
RCOM_0802660	B9RS37	ER membrane protein complex subunit 1	AT5G11560	EMC1 component of EMC ER-mitochondrion tethering complex	55671000	52261000	41669000	15341000	10633000	10858000	990490	0	0	2185700	1113100	1494000	855080000	740620000	716750000	59035000	60364000	45299000	74364000	50973000	61295000	285700000	248480000	300200000
RCOM_1719210	B9S501	GPI transamidase component PIG-S	AT3G07180	GPI transamidase component PIG-S-related	2913000	1006600	943110	0	0	0	0	0	0	0	0	0	51801000	43687000	49382000	3043400	2112100	0	2247600	0	0	15993000	8832200	8405300
RCOM_1689400	B9RCJ7	Reticulon-like protein	AT4G11220	VIRB2-interacting protein 2	12125000	10897000	8970600	10601000	8819100	0	0	0	0	0	0	0	180300000	150690000	107240000	44061000	35872000	28859000	18720000	15249000	0	15255000	19299000	11277000
RCOM_0798470	B9RRV8	Glycosyl transferase, family 14	AT5G11730	Core-2 I-branching beta-1,6-N-acetylglucosaminyltransferase family protein	2396900	0	0	0	0	0	0	0	0	0	0	0	7812200	6474200	10748000	0	0	0	0	0	0	0	0	0
RCOM_1190550	B9RRG4	Prenylcys_lyase domain-containing protein	AT5G63910	Farnesylcysteine lyase	4289200	0	0	0	0	0	0	0	0	0	0	0	4126500	6387400	7163100	0	0	0	0	0	0	0	0	0
RCOM_1062980	B9S610	Transmembrane protein 184C	AT1G11200	Protein of unknown function (DUF300)	1736500	0	0	0	0	0	0	0	0	0	0	0	9334600	7091600	12959000	0	0	0	0	0	0	0	0	0
RCOM_1423990	B9RRN6	TLC domain-containing protein	AT1G31300	TRAM, LAG1 and CLN8 (TLC) lipid-sensing domain containing protein	998400	0	0	0	0	0	0	0	0	0	0	0	11810000	11177000	10789000	0	0	0	0	0	0	0	0	0
RCOM_0866930	B9S1P3	Hydroxyproline O-arabinosyltransferase 1-like	AT5G25265	Hydroxyproline O-arabinosyltransferase (AtHPAT1)	1614300	702680	497640	0	0	0	0	0	0	0	0	0	97866000	108420000	100750000	363700	0	0	0	0	0	0	0	0
RCOM_1346540	B9RNC2	Carboxypeptidase regulatory region-containingprotein, putative	AT3G62360	Carbohydrate-binding-like fold	79411000	58989000	73322000	14821000	12537000	11939000	3633400	1659000	0	3310600	1070000	0	156840000	188960000	157790000	11598000	10601000	9980800	1415200	0	2698500	18531000	14879000	15468000
RCOM_1431640	B9RF65	AB hydrolase-1 domain-containing protein	AT1G54990	Alpha beta-Hydrolases superfamily protein	2319800	677950	600300	0	0	0	0	0	0	0	598360	0	69755000	54779000	55259000	4765400	3299500	1833600	9634300	6546000	5811700	18916000	14566000	17648000
RCOM_0701700	B9SC23	Transmembrane 9 superfamily member	AT5G35160	Endomembrane protein 70 protein family	18744000	11045000	5731900	0	11700000	0	0	0	0	0	0	0	225580000	175660000	195580000	5676000	3784800	3290800	0	0	0	0	0	1320600
RCOM_1338780	B9SAX6	Phenylalanine--tRNA ligase (EC 6.1.1.20) (Phenylalanyl-tRNA synthetase beta subunit)	AT1G72550	tRNA synthetase beta subunit family protein	25451000	5763600	3564800	0	0	0	0	0	0	0	0	0	502090	463260	474490	0	0	0	0	0	0	0	0	0
RCOM_1601890	B9R8R9	Dolichyl-diphosphooligosaccharide--protein glycosyltransferase subunit 1	AT1G76400	Ribophorin I	67269000	58574000	66750000	18484000	16693000	22418000	14298000	23304000	14762000	15128000	15497000	8690600	647710000	5.57E+08	512490000	87537000	63337000	80352000	142400000	121870000	163130000	234450000	239880000	299200000
RCOM_0092950	B9T7C8	Dolichyl-diphosphooligosaccharide--protein glycosyltransferase subunit 1	AT2G01720	Ribophorin I	11864000	6939200	5940500	3230400	626920	0	0	0	2062400	922140	0	774640	192440000	151230000	163950000	15002000	11762000	12910000	18857000	11120000	15182000	40023000	31688000	28300000
RCOM_0706760	B9RQV4	40S ribosomal protein S3, putative	AT5G35530	Ribosomal protein S3 family protein	73399000	60379000	57899000	3035800	9179200	3044800	0	0	0	0	0	0	57031000	63871000	71796000	1186900	1157400	0	0	0	961770	0	0	0
RCOM_1427870	B9RER3	40S ribosomal protein S3a	AT4G34670	Ribosomal protein S3Ae	46410000	38565000	29692000	6556600	9773500	0	0	0	0	0	0	0	42301000	24947000	45686000	5322000	0	0	0	0	0	0	0	0
RCOM_0962270	B9SED8	60S ribosomal protein L10, putative	AT1G26910	Ribosomal protein L16p L10e family protein	115380000	83048000	90189000	20383000	15025000	14491000	8179700	0	0	0	0	0	268330000	234930000	229870000	19129000	18799000	16914000	10315000	15614000	6507300	16733000	14786000	14931000
RCOM_1356040	B9S0L8	60S ribosomal protein L12, putative	AT5G60670	Ribosomal protein L11 family protein	7126100	9010500	7522100	0	0	0	0	0	0	0	0	0	633390	847940	913420	0	0	0	0	0	0	0	0	0
RCOM_0024830	B9SPK6	60S ribosomal protein L27a, putative	AT1G70600	Ribosomal protein L27Ac family protein	16961000	14055000	15783000	2493800	1068500	2510600	0	0	0	0	0	0	35173000	33666000	35533000	4528300	3020300	0	1733100	2356200	0	2482500	2408200	2326500
RCOM_0498290	B9SWN8	60S ribosomal protein L35a, putative	AT1G74270	Ribosomal protein L35Ae family protein	32842000	32900000	32579000	2429100	4452100	1999900	1418900	0	0	0	0	0	20865000	22707000	24661000	1158000	956960	825290	0	0	0	841530	0	0
RCOM_0592410	B9SLK4	60S acidic ribosomal protein P0	AT2G40010	Ribosomal protein L10 family protein	283920000	191520000	229290000	28935000	30758000	24173000	28093000	9165800	0	4943700	0	10152000	27968000	30569000	31836000	0	0	0	3541000	0	0	0	0	0
RCOM_0792560	B9SSU4	60S acidic ribosomal protein P2, putative	AT3G44590	60S acidic ribosomal protein, component of large ribosomal subunit (AtRPP2d)	14135000	11703000	10945000	5405500	4259000	4057700	0	0	0	0	0	0	1956800	2480900	1978200	0	0	0	0	0	0	0	0	0
RCOM_0175340	B9SNE0	Zinc finger protein, putative	AT2G14740	Vaculolar sorting receptor 3	7969900	5922300	4190500	817510	678710	0	0	0	0	0	0	0	53990000	58971000	59680000	6850700	2760700	2450800	1832000	8048800	1598800	719010	846750	929310
RCOM_1980070	B9TE17	Protein disulfide-isomerase, putative (EC 5.3.4.1)	AT2G01270	Quiescin-sulfhydryl oxidase 2	1186700	0	0	0	0	0	0	0	0	0	0	0	12687000	8143200	10378000	0	0	0	0	0	0	0	0	0
RCOM_0261790	B9T6K9	Protein disulfide isomerase, putative (EC 5.3.4.1)	AT1G35620	Protein disulfide isomerase-like 5-2	4731900	5258600	3935200	2302000	1949200	1821200	0	0	0	0	0	0	50883000	48982000	41692000	11345000	5210700	8897600	3761200	4873500	2804700	22581000	19721000	20840000
RCOM_0185010	B9SA45	Thioredoxin domain-containing protein, putative (EC 5.3.4.1)	AT3G20560	Protein disulfide isomerase-like 5-3	3544600	1572400	2666500	1421500	0	0	0	0	0	0	0	0	26342000	17084000	19928000	2693800	0	0	1621500	0	0	3775800	4383500	3938800
RCOM_0386800	B9T8E6	Spliceosomal protein sap, putative	AT3G55200	Cleavage and polyadenylation specificity factor (CPSF) A subunit protein	20383000	4607800	4170800	0	0	0	0	0	0	0	0	0	1133700	1215100	2059300	0	0	0	0	0	0	1079600	0	0
RCOM_1452350	B9RG92	Aspartic proteinase nepenthesin-1, putative (EC 3.4.23.3)	AT3G54400	Eukaryotic aspartyl protease family protein	5662400	4840000	4467100	0	0	0	0	0	0	0	0	0	3410200	3375200	3425700	0	0	0	0	0	0	0	0	0
RCOM_1503040	B9RA39	Ribonuclease	AT5G07350	TUDOR-SN protein 1	63054000	41704000	45728000	19629000	15400000	12718000	10291000	5450400	6293100	0	1263500	0	8795600	8902600	9523100	1533200	0	0	0	0	0	0	0	0
RCOM_1669180	B9RL89	Dolichyl-diphosphooligosaccharide--protein glycotransferase (EC 2.4.99.18)	AT1G34130	Staurosporin and temperature sensitive 3-like b	10292000	13003000	11322000	1994400	1883900	2122100	0	0	0	0	0	0	67335000	54007000	69971000	10921000	9687800	9657300	7387800	0	0	23613000	23377000	31114000
RCOM_1609380	B9RD45	Malate dehydrogenase (EC 1.1.1.37)	AT1G04410	Cytosolic NAD-dependent malate dehydrogenase (AtMDH1)	481510000	401740000	430490000	26951000	51232000	49136000	7796200	4673100	1110300	3643600	2648300	0	2669500	2502200	2521200	0	0	0	0	0	0	1642200	636240	691360
RCOM_1573500	B9RHT6	H(+)-exporting diphosphatase (EC 7.1.3.1)	AT1G16780	Inorganic H pyrophosphatase family protein	4556300	17989000	5346500	0	0	0	0	0	0	0	2565700	0	103390000	138340000	294280000	10770000	6852600	1825400	1495100	0	0	0	0	0
RCOM_1517500	B9SDG3	Transporter, putative	AT1G64890	Major facilitator superfamily protein	753010	0	0	0	0	0	0	0	0	0	0	0	9979800	8603600	8322200	0	0	0	0	0	0	0	0	0
RCOM_1550070	B9RPQ7	EXS domain-containing protein	AT5G35730	EXS (ERD1 XPR1 SYG1) family protein	1241700	0	0	0	0	0	0	0	0	0	0	0	3435800	5742600	5135100	0	0	0	0	0	0	0	0	0
RCOM_1047770	B9RKA1	Inner membrane protein ybaL, putative	AT2G19600	Potassium efflux antiporter 4	1271300	0	0	0	0	0	0	0	0	0	0	0	16507000	15130000	14160000	0	0	0	0	0	0	0	0	0
RCOM_0036960	B9T020	Eukaryotic translation initiation factor 3 subunit, putative	AT3G56150	Eukaryotic translation initiation factor 3C	3030600	3212400	1578500	1079300	933100	0	0	0	0	0	0	0	878030	0	1150100	0	0	0	0	0	0	0	0	0
RCOM_0847630	B9SKZ6	GYF_2 domain-containing protein	AT5G01590	Component of TIC chloroplast protein translocon complex (AtTic56)	3329700	0	0	4163400	3493200	0	4539200	0	0	0	0	0	33588000	27723000	22370000	10733000	7531600	6893800	42067000	32884000	22965000	40579000	32690000	33261000
RCOM_ORF00114	G1D7B6	Protein TIC 214 (Translocon at the inner envelope membrane of chloroplasts 214)	ATCG01130	Component of TIC chloroplast protein translocon complex (AtTic214/AtYCF1.2)	1056000	589060	0	3518500	1190100	1032900	3641100	1339600	1576700	559860	0	0	102510000	85235000	95940000	66262000	32204000	37059000	155130000	148910000	163250000	201570000	185200000	238030000
RCOM_1553230	B9S3P6	Long-chain-fatty-acid CoA ligase, putative (EC 6.2.1.3)	AT4G14070	Acyl-activating enzyme 15	4877500	5283500	5372700	13476000	10983000	7304400	4330300	7450500	2397200	1434100	942680	0	116170000	74639000	80030000	84395000	59978000	45092000	169690000	127810000	109470000	191820000	153880000	149240000
RCOM_1032290	B9RJ88	Long-chain-fatty-acid CoA ligase, putative (EC 6.2.1.3)	AT1G77590	Long chain acyl-CoA synthetase 9	6530000	5290800	3427400	8562200	4673300	2590100	2471000	4670000	757020	2819800	4982100	0	101790000	75897000	69343000	35876000	26785000	27703000	59640000	23215000	19818000	34248000	31768000	35057000
RCOM_1673220	B9RB94	Triose phosphate/phosphate translocator, chloroplast, putative	AT5G46110	Triose-phosphate/phosphate translocator (AtTPT)	44020000	46033000	32123000	57655000	46120000	36720000	13790000	11441000	12991000	22325000	18513000	28722000	447600000	357240000	392640000	197530000	194850000	177890000	140580000	93726000	109670000	345740000	397450000	295180000
RCOM_1381970	B9S7V3	V-type proton ATPase subunit F	AT4G02620	Vacuolar ATPase subunit F family protein	1995900	1971800	0	3513200	3195700	1826000	0	0	0	0	0	0	1398800	0	1346100	0	0	0	0	0	0	0	0	0
RCOM_1045410	B9SBX1	Arylacetamide deacetylase, putative	AT5G23530	Carboxyesterase 18	0	0	0	0	0	0	0	0	0	0	0	0	1960200	0	0	0	0	0	0	0	0	0	0	0
RCOM_0522740	B9S9W0	Cellulose synthase, putative (EC 2.4.1.12)	AT1G55850	Cellulose synthase-like glycosyltransferase (AtCslE1)	0	0	0	0	0	0	0	0	0	0	0	0	23126000	16447000	11033000	1974500	0	0	0	0	0	2026700	1535100	0
RCOM_0417480	B9T3X5	Pectinesterase (EC 3.1.1.11)	AT3G14310	Pectin methylesterase 3	0	0	0	0	0	0	0	0	0	0	0	0	1292500	1218900	0	0	0	0	0	0	0	0	0	0
RCOM_0848340	B9SL15	PRA1 family protein	AT2G38360	Prenylated RAB acceptor 1.B4	0	0	0	0	0	0	0	0	0	0	0	0	6033200	0	0	0	0	0	0	0	0	0	0	0
RCOM_1221570	B9S0Q9	Short-chain dehydrogenase, putative (EC 1.3.1.33)	AT4G27760	Putative NAD/NADP-dependent oxidoreductase, FOREVER YOUNG (AtFEY)	0	0	0	0	0	0	0	0	0	0	0	0	1382100	1238600	0	0	0	0	0	0	0	0	0	0
RCOM_0454370	B9SU06	Reticulon-like protein	AT2G43420	3-Beta hydroxysteroid dehydrogenase isomerase family protein	0	0	0	0	0	0	0	0	0	0	0	0	1933300	1808000	1809800	1439300	0	0	1712900	0	0	0	0	0
RCOM_1018420	B9RWD8	Alkaline phytoceramidase, putative	AT4G22330	Alkaline phytoceramidase (aPHC)	0	0	0	0	0	0	0	0	0	0	0	0	11124000	9218200	7169400	3068400	0	0	0	0	0	0	0	0
RCOM_1168730	B9SS54	Long-chain-alcohol oxidase (EC 1.1.3.20)	AT3G23410	Fatty alcohol oxidase 3 (putative FAD-dependent GMC-type oxidoreductase)	0	0	0	0	0	0	0	0	0	0	0	0	3010800	2908900	1990800	1078700	0	0	1283200	0	0	1272700	0	0
RCOM_0846690	B9T4L9	CDP-diacylglycerol--inositol 3-phosphatidyltransferase (EC 2.7.8.11)	AT1G68000	Phosphatidylinositol synthase 1	0	0	0	0	0	0	0	0	0	0	0	0	18048000	13457000	6298600	3113100	2194700	0	0	0	0	3857300	0	0
RCOM_0999340	B9RZK6	Protein COBRA, putative	AT4G16120	COBRA-like protein-7 precursor	1028000	0	0	0	0	0	0	0	0	0	0	0	8827100	8192500	8158200	3434900	2529600	0	0	0	0	0	0	0
RCOM_1508260	B9RAS4	Cytochrome P450, putative (EC 1.14.13.68)	AT3G48280	Cytochrome P450, family 71, subfamily A, polypeptide 25	0	0	0	0	0	0	0	0	0	0	0	0	2986400	2140000	1548400	0	0	0	0	0	0	0	0	0
RCOM_0841220	B9SRM8	Cytochrome P450, putative (EC 1.14.13.88)	AT3G52970	Cytochrome P450, family 76, subfamily G, polypeptide 1	787930	0	0	0	0	0	0	0	0	2244000	2034100	0	18952000	11283000	7136800	1868600	1061700	1194800	5600400	1701000	0	8021100	6975900	6757400
RCOM_1574340	B9RHX0	CYP726A17 (Cytochrome P450, putative (EC 1.14.13.68))	AT1G13110	Cytochrome P450, family 71 subfamily B, polypeptide 7	0	0	0	0	0	0	0	0	0	0	0	0	1360700	1901300	0	0	0	0	0	0	0	0	2003900	0
RCOM_0044210	B9T4S3	Zinc finger protein, putative	AT5G40990	GDSL lipase 1, putative GDSL-type lipase (AtGLIP1)	0	0	0	0	0	0	0	0	0	0	0	0	1170900	1341800	0	0	0	0	0	0	0	0	0	0
RCOM_1464650	B9RLB3	Diacylglycerol Cholinephosphotransferase (EC 2.7.8.2)	AT1G13560	Aminoalcoholphosphotransferase 1	0	0	0	0	0	0	0	0	0	0	0	0	10169000	15936000	7417600	3552800	0	0	0	0	0	0	0	0
RCOM_0998510	B9SUL3	Prolyl 4-hydroxylase alpha subunit, putative (EC 1.14.11.2)	AT2G43080	P4H isoform 1, putative DOXB class prolyl 4-hydroxylase (AtP4H-1/AtP4H1)	0	0	0	0	0	0	0	0	0	0	0	0	3125000	2388700	0	0	0	0	0	0	0	0	0	0
RCOM_1077640	B9RM44	Short-chain dehydrogenase, putative (EC 1.1.1.62)	AT3G03330	Putative short chain beta-ketoacetyl(acetoacetyl)-CoA reductase	0	0	0	0	0	0	0	0	0	0	0	0	7266000	9852700	5112200	3518600	0	0	0	0	0	0	0	0
RCOM_1290870	B9SDS1	Lactosylceramide 4-alpha-galactosyltransferase, putative	AT4G19900	Alpha 1,4-glycosyltransferase family protein	0	0	0	0	0	0	0	0	0	0	0	0	0	979980	0	0	0	0	0	0	0	0	0	0
RCOM_1399300	B9SK25	Hydrolase, putative	AT3G09690	Alpha beta-Hydrolases superfamily protein	0	0	0	0	0	0	0	0	0	0	0	0	954540	0	0	0	0	0	0	0	0	0	0	0
RCOM_1714560	B9SJU8	Catalytic, putative	AT2G36290	Alpha beta-Hydrolases superfamily protein	0	0	0	0	0	0	0	0	0	0	0	0	1382800	1400300	0	0	0	0	0	0	0	0	0	0
RCOM_0229930	B9T807	ALA-interacting subunit	AT5G46150	Regulatory component of ALA-ALIS phospholipid flippase complex (AtALIS2)	0	0	0	0	0	0	0	0	0	0	0	0	5299300	5659700	3813900	2011800	2312800	0	0	0	0	0	0	0
RCOM_0258730	B9SV13	Long-chain-alcohol oxidase (EC 1.1.3.20)	AT4G28570	Long-chain fatty alcohol dehydrogenase family protein	0	0	0	0	0	0	0	0	0	0	0	0	1495300	1508100	0	0	0	0	0	0	0	0	0	0
RCOM_0888260	B9S5A6	Transducin/WD40 repeat-like superfamily protein	AT5G24710	Transducin WD40 repeat-like superfamily protein	0	0	0	0	0	0	0	0	0	0	0	0	0	378970	0	0	0	0	0	0	0	0	0	0
RCOM_0838590	B9SQP3	GDP-Man:Man(3)GlcNAc(2)-PP-Dol alpha-1,2-mannosyltransferase (EC 2.4.1.131)	AT2G40190	UDP-Glycosyltransferase superfamily protein	0	0	0	0	0	0	0	0	0	0	0	0	1275200	0	0	0	0	0	0	0	0	0	0	0
RCOM_0491960	B9STI9	Nicotiana lesion-inducing like	AT1G04340	HR-like lesion-inducing protein-related	0	0	0	0	0	0	0	0	0	0	0	0	3871100	3904200	2416400	0	0	0	0	0	0	0	874730	0
RCOM_1158850	B9T1N6	Synaptotagmin, putative	AT3G18370	C2 domain-containing protein, putative synaptogamin ER-mitochondrion membrane contact site protein	0	0	0	0	0	0	0	0	0	0	0	0	0	1786300	0	0	0	0	0	0	0	0	0	0
RCOM_0413290	B9T264	Synaptotagmin, putative	AT3G57880	Multiple C2 Domain and Transmembrane Region protein (MCTP) of unknown function	0	0	0	0	0	0	0	0	0	0	0	0	5028100	3869600	2606500	0	2027900	0	0	0	0	1654000	0	0
RCOM_0702360	B9SC29	Transferase, transferring glycosyl groups, putative	AT5G12260	Protein of unknown function	0	0	0	0	0	0	0	0	0	0	0	0	0	2192600	0	0	0	0	0	0	0	0	0	0
RCOM_1602550	B9R8W4	PhoD domain-containing protein	AT5G42370	Calcineurin-like metallo-phosphoesterase superfamily protein	0	0	0	0	0	0	0	0	0	0	0	0	2914000	0	0	0	0	0	0	0	0	0	0	0
RCOM_1313090	B9RYS6	Molybdate-anion transporter-like	AT1G64650	Major facilitator superfamily protein	2500800	0	0	0	0	13788000	0	0	0	0	0	0	30932000	27320000	14151000	0	0	0	0	0	0	0	0	0
RCOM_1003820	B9S013	Protein TRIGALACTOSYLDIACYLGLYCEROL 4, chloroplastic	AT3G06960	Pigment defective 320 involved in ER-to-plastid lipid trafficking (AtTGD4)	0	0	0	0	0	0	0	0	0	0	0	0	0	265720	0	0	0	0	0	0	0	0	0	0
RCOM_1438890	B9RG32	TVP38/TMEM64 family membrane protein slr0305-like	AT1G44960	SNARE associated Golgi protein family	0	0	0	0	0	0	0	0	0	0	0	0	2760500	0	0	0	0	0	0	0	0	0	0	0
RCOM_1023260	B9RWP5	GDT1 family protein	AT4G13590	Putative calcium/manganese cation transporter, BIVALENT CATION TRANSPORTER (AtBICAT2/AtCMT1)	0	0	0	0	0	0	0	0	0	0	0	0	4541400	4148900	0	3603300	0	0	0	0	0	0	0	0
RCOM_1583120	B9RIW3	Uncharacterized protein	AT5G52420	Membrane protein of unknown function	0	0	0	0	0	0	0	0	0	0	0	0	8517900	6522300	5984500	1222000	0	0	0	0	0	0	0	0
RCOM_0279400	B9T5X1	Transmembrane protein 33 homolog	AT3G02420	Membrane protein of unknown function	0	0	0	0	0	0	0	0	0	0	0	0	2269500	1662600	0	0	0	0	0	0	0	0	0	0
RCOM_1389230	B9SXE5	Altered inheritance of mitochondria protein 24, mitochondrial	AT4G17420	Tryptophan RNA-binding attenuator protein-like	1456200	0	0	0	0	0	0	0	0	1855700	0	0	35932000	33500000	43142000	5732000	3233400	3864800	5110600	6841200	10485000	7046200	9036600	6087500
RCOM_1673190	B9RB91	Protein DMP4-like	AT5G46090	Protein of unknown function (DUF679), possibly involved in programmed cell death (AtDMP6)	0	0	0	0	0	0	0	0	0	0	0	0	10906000	5095700	4249600	4276700	0	0	0	0	0	1440800	0	0
RCOM_1435150	B9RFJ0	Glycine zipper family protein	AT1G56423	Protein of unknown function	0	0	0	0	0	0	0	0	0	0	0	0	10170000	7149900	3114300	2183900	0	0	3144600	0	0	2423300	2068800	2721500
RCOM_0836420	B9S8W7	Adenosine diphosphatase, putative (EC 3.6.1.5)	AT2G02970	putative nucleoside triphosphate diphosphohydrolase/apyrase (AtAPY6)	0	0	0	0	0	0	0	0	0	0	0	0	1812500	0	0	0	0	0	0	0	0	0	0	0
RCOM_0574830	B9SUT6	Glutathione peroxidase	AT2G31570	Glutathione peroxidase 2	0	0	0	0	0	0	0	0	0	0	0	0	3619800	3560400	0	0	0	0	0	0	0	0	0	0
RCOM_0816850	B9RX34	S-acyltransferase (EC 2.3.1.225) (Palmitoyltransferase)	AT2G14255	Ankyrin repeat family protein with DHHC zinc finger domain	0	0	0	0	0	0	0	0	0	0	0	0	2214400	2139200	0	0	0	0	0	0	0	0	0	0
RCOM_1596820	B9R855	Cytochrome P450, putative (EC 1.14.13.68)	AT4G31500	Cytochrome P450, family 83, subfamily B, polypeptide 1	0	0	0	0	0	0	0	0	0	0	0	0	151700000	0	0	0	0	0	0	0	0	0	0	0
RCOM_0780330	B9SQD9	Sterol desaturase, putative	AT5G57800	Fatty acid hydroxylase superfamily	0	0	0	0	0	0	0	0	0	0	0	0	4937700	4181200	2409200	1711500	0	1169500	0	0	0	0	0	0
RCOM_0579970	B9SH00	Calcium-transporting ATPase (EC 7.2.2.10)	AT4G37640	Calmodulin-regulated calcium cation-transporting P2B-type ATPase (AtACA2)	0	0	0	0	0	0	0	0	0	0	0	0	7949000	6300300	5077700	1853500	0	0	3195100	0	0	2379900	0	0
RCOM_1469710	B9RLN5	Presenilin	AT2G29900	Presenilin-2, catalytic component of gamma secretase complex (AtPS2)	0	0	0	0	0	0	0	0	0	0	0	0	1377800	1407400	0	0	1569800	0	0	0	0	0	0	0
RCOM_0155180	B9SWC8	Serine-threonine protein kinase, plant-type, putative (EC 1.3.1.74, EC 2.7.11.30)	AT3G47570	Leucine-rich repeat protein kinase family protein	0	0	0	0	0	0	0	0	0	0	0	0	932900	1155500	0	0	0	0	0	0	0	0	0	0
RCOM_1315100	B9RYZ7	Methyltransferase (EC 2.1.1.-)	AT1G33170	S-adenosyl-L-methionine-dependent methyltransferases superfamily protein	0	0	0	0	0	0	0	0	0	0	0	0	1853400	1714600	0	0	0	0	0	0	0	0	0	0
RCOM_1613790	B9RDK8	Methyltransferase (EC 2.1.1.-)	AT4G00750	S-adenosyl-L-methionine-dependent methyltransferases superfamily protein	0	0	0	0	0	0	0	0	0	0	0	0	4496900	4288400	2924500	0	0	0	0	0	0	0	0	0
RCOM_0905780	B9RXR8	Cysteine string protein, putative	AT1G61770	Chaperone DnaJ-domain superfamily protein	0	0	0	0	0	0	0	0	0	0	0	0	1021200	0	0	0	0	0	0	0	0	0	0	0
RCOM_1216160	B9SU42	Abc transporter, putative (EC 3.6.3.25, EC 3.6.3.30)	AT2G41700	ATP-binding cassette A1, subfamily A ABC protein (AtABCA1/AtAOH/AtABC1)	0	0	0	0	0	0	0	0	0	0	0	0	1315500	975640	0	0	0	0	0	0	0	0	0	0
RCOM_1173270	B9RVV3	Phospholipid-transporting atpase, putative (EC 3.6.3.1)	AT5G44240	Aminophospholipid ATPase 2, ATPase component of phospholipid flippase (AtALA2/AtAVI1)	0	0	0	0	0	0	0	0	0	0	0	0	10005000	7834000	6833200	3774300	2746900	0	0	0	0	0	0	0
RCOM_1498640	B9R9M0	Glutathione-regulated potassium-efflux system protein kefB, putative	AT5G51710	Potassium cation efflux antiporter (AtKEA5)	0	0	0	0	0	0	0	0	0	0	0	0	2680200	0	0	0	0	0	0	0	0	0	0	0
RCOM_1602620	B9R8X1	Organic anion transporter, putative	AT1G21070	Nucleotide-sugar transporter family protein, UDP-rhamnose/-galactose transporter (AtURGT2)	0	0	0	0	0	0	0	0	0	0	0	0	7577400	0	0	0	0	0	0	0	0	0	0	0
RCOM_0952830	B9RQ33	5-methyltetrahydropteroyltriglutamate--homocysteine S-methyltransferase (EC 2.1.1.14)	AT5G17920	Methyl-tetrahydrofolate-dependent methionine synthase (AtMS1/AtCIMS/AtMETS1)	324240000	207080000	212370000	10272000	7099600	6476100	165650	0	0	270540	0	0	130060	169770	98177	0	0	0	153990	0	0	97459	0	0
RCOM_1468610	B9RLK7	UDP-arabinopyranose mutase (EC 5.4.99.30)	AT5G15650	Reversibly glycosylated polypeptide 2	62347000	39129000	44151000	641750	1562500	846110	0	0	0	0	0	0	1749100	3050600	0	0	0	0	0	0	0	0	0	0
RCOM_1325350	B9S213	Cellulose synthase A catalytic subunit 3 [UDP-forming], putative (EC 2.4.1.12)	AT3G03050	Cellulose synthase-like D3	0	745810	718060	486880	0	0	0	0	0	0	0	0	14751000	20753000	7929200	2944800	2204000	2091400	0	0	0	0	0	0
RCOM_0522630	B9S9V9	Coated vesicle membrane protein, putative (EC 2.4.1.12)	AT1G55850	Cellulose synthase-like glycosyltransferase (AtCslE1)	2091900	586840	654740	857880	354560	0	0	0	0	0	0	0	101290000	62497000	54030000	1059700	739620	478260	438570	0	0	1133900	412030	999860
RCOM_1162380	B9SD66	Hydrolase, hydrolyzing O-glycosyl compounds, putative (EC 3.2.1.21)	AT5G20950	Glycosyl hydrolase family protein	6574700	4523900	0	2338900	0	0	0	0	0	0	0	0	2438800	2097700	0	0	0	0	0	0	0	0	0	0
RCOM_0999830	B9RZM5	Periplasmic beta-glucosidase, putative (EC 3.2.1.21)	AT5G49360	Beta-xylosidase 1	102690000	89061000	67383000	39020000	32066000	28905000	28591000	29289000	20690000	33564000	34925000	32258000	160800000	123190000	113130000	19311000	13569000	14846000	64143000	58714000	37131000	29518000	27488000	22678000
RCOM_1832920	B9TA90	Thermostable beta-glucosidase B, putative	AT1G78060	Glycosyl hydrolase family protein	17764000	9457600	7076400	813450	682390	693980	0	0	0	0	0	0	500120	418090	0	0	0	0	0	0	0	0	0	0
RCOM_1325460	B9S214	Catalytic, putative	AT5G16890	Exostosin family protein	853700	0	0	0	0	0	0	0	0	0	0	0	16738000	12961000	12907000	0	0	0	0	0	0	0	0	0
RCOM_0541910	B9SKL7	Xyloglucan galactosyltransferase KATAMARI1, putative	AT2G20370	Exostosin family protein	1324500	585380	1080200	0	0	0	0	0	0	0	0	0	31511000	48280000	37502000	0	0	0	0	0	0	1199300	0	0
RCOM_1749870	B9T3B4	Hexosyltransferase (EC 2.4.1.-)	AT3G25140	Nucleotide-diphospho-sugar transferases superfamily protein	15510000	10122000	13171000	610510	0	0	0	0	0	0	0	0	102220000	95495000	95628000	4082700	0	0	0	0	0	0	0	0
RCOM_1617170	B9RE00	Glycosyltransferase (EC 2.4.2.-)	AT4G01220	Nucleotide-diphospho-sugar transferase family protein	0	0	3717900	0	0	0	0	0	0	0	0	0	15118000	14800000	8655600	0	0	0	5373200	0	0	0	0	0
RCOM_1679980	B9RBR4	UDP-glucuronate 5-epimerase, putative (EC 5.1.3.12)	AT4G00110	UDP-D-glucuronate 4-epimerase 3	0	0	1783900	0	0	0	0	0	0	0	0	0	16421000	16731000	14713000	0	0	0	0	0	0	0	0	0
RCOM_1178300	B9SAR7	UDP-glucuronate decarboxylase (EC 4.1.1.35)	AT3G62830	NAD(P)-binding Rossmann-fold superfamily protein	4670900	0	0	0	0	0	0	0	0	0	0	0	26556000	14197000	10916000	0	0	0	0	0	0	0	0	0
RCOM_0115820	B9T734	UDP-glucuronate decarboxylase (EC 4.1.1.35)	AT3G53520	UDP-glucuronic acid decarboxylase 1	5555500	1745500	1700800	0	0	0	0	0	0	0	0	0	33425000	26427000	22186000	906230	0	0	0	0	0	0	0	0
RCOM_0934550	B9T246	Palmitoyltransferase TIP1, putative (EC 1.3.1.74)	AT5G20350	Ankyrin repeat family protein with DHHC zinc finger domain	0	0	1219000	0	0	0	0	0	0	0	0	0	40367000	7531400	6592500	1048100	0	0	0	0	0	0	0	0
RCOM_1453010	B9RGC8	Annexin	AT5G12380	Annexin 8	83493000	52933000	28861000	31808000	42256000	21199000	812960	0	0	0	0	0	3197900	2597800	2204800	1491400	958130	0	0	0	0	0	0	0
RCOM_0205120	B9SPR2	Myosin-3-like	AT4G31340	Membrane protein of unknown function	13914000	9379900	9502100	3775400	0	2057900	2973100	0	0	3865400	6653100	0	140190000	139600000	77152000	9181200	5251800	7056500	45023000	39866000	28837000	34749000	29887000	29726000
RCOM_1034990	B9RJJ1	Annexin	AT1G35720	Stress-responsive calcium-dependent membrane-associated annexin (AtAnn1/AnnAt1)	247100000	145760000	291600000	15206000	11460000	12492000	0	0	0	0	0	0	1762900	1762600	0	1054100	0	1564300	0	0	0	946120	0	0
RCOM_0993500	B9S4M0	AP-1 complex subunit gamma	AT1G60070	Adaptor protein complex AP-1, gamma subunit	6176900	4939800	6640300	1736300	0	0	0	0	0	0	0	0	5479400	4172600	4329600	0	0	0	0	0	0	0	0	0
RCOM_0980380	B9SQC0	Coatomer subunit beta'	AT1G52360	Coatomer, beta subunit	68010000	27340000	54781000	3279200	2036200	1557000	0	0	0	0	0	0	1048300	959520	0	0	0	0	0	0	0	0	0	0
RCOM_0918870	B9RNM4	Coatomer subunit beta (Beta-coat protein)	AT4G31480	Coatomer, beta subunit	14164000	8862500	11746000	1720600	1289500	0	0	0	0	0	0	0	1115500	985870	0	0	0	0	0	0	0	0	0	0
RCOM_0211380	B9T526	Late embryogenesis abundant protein Lea14-A, putative	AT2G44060	Late embryogenesis abundant protein, group 2	47136000	36841000	40377000	9544400	3993000	2595900	0	0	0	0	0	0	1187100	1514400	508950	925110	829670	0	0	0	0	0	0	0
RCOM_1213570	B9SF36	Legumin A, putative	AT5G44120	Cruciferin-type seed storage protein (AtCRA)	101120000	92902000	116290000	4638500	6885800	11252000	13784000	15450000	9226000	20108000	12702000	18796000	12977000	8528700	8254700	0	0	0	3772700	2395500	5281300	2701200	3143000	0
RCOM_0488460	Q9M4Q8	Legumin B, putative (Legumin-like protein)	AT5G44120	Cruciferin-type seed storage protein (AtCRA)	515890000	467720000	464200000	122930000	91145000	85347000	179850000	237880000	215070000	171420000	176720000	230930000	40778000	36521000	29926000	19515000	8678600	5558600	45084000	52223000	45914000	49285000	33281000	40373000
RCOM_0400470	B9T5E7	Glutelin type-A 3, putative	AT5G44120	Cruciferin-type seed storage protein (AtCRA)	2247600000	1719100000	1793400000	418550000	372240000	305590000	479510000	483970000	470890000	493790000	397470000	482140000	250350000	226950000	184840000	58151000	54340000	56753000	136400000	112950000	104800000	114350000	109630000	140340000
RCOM_0646490	B9SFI3	Nucleolar protein nop56, putative	AT3G22640	Cupin family protein, vicilin seed storage protein (AtPAP85)	221810000	184560000	215680000	6982800	13128000	20686000	4221700	2108900	0	1990900	2573500	4712400	1441400	1627900	1756200	315520	0	0	1876200	326580	0	2475300	0	0
RCOM_0400460	B9T5E6	Legumin B, putative	AT5G44120	Cruciferin-type seed storage protein (AtCRA)	355380000	280990000	274900000	62970000	55450000	38441000	43552000	52292000	57242000	47588000	62107000	62123000	60973000	48648000	43604000	9835300	6470000	3466400	19038000	18876000	15542000	19003000	14976000	14376000
RCOM_1662660	B9RQ05	Protein ROOT HAIR DEFECTIVE 3 homolog (EC 3.6.5.-) (Protein SEY1 homolog)	AT5G45160	Root hair defective 3 GTP-binding protein (RHD3)	4772800	1549100	1894800	1062700	0	1107900	372550	0	0	0	0	0	51245000	24323000	40646000	2054600	981800	2274500	1902200	0	0	972220	887490	0
RCOM_0811620	B9RYA8	Kynurenine formamidase-like	AT4G35220	Cyclase family protein	3995500	3044600	2943600	0	0	0	0	0	1503700	0	2847200	4591700	2240200	1221200	1285000	0	0	0	0	0	0	0	0	0
RCOM_0776940	B9S7C9	Transmembrane 9 superfamily member	AT5G37310	Endomembrane protein 70 protein family	16352000	8502700	8181800	0	0	0	0	0	0	0	0	0	229980000	323840000	184390000	9791300	8697600	1094300	902040	0	0	1483900	1725700	0
RCOM_0489390	B9SWY1	Pyruvate decarboxylase (EC 4.1.1.1)	AT4G33070	Thiamine pyrophosphate dependent pyruvate decarboxylase (AtPDC1)	45509000	10590000	9584500	2206500	0	0	0	0	0	0	0	0	0	1789500	0	0	0	0	0	0	0	0	0	0
RCOM_1584090	B9R6Q4	Phosphoenolpyruvate carboxykinase (ATP) (EC 4.1.1.49)	AT4G37870	Phosphoenolpyruvate carboxykinase 1 (AtPCK1/AtPEPCK)	1031600000	682860000	850700000	103680000	70758000	51739000	10417000	8536700	8262700	1187900	3630300	3757300	18961000	12698000	11308000	8704400	2367100	3223200	3984900	3663000	4098900	1685400	2619000	1134600
RCOM_0188120	B9SSD5	Phosphoenolpyruvate carboxykinase (ATP) (EC 4.1.1.49)	AT4G37870	Phosphoenolpyruvate carboxykinase 1 (AtPCK1/AtPEPCK)	1989300000	1555300000	1.47E+09	190450000	127320000	117690000	10922000	8053000	7312900	4959300	1554300	6624600	24748000	21914000	21383000	18382000	7373300	10162000	7056500	6774100	5243700	8625100	4399300	2021300
RCOM_0382120	B9SRG1	Phosphopyruvate hydratase (EC 4.2.1.11)	AT2G36530	Enolase, putative bifunctional phosphoenolpyruvate enolase and transcription factor (AtENO2/AtLOS2)	1174800000	1059900000	1126700000	53211000	38692000	48246000	12393000	13810000	11904000	2043300	1199600	1148700	971260	332790	344560	0	0	0	1114000	1074000	0	120320	0	0
RCOM_0551460	B9SWL2	Phosphoenolpyruvate carboxylase (EC 4.1.1.31)	AT3G14940	Phosphoenolpyruvate carboxylase 3	102660000	63034000	50327000	4327000	1667700	1708600	1074900	0	0	0	0	0	396980	0	362990	0	0	0	0	0	0	0	0	0
RCOM_1037260	B9RJP4	O-fucosyltransferase family protein	AT1G22460	O-Fucosyltransferase family protein	0	0	868460	0	0	0	0	0	0	0	0	0	2319100	3364600	1865700	0	0	0	0	0	0	0	0	0
RCOM_0791410	B9SIX8	O-fucosyltransferase family protein	AT3G30300	O-Fucosyltransferase family protein	1641700	0	0	0	0	0	0	0	0	0	0	0	17081000	10389000	7063500	0	0	0	0	0	0	0	0	0
RCOM_0794110	B9SVM9	O-fucosyltransferase family protein	AT3G26370	O-Fucosyltransferase family protein	820590	1401700	836030	0	0	0	0	0	0	0	0	0	36706000	24380000	19402000	0	0	0	0	0	0	0	0	0
RCOM_0712110	B9RRB5	O-fucosyltransferase family protein	AT5G35570	O-Fucosyltransferase family protein	0	1359600	1744200	0	0	0	0	0	0	0	0	0	7087600	26961000	9727500	0	0	0	3055400	0	3155200	1893800	4269000	2144600
RCOM_0757130	B9S5P0	IAA-amino acid hydrolase ILR1, putative (EC 3.5.1.32)	AT5G54140	IAA-leucine-resistant (ILR1)-like 3	4019700	3540500	4370100	0	0	0	4263300	0	3827100	7499100	3787400	4805300	4701800	3686300	3546300	0	0	0	2286400	0	0	0	0	0
RCOM_1486000	B9RQ74	IAA-amino acid hydrolase ILR1, putative (EC 3.5.1.32)	AT1G51760	IAA-amino acid hydrolase (AtIAR3)	56433000	51195000	40615000	21783000	13728000	12353000	35126000	30687000	27890000	74206000	71966000	53101000	26729000	21764000	19015000	0	0	0	2831900	5504600	0	4737700	4789200	4936600
RCOM_1438480	B9RG11	Cytochrome P450, putative (EC 1.14.13.70)	AT1G11680	CYTOCHROME P450 51G1	7001900	3886700	5356000	839840	0	825990	0	0	0	0	0	0	153070000	82870000	77976000	8748000	8174400	5572900	7308500	5569500	5842400	19322000	26658000	16369000
RCOM_0653990	B9S5T1	Phosphatidylcholine: Diacylglycerol Acyltransferase (EC 2.3.1.158)	AT5G13640	Phospholipid/diacylglycerol acyltransferase (AtPDAT1)	4097700	1771200	1797400	0	0	0	0	0	0	0	0	0	45439000	35815000	33134000	7158800	6856400	6469800	15834000	24850000	22201000	16295000	13865000	24660000
RCOM_1206840	B9SXZ3	Synaptic glycoprotein SC2, putative (EC 1.3.99.5)	AT3G55360	Enoyl-CoA reductase component of fatty acid elongase complex (AtTSC13/AtECR/AtCER10)	1816000	1196800	1727200	0	0	0	0	0	0	0	0	0	42999000	39719000	30865000	4485000	2971000	2751700	1664100	0	0	2627000	2077100	2748100
RCOM_0186960	B9T1J6	Selenoprotein T, putative	AT3G47300	Selenoprotein T-like protein precursor	1956000	2127400	2204300	0	0	0	0	0	0	0	0	0	23784000	28199000	21634000	1668400	2092800	1362600	1194100	0	0	2809300	4632700	3735900
RCOM_0077940	B9T2E0	Xylose isomerase (EC 5.3.1.5)	AT5G57655	Xylose isomerase family protein	170250000	116880000	132140000	57392000	45026000	38212000	109960000	73961000	106670000	158480000	206420000	170680000	108880000	83827000	75858000	1548600	2229000	2540900	11140000	8789600	8031200	3853500	0	1943600
RCOM_1453700	B9RGF7	Purple acid phosphatase (EC 3.1.3.2)	AT5G50400	Purple acid phosphatase 27	4515600	2849200	0	0	1402800	0	0	0	0	0	0	0	2019200	2020200	1313500	0	0	0	0	0	0	0	0	0
RCOM_0520560	B9S9Q2	Cytochrome P450, putative (EC 1.14.13.68)	AT3G26310	Cytochrome P450, family 71, subfamily B, polypeptide 35	9425600	6972100	6034000	3867500	3478500	2078600	0	0	0	947850	0	3691300	122900000	109860000	90334000	19519000	16186000	17135000	31860000	19551000	18973000	29598000	18165000	25300000
RCOM_1508250	B9RAS3	Cytochrome P450, putative (EC 1.14.13.68)	AT3G48280	Cytochrome P450, family 71, subfamily A, polypeptide 25	656380	1582500	905710	0	0	0	0	0	0	0	0	0	51407000	41949000	37066000	3802900	2083700	0	3980300	1423900	952390	3541000	2548800	3401300
RCOM_0992970	B9S4U7	Cytochrome P450, putative (EC 1.14.14.1)	AT3G48520	Cytochrome P450, family 94, subfamily B, polypeptide 3	1233200	392410	876330	0	0	0	0	0	0	0	0	0	29026000	35769000	29917000	1601300	1412000	0	2238700	0	2678100	4390900	5332600	4171300
RCOM_0537180	B9S6J2	Zinc finger protein, putative	AT1G71250	GDSL-like Lipase Acylhydrolase superfamily protein	23555000	18246000	30654000	1869700	0	0	0	0	0	2611300	0	0	1421500	1518000	1066700	0	0	0	0	0	0	0	0	0
RCOM_0708810	B9RR37	Zinc finger protein, putative	AT1G53920	GDSL-motif lipase 5	7940300	5895700	4834000	2966900	2107400	2216800	4356100	11368000	6124300	15098000	12939000	12386000	5253300	4483900	5423100	0	0	0	0	0	0	0	0	0
RCOM_1080760	B9RMG4	Mannosyl-oligosaccharide glucosidase (EC 3.2.1.106)	AT1G67490	Glucosidase 1	15418000	8641300	9989600	2135000	2882700	1132300	1725700	3591700	1869400	1705300	1700900	1830400	336680000	183200000	139360000	25213000	18782000	9989900	67665000	87645000	46899000	87210000	61844000	69851000
RCOM_0155170	B9SWC7	Beta-galactosidase (EC 3.2.1.23)	AT2G28470	Beta-galactosidase 8	101160000	59821000	67950000	782640	601610	499060	0	0	0	0	0	0	235820	367720	0	486140	0	0	0	0	0	0	0	0
RCOM_1031900	B9RJ69	Aminoacylase-1, putative (EC 3.5.1.14)	AT1G44820	Peptidase, putative aminoacylase	18950000	18078000	15863000	6879700	5341900	5167700	28344000	25097000	23679000	36459000	31418000	32745000	48898000	39852000	36477000	0	0	0	7310900	3564400	5512700	0	4318900	3904900
RCOM_0921790	B9RNX5	Dopamine beta-monooxygenase, putative	AT5G54830	Putative cytochrome b-561-like protein of unknown function	1642300	0	0	0	0	0	0	0	0	0	0	0	6332100	6338400	5241900	0	0	0	0	0	0	0	0	0
RCOM_1679960	B9RBR2	Amine oxidase (EC 1.4.3.-)	AT4G12290	Copper amine oxidase family protein	15014000	8022900	6847600	0	0	0	0	0	0	0	0	0	66269000	53592000	27501000	851170	0	0	0	0	0	3035000	0	761110
RCOM_1608550	B9RD04	Nonspecific lipid-transfer protein A, putative	AT4G33355	Non-specific lipid transfer protein (AtLtpI.9)	10958000	11538000	5264400	4686000	4603500	3402900	14354000	17342000	11185000	13974000	16235000	19657000	5786500	6693700	5208600	0	0	0	4578400	3738600	2884800	3870000	2408800	0
RCOM_1050610	B9RKK4	Catalytic, putative	AT5G19670	Exostosin family protein	880260	0	0	0	0	0	0	0	0	0	0	0	10012000	8045200	3696900	0	0	0	0	0	0	0	0	0
RCOM_0891750	B9SCC6	Catalytic, putative	AT2G35100	Exostosin family protein	7435900	5332500	2445900	0	0	0	0	0	0	0	0	0	93616000	72583000	50254000	2290100	5915300	3028700	0	0	0	0	0	0
RCOM_1471180	B9RLV1	Xyloglucan 6-xylosyltransferase, putative (EC 2.4.2.39)	AT5G07720	Galactosyl transferase GMA12 MNN10 family protein	4651500	0	3726500	0	0	0	0	0	0	0	0	0	15536000	8227600	6950100	0	0	0	0	0	0	0	0	0
RCOM_0923250	B9RP11	Hexosyltransferase (EC 2.4.1.-)	AT4G32120	Galactosyltransferase family protein	1715900	0	0	0	0	0	0	0	0	0	0	0	8983900	7767300	7456900	0	0	0	0	0	0	0	0	0
RCOM_0797430	B9RRS4	Hexosyltransferase (EC 2.4.1.-)	AT2G26100	Galactosyltransferase family protein	3052500	0	3305600	0	0	0	0	0	0	0	0	0	35038000	25278000	21886000	0	0	0	0	0	0	0	0	0
RCOM_0876620	B9SXT3	Hexosyltransferase (EC 2.4.1.-)	AT3G02350	Galacturonosyltransferase 9	2508500	1008900	979610	0	0	0	0	0	0	0	0	0	46857000	38983000	22827000	546330	0	0	0	0	0	0	0	0
RCOM_0979850	B9SQA7	Glycosyltransferase, putative	AT3G15940	UDP-Glycosyltransferase superfamily protein	1895500	0	0	0	0	0	0	0	0	0	0	0	7848300	4702400	4453700	0	0	0	0	0	0	0	0	0
RCOM_0681050	B9RT50	Xyloglucan 6-xylosyltransferase, putative (EC 2.4.2.39)	AT4G02500	UDP-xylosyltransferase 2	2345300	0	0	0	0	0	0	0	0	0	0	0	5208300	4346900	3290600	0	0	0	0	0	0	0	0	0
RCOM_1001540	B9RZU6	Cas1_AcylT domain-containing protein	AT3G06550	O-Acetyltransferase family protein	1478100	0	1901900	0	0	0	0	0	0	0	0	0	8388400	8148900	6727300	0	0	0	0	0	0	0	0	0
RCOM_0610080	B9S7N5	Glycogenin, putative (EC 2.4.1.186)	AT5G18480	Plant glycogenin-like starch initiation protein 6	6702100	5197500	6066300	0	0	0	0	0	0	0	0	0	76191000	76694000	46713000	1807800	1710100	1334900	0	0	0	0	0	0
RCOM_1595730	B9R7Z9	Glycosyltransferase, putative	AT1G75420	UDP-Glycosyltransferase superfamily protein	2055600	0	1257900	0	0	0	0	0	0	0	0	0	25256000	15248000	23398000	0	0	0	0	0	0	0	0	0
RCOM_1684130	B9RC25	O-acyltransferase (Membrane bound) domain containing protein, putative	AT1G12640	MBOAT (membrane bound O-acyl transferase) family protein	6940100	2154600	2893900	1373400	378510	301450	0	0	0	0	0	2534300	173660000	114840000	133520000	21509000	10103000	6849200	2337800	0	0	17388000	11944000	13756000
RCOM_1176790	B9RW92	Cleft lip and palate transmembrane protein, putative	AT5G08500	Transmembrane CLPTM1 family protein	7571400	5131600	5562500	1678400	1455900	1548600	0	1025500	1333000	1434800	1214100	1481500	170060000	144770000	120250000	19430000	15132000	17185000	27564000	31510000	31082000	51927000	43748000	39401000
RCOM_0777150	B9S7D0	Transmembrane 9 superfamily member	AT2G01970	Endomembrane protein 70 protein family	43070000	28007000	18761000	629280	0	0	0	0	0	0	0	0	823690000	720920000	564770000	21882000	12359000	9192400	2851000	727400	0	2142800	1014200	1570600
RCOM_0779290	B9T4Y7	Aldehyde dehydrogenase, putative (EC 1.2.1.3)	AT3G51050	Integrin alpha subunit-like protein, NEW ENHANCER ROOT DWARFISM (At-aILP/AtNERD1)	5002100	2535800	1527900	0	1064800	2583900	0	0	0	0	0	0	96690000	82984000	52711000	2704700	936220	0	8034600	2913500	0	4298800	4338400	1019400
RCOM_1419880	B9SIJ3	1-acyl-sn-glycerol-3-phosphate acyltransferase zeta, putative	AT5G60620	Glycerol-3-phosphate acyltransferase 9	2359400	4360700	14039000	1632800	0	0	0	0	0	0	0	0	61241000	52104000	59992000	8976600	0	5697100	7701300	0	0	5830600	2756300	0
RCOM_0491950	B9STI8	HR-like lesion-inducer	AT4G14420	HR-like lesion-inducing protein-related	1856600	0	0	0	0	0	0	0	0	0	0	0	10849000	9219000	4525600	0	0	0	0	0	0	0	0	3042500
RCOM_1057990	B9SRT2	Ptm1, putative	AT1G61670	Membrane protein of unknown function, contains Lung-7tm-R-type domain	2479400	1757400	2025300	0	0	0	0	0	0	0	0	0	76017000	56177000	49614000	2602500	3212200	1823300	0	0	0	4417300	0	0
RCOM_1333820	B9S750	DUF4149 domain-containing protein	AT1G72100	Membrane protein of unknown function, late embryogenesis abundant domain-containing protein	1888100	0	0	0	0	0	0	0	0	0	0	0	10234000	14477000	4398800	0	0	0	0	0	0	0	3642200	0
RCOM_1427860	B9RER2	ER membrane protein complex subunit 2	AT3G04830	Protein prenylyltransferase superfamily protein	6297100	5922700	6362300	2627800	2411800	3690300	0	0	0	0	0	4389300	8276500	10591000	6275100	2185900	0	0	0	0	0	0	0	0
RCOM_1678570	B9RBM3	Protein TPLATE	AT3G01780	ARM repeat superfamily protein	3972100	0	0	0	0	0	0	0	0	0	0	0	10249000	7446600	0	0	0	0	0	0	0	0	0	0
RCOM_0623320	B9STR3	Transmembrane 9 superfamily member	AT5G10840	Endomembrane protein 70 protein family	2683900	740810	2223900	0	0	0	0	0	0	0	0	0	114950000	90012000	100310000	2627600	1680600	750190	0	0	0	0	0	0
RCOM_0392150	B9T3A9	Ptm1, putative	AT1G72480	Lung seven transmembrane receptor family protein	12734000	0	0	0	0	0	0	0	0	0	0	0	45632000	48494000	27654000	0	0	0	0	0	0	0	0	0
RCOM_0849370	B9SL28	Methyltransf_11 domain-containing protein	AT5G01710	Methyltransferases	1620900	0	0	0	0	0	0	0	0	0	0	0	25108000	9369500	9197400	0	0	0	0	0	0	0	0	0
RCOM_1438660	B9RG19	No exine formation protein	AT5G13390	Protein of unknown function, maintains plastid envelope integrity (AtNEF1)	1355200	0	0	0	0	0	0	0	0	0	0	0	7178800	5895800	4121600	0	0	0	0	0	0	0	0	0
RCOM_1577290	B9RI94	DUF1680 domain protein	AT5G12960	Putative glycosyl hydrolase of unknown function (DUF1680)	61933000	44425000	61518000	929470	757580	0	0	0	0	0	0	0	3718600	2136800	1674400	0	0	0	0	0	0	0	0	0
RCOM_0634260	B9S171	S-adenosyl-L-methionine-dependent methyltransferase	AT1G29790	S-Adenosyl-L-methionine-dependent methyltransferases superfamily protein	1921000	1333100	1395100	0	0	0	0	0	0	0	0	0	84629000	73907000	67759000	0	483210	0	0	0	0	0	0	0
RCOM_1597110	B9R864	ATRAD3, putative	AT3G27230	S-Adenosyl-L-methionine-dependent methyltransferases superfamily protein	10646000	5106800	12203000	0	0	0	0	0	0	0	0	0	102340000	83991000	84571000	3136400	0	0	0	0	0	0	0	0
RCOM_1498960	B9R9N2	PMR5N domain-containing protein	AT4G25360	TBL-type polysaccharide O-acetyltransferase (TRICHOME BIREFRINGENCE-LIKE 18)	3695300	3326100	2956000	0	0	0	0	0	0	0	0	0	16707000	13672000	7337900	0	0	0	0	0	0	0	0	0
RCOM_1213440	B9SF33	O-fucosyltransferase family protein	AT4G12700	SUB1-like protein of unknown function (AtSUL1)	6487500	3838700	3136900	732520	0	0	0	0	0	0	0	0	42356000	23114000	29744000	515970	0	0	0	0	0	0	0	0
RCOM_0692440	B9S841	O-fucosyltransferase family protein	AT3G56750	Protein of unknown function	1866200	0	0	0	0	0	0	0	0	0	0	0	10476000	4945700	4611000	0	0	0	0	0	0	0	0	0
RCOM_1381640	B9S7U0	Uncharacterized protein	AT5G65810	Putative pectin methyltransferase (AtCGR3)	4076800	4015100	3679400	0	0	0	0	0	0	0	0	0	69469000	51745000	47758000	0	0	0	0	0	0	0	0	0
RCOM_0338880	B9T179	Transcription factor, putative	AT2G22795	Protein of unknown function	0	0	1634500	0	0	0	0	0	0	0	0	0	10229000	13221000	7281600	0	0	0	0	0	0	0	0	0
RCOM_1585610	B9R6U6	S-adenosyl-L-methionine-dependent methyltransferase	AT3G49720	Pectin methyltransferase (AtCGR2)	5141800	3155700	5018100	0	0	0	0	0	0	0	0	0	49667000	45628000	43357000	730910	0	0	0	0	0	0	0	0
RCOM_0530750	B9SLR5	Peptidyl serine alpha-galactosyltransferase	AT3G01720	Peptidyl serine alpha-galactosyltransferase (AtSGT1/AtSERGT1)	1258400	0	3204200	0	0	0	0	0	0	0	0	0	47545000	31210000	31777000	2917600	0	0	0	0	0	0	0	0
RCOM_1591230	B9R7F2	Apple domain-containing protein	AT4G33380	Protein of unknown function	1852000	0	0	0	0	0	0	0	0	0	0	0	13848000	19122000	14913000	989950	0	0	0	0	0	0	0	0
RCOM_1492630	B9RQI3	DNA-directed RNA polymerase subunit beta	AT3G16200	Protein of unknown function	1860700	0	0	0	0	0	0	0	0	0	0	0	44583000	21359000	15767000	0	1386500	0	0	0	0	0	0	0
RCOM_0629290	B9SP73	Transmembrane protein 214-A	AT1G23170	Membrane protein of unknown function (DUF2359)	46282000	42237000	39365000	16371000	12620000	12351000	15280000	13394000	10049000	18705000	21114000	25345000	507340000	463930000	383360000	82824000	64776000	58793000	100710000	82998000	93758000	155770000	163250000	127420000
RCOM_1077700	B9RM50	ER membrane protein complex subunit 10	AT1G65270	EMC10 component of EMC ER-mitochondrion tethering complex	8514900	4443700	7650000	1930700	2100100	0	2056300	0	0	2365400	5880100	0	124680000	102480000	52640000	13896000	7534100	5753000	19806000	19930000	7379300	31942000	31123000	27018000
RCOM_1282190	B9SCX6	Nicalin	AT3G44330	Nicastrin-like component of gamma secretase complex	30439000	22390000	26225000	6098200	5466700	4499200	1601100	2740600	6137200	8506900	5632000	4882200	337840000	285850000	267250000	40859000	32348000	32912000	89682000	78398000	68527000	112140000	92534000	109570000
RCOM_1347140	B9RNE2	SGL domain-containing protein	AT2G16760	Calcium-dependent phosphotriesterase superfamily protein	16711000	12127000	17205000	5643100	5293000	4468000	0	0	0	1796400	0	0	164820000	121550000	120020000	26811000	19577000	23720000	29069000	21095000	21773000	50905000	45608000	45107000
RCOM_1593900	B9R7R8	WD_REPEATS_REGION domain-containing protein	AT1G75140	EIN2-stabilizing factor involved in ethylene signalling (AtMHL1)	3800600	2507500	1701400	933450	661520	0	0	0	0	781550	0	0	82476000	69524000	56518000	5615700	3957600	3413100	27596000	16979000	16728000	18410000	22480000	23561000
RCOM_0920870	B9RNV4	Transmembrane 9 superfamily member	AT5G10840	Endomembrane protein 70 protein family	24727000	8450900	13627000	894180	0	980190	0	0	0	0	0	0	401800000	294440000	299390000	9919100	7287100	16449000	465550	0	581400	487010	666200	0
RCOM_1211460	B9SEZ5	Transmembrane 9 superfamily member	AT4G12650	Endomembrane protein 70 protein family	7654100	4796400	6762700	409210	0	0	0	0	0	0	0	0	108350000	92833000	62239000	2750800	2135400	4758400	1251900	0	0	828060	0	0
RCOM_0971820	B9S9C2	Endoplasmic reticulum-Golgi intermediate compartment protein, putative	AT3G22290	Endoplasmic reticulum vesicle transporter protein	2629000	0	0	0	0	0	0	0	0	0	0	0	24458000	27935000	19424000	0	4881100	0	0	0	0	4730800	0	0
RCOM_0265650	B9SWA4	Endoplasmic reticulum-Golgi intermediate compartment protein, putative	AT1G36050	Endoplasmic reticulum vesicle transporter protein	2247500	0	2994900	0	0	0	0	0	0	0	0	0	35484000	33100000	12789000	0	2372300	0	12414000	0	0	5423400	3098300	3634300
RCOM_1503170	B9RA49	Stress up-regulated Nod 19	AT5G61820	MtN19-like protein of unknown function	15198000	12354000	14808000	925260	0	0	0	0	0	0	0	0	30388000	34146000	20703000	3189800	0	0	0	0	0	0	2178400	0
RCOM_0614020	B9SRC7	Endo/exonuclease/phosphatase domain-containing protein	AT5G46850	PIG-X-type component of mannosyltransferase-I complex	1985500	0	0	0	0	0	0	0	0	0	0	0	5988000	2656200	0	0	0	0	0	0	0	2241500	0	0
RCOM_0530670	B9SLQ7	GPI inositol-deacylase (EC 3.1.-.-)	AT3G27325	Putative GPI inositol-deacylase	575000	0	0	0	0	0	0	0	0	0	0	0	45277000	29895000	32291000	1212500	0	0	4982500	1034300	810900	1084100	719200	1150800
RCOM_0859430	B9SX84	S-adenosyl-L-methionine-dependent methyltransferase	AT3G49720	Pectin methyltransferase (AtCGR2)	3360500	2452200	5766600	0	0	0	0	0	0	0	0	0	111620000	106200000	98648000	2929400	2295300	2159800	3572400	776340	3165400	398120	531590	0
RCOM_1000720	B9RZS4	Transmembrane protein	AT4G16180	Protein of unknown function	13019000	8389400	8171900	451120	1106400	1044900	0	0	0	0	0	0	172810000	104440000	97799000	9206100	5411200	5042800	12894000	8994100	7227200	12952000	9059100	5094300
RCOM_0589300	B9SPA1	DUF3696 domain-containing protein	AT5G58100	Protein of unknown function	19942000	13965000	14259000	1626100	1310000	0	0	0	0	0	0	0	195260000	160220000	137640000	15076000	9647800	8427300	11064000	11067000	11016000	22036000	16624000	14112000
RCOM_0574620	B9SUT5	Isoleucine--tRNA ligase (EC 6.1.1.5) (Isoleucyl-tRNA synthetase)	AT4G10320	tRNA synthetase class I (I, L, M and V) family protein	28794000	20033000	30725000	1621800	0	0	0	0	0	0	0	0	1393900	968890	1688900	0	0	0	0	0	0	0	0	0
RCOM_1675140	B9RBF3	Phenylalanine--tRNA ligase (EC 6.1.1.20)	AT4G39280	Phenylalanyl-tRNA synthetase, putative phenylalanine--tRNA ligase, putative	9933100	7379800	9486600	0	0	0	0	0	0	0	0	0	2420500	0	2608200	0	0	0	0	0	0	0	0	0
RCOM_0473920	B9SCI8	Carboxypeptidase (EC 3.4.16.-)	AT3G45010	Serine carboxypeptidase-like 48	78437000	62138000	73132000	6133100	7046900	3673400	4393000	5932700	4428500	23524000	25370000	29784000	9560500	9282900	5408000	0	0	0	0	0	0	0	0	0
RCOM_1565970	B9RKY8	N-acyl-aliphatic-L-amino acid amidohydrolase (EC 3.5.1.14)	AT4G38220	Peptidase M20 M25 M40 family protein	94650000	47097000	55573000	27921000	18381000	20734000	37060000	33210000	37749000	85202000	70609000	74850000	53707000	50688000	52850000	0	0	0	4892400	0	0	1449100	0	0
RCOM_1080700	B9RMF8	Peptidase_M28 domain-containing protein	AT1G67420	Zn-dependent exopeptidases superfamily protein	47495000	40613000	44617000	10165000	8189300	9738100	0	0	0	904130	0	1988700	146130000	119090000	114600000	9617900	8108600	8232100	18036000	15819000	14443000	14838000	8447400	12294000
RCOM_0812150	B9RYC1	Cysteine protease, putative (EC 1.3.1.74)	AT5G43060	Granulin repeat cysteine protease family protein	273840000	180830000	146880000	33008000	25442000	21320000	13017000	11150000	8612800	21228000	16113000	18818000	8835700	7375900	6340400	0	1315400	0	1326900	0	0	0	0	0
RCOM_1406210	B9SQY4	Carboxypeptidase (EC 3.4.16.-)	AT4G30810	Serine carboxypeptidase-like 29	19357000	10722000	16303000	6964600	5763000	2896400	4728400	0	0	3065900	1357800	1813600	7836900	9162800	9183900	2245400	1000600	1694600	1333300	0	0	0	0	0
RCOM_1627120	B9SMP4	Carboxypeptidase (EC 3.4.16.-)	AT4G12910	Serine carboxypeptidase-like 20	23740000	17706000	17964000	971390	0	0	0	0	0	0	0	0	1457700	1783900	893170	0	0	0	0	0	0	0	0	0
RCOM_0843160	B9SJ52	Carboxypeptidase (EC 3.4.16.-)	AT1G15000	Serine carboxypeptidase-like 50	6927200	3875000	5285900	0	0	0	0	0	0	0	0	0	1317400	1402100	1222600	0	0	0	0	0	0	0	0	0
RCOM_1583430	B9RIX4	Tripeptidyl-peptidase II (EC 3.4.14.10)	AT4G20850	Tripeptidyl peptidase ii	95820000	60881000	60221000	4022200	1595200	685780	0	0	0	0	0	0	3113500	2205700	1978200	0	0	0	0	0	0	0	0	0
RCOM_0692460	B9S843	UBA domain-containing protein	AT3G56740	Ubiquitin-associated (UBA) protein	913350	0	0	0	0	0	0	0	0	0	0	0	24617000	19108000	13812000	2502100	1609900	0	0	0	0	2506100	2644900	0
RCOM_1316800	B9RZ27	26S proteasome subunit, putative	AT5G45620	Proteasome component (PCI) domain protein	51394000	21595000	23923000	496700	494180	446900	0	0	0	0	0	0	390720	301910	454180	498570	0	0	0	0	0	0	0	0
RCOM_0395630	B9SS36	CCT-eta	AT3G11830	TCP-1 cpn60 chaperonin family protein	109580000	58591000	107190000	885240	605400	526590	0	0	0	0	0	0	715520	0	0	0	0	0	210740	0	0	276690	0	0
RCOM_1504540	B9RA86	Alpha-2,8-sialyltransferase 8b, putative	AT3G48820	Glycosyltransferase family 29 (sialyltransferase) family protein	1868700	963870	1054300	0	0	0	0	0	0	0	0	0	17053000	16888000	5210000	0	0	0	0	0	0	0	0	0
RCOM_0826170	B9STN8	GDP-mannose transporter, putative	AT5G19980	Golgi-localized GDP-L-fucose transporter (AtGONST4/AtGFT1)	895870	0	0	0	0	0	0	0	0	0	0	0	11793000	7998300	7921400	0	0	0	0	0	0	0	0	0
RCOM_0813330	B9RYH8	Fucosyltransferase (EC 2.4.1.-)	AT3G19280	Fucosyltransferase 11	1748100	2009400	1923700	0	0	0	0	0	0	0	0	0	10285000	12900000	10077000	0	0	0	0	0	0	0	0	0
RCOM_0600390	B9SMC6	Alpha-1,3-mannosyl-glycoprotein 2-beta-N-acetylglucosaminyltransferase (EC 2.4.1.101)	AT4G38240	Type-I N-glycan processing N-acetylglucosamine transferase (AtGnT-I/AtCGL1)	2525800	1176700	1129100	0	0	0	0	0	0	0	0	0	56907000	68010000	27453000	1236400	0	0	0	2038500	0	0	0	0
RCOM_1302160	B9S090	alpha-1,2-Mannosidase (EC 3.2.1.-)	AT1G51590	Alpha-mannosidase 1 (AtMNS1/AtManIb)	922980	0	851090	0	0	0	0	0	0	0	0	0	46172000	32916000	9196100	0	0	0	0	0	0	0	0	0
RCOM_0239110	B9SQ97	alpha-1,2-Mannosidase (EC 3.2.1.-)	AT3G21160	Alpha-mannosidase 2 (AtMNS2/AtManIa)	1771800	710820	869150	0	0	0	0	0	0	0	0	0	99752000	47752000	74064000	254470	0	0	489000	0	0	255650	0	0
RCOM_0852760	B9RUH3	Alpha-mannosidase (EC 3.2.1.-)	AT5G14950	Golgi-located 1,3-(1,6)-alpha-mannosidase (AtGMII)	7935600	4992600	2726600	0	0	0	0	0	0	0	0	0	235180000	215100000	173070000	393390	840550	442950	300600	294360	0	1471000	0	0
RCOM_0406990	B9SU65	UDP-glucose glycoprotein:glucosyltransferase, putative	AT1G71220	UDP-glucose:glycoprotein glucosyltransferase, involved in receptor kinase EFR quality control	82015000	54451000	37142000	12116000	8235900	5817700	10603000	8093600	7033000	33225000	17002000	18493000	63383000	43573000	38422000	0	0	0	9110500	16255000	3625100	1693200	1134100	0
RCOM_0758170	B9SKB3	Elongation factor 1 gamma, putative	AT1G09640	Translation elongation factor EF1B, gamma chain	110190000	82306000	88420000	1831100	1950200	1758300	526870	0	0	798550	337900	0	305150	214100	103900	129450	0	0	0	0	0	0	0	0
RCOM_2160110	B9T7K1	Ribosome-inactivating protein (rRNA N-glycosidase) (EC 3.2.2.22)	AT3G22980	Ribosomal protein S5 Elongation factor G III V family protein	3372500000	3265300000	3218400000	1875100000	1603900000	1554100000	445030000	376230000	395910000	272020000	229070000	222130000	529930000	447850000	443290000	189690000	128050000	130390000	119380000	82914000	95002000	85507000	60523000	55121000
RCOM_1019090 RCOM_1019100	B9RWF4	Elongation factor 1-alpha	AT5G60390	Eukaryotic translation elongation/termination factor	398410000	318730000	269440000	155540000	127300000	123130000	57622000	49543000	54378000	36851000	37869000	39670000	64082000	48837000	37779000	48686000	38054000	24423000	59448000	67125000	56473000	35751000	31849000	28199000
RCOM_1575900	B9RI35	Eukaryotic translation elongation factor, putative	AT1G56070	Ribosomal protein S5 Elongation factor G III V family protein	559740000	379690000	476640000	24398000	15366000	10692000	5911300	2950000	3370400	848660	648010	0	7917800	7409900	4077600	628500	731950	902710	1929400	1213200	0	796690	992580	1719500
RCOM_0494110	B9SZ24	Eukaryotic translation initiation factor, putative	AT2G40290	Eukaryotic translation initiation factor 2 subunit 1	18759000	15070000	17449000	1248500	0	875180	0	0	0	0	0	0	1170500	810170	1087400	0	0	0	0	0	0	0	0	0
RCOM_0654950	B9S5V7	Dead box ATP-dependent RNA helicase, putative	AT1G54270	Translation initiation factor (AtTIF4A-2/AtRH19)	66241000	35298000	37090000	6031600	5574900	3040100	2628000	3063000	3311500	1319600	0	0	1908000	757110	622200	1930600	0	0	3294900	2909200	1631900	1419300	1360700	1689600
RCOM_0658740	B9SKG4	40S ribosomal protein S11, putative	AT5G23740	Ribosomal protein S11-beta	145650000	68136000	50270000	6235600	3042800	1537700	0	0	0	0	0	0	246040000	189360000	113650000	5050200	2888200	1332700	2210900	0	0	1449000	0	0
RCOM_1611610	B9RDA6	40S ribosomal protein S13, putative	AT4G00100	Ribosomal protein S13A	105540000	96687000	76908000	6404400	2314900	5384900	0	0	0	0	0	0	187810000	181940000	96273000	2596100	3090700	3991400	2036700	2201900	0	1618300	1898000	0
RCOM_0390430	B9T4D8	30S ribosomal protein S8, putative	AT5G59850	Ribosomal protein S8 family protein	61157000	42053000	33514000	7450200	6175900	4289700	0	0	0	0	0	0	74881000	53902000	27007000	0	0	0	0	0	0	0	0	0
RCOM_0293410	B9SWH2	40S ribosomal protein S17, putative	AT5G04800	Ribosomal S17 family protein	30999000	28978000	29047000	2631200	3313700	3393400	0	0	0	0	0	0	27137000	23700000	19990000	0	1065800	809020	0	0	0	0	0	0
RCOM_0557270	B9S400	40S ribosomal protein S18, putative	AT4G09800	S18 ribosomal protein	200760000	160830000	171880000	20515000	18838000	17047000	0	3543100	2935300	0	2014500	0	288230000	250250000	263830000	19859000	12649000	13239000	14847000	13614000	14892000	6129700	5375300	0
RCOM_0689630	B9S4D5	40S ribosomal protein S26	AT2G40590	Ribosomal protein S26e family protein	69806000	75035000	80781000	4963300	10536000	8206200	0	0	0	0	0	0	113550000	122660000	94424000	11882000	8147200	8708100	0	0	0	6898500	0	0
RCOM_1587780	B9R720	40S ribosomal protein S29, putative	AT4G33865	Ribosomal protein S14p S29e family protein	24487000	0	6806000	0	0	0	0	0	0	0	0	0	2931500	2904000	2033100	0	0	0	0	0	0	0	0	0
RCOM_1045920	B9RK17	40S ribosomal protein S3, putative	AT3G53870	Ribosomal protein S3 family protein	337690000	235790000	210600000	22526000	16672000	12707000	1235300	574470	648820	0	0	0	364730000	253950000	171910000	6014600	4117500	1049900	616800	990090	1252600	260440	663140	743060
RCOM_0911410	B9RTL6	40S ribosomal protein S3a	AT4G34670	Ribosomal protein S3Ae	263710000	192980000	179100000	8937400	11467000	5320700	0	0	0	0	0	0	296580000	201020000	164150000	5194200	4961600	2431100	1603300	0	614810	601040	1149700	658490
RCOM_0037210	B9T025	40S ribosomal protein S5, putative	AT2G37270	Ribosomal protein 5B	222030000	174080000	177450000	9528700	9819100	10171000	1039900	2394800	2996700	453750	546910	405910	317330000	315040000	226480000	7512100	7247600	6258800	16637000	13973000	15041000	1517500	672380	537100
RCOM_1037060	B9RJN4	40S ribosomal protein S6	AT5G10360	Ribosomal protein S6e	196270000	194020000	262860000	19033000	21729000	23664000	2269500	0	0	0	0	0	304060000	276350000	326110000	15402000	17856000	15742000	12891000	17121000	31005000	11791000	12378000	10107000
RCOM_1166900	B9SZQ7	40S ribosomal protein S7	AT3G02560	Ribosomal protein S7e family protein	71395000	67507000	63137000	4542400	4667400	2124700	0	0	0	0	0	0	40545000	38998000	19018000	931320	0	0	0	0	0	0	0	0
RCOM_1198120	B9T634	40S ribosomal protein S7	AT1G48830	Ribosomal protein S7e family protein	151020000	123700000	136770000	15580000	7772500	16002000	0	0	0	0	0	0	100850000	96836000	92185000	4433900	4632800	5278300	0	0	0	0	0	0
RCOM_0438180	B9T7X5	40S ribosomal protein S8	AT5G59240	Ribosomal protein S8 family protein	17478000	6389800	7576000	2746500	0	0	0	0	0	0	0	0	13412000	8516500	6264200	0	0	0	0	0	0	0	0	0
RCOM_0855200	B9RUP5	40S ribosomal protein S9, putative	AT5G39850	Ribosomal protein S4	176630000	160060000	151870000	17484000	12619000	10825000	0	0	0	0	0	0	197750000	171590000	137510000	22381000	9398200	11574000	5094200	3394600	3272700	4858900	3697300	3059400
RCOM_1720260	B9S526	60S ribosomal protein L13a, putative	AT4G13170	Ribosomal protein L13 family protein	12793000	3644500	4273100	2292600	0	1210600	0	0	0	0	0	0	11612000	14603000	15069000	1499300	0	0	1033000	0	0	0	0	0
RCOM_1019840	B9RWI8	60S ribosomal protein L13a, putative	AT5G48760	Ribosomal protein L13 family protein	106700000	79898000	106190000	7866000	2893100	7882100	13106000	26217000	27090000	0	0	0	216610000	195560000	135660000	8404800	7395100	0	16749000	11215000	9381000	5245900	0	0
RCOM_1182950	B9SR77	60S ribosomal protein L18a	AT2G34480	Ribosomal protein L18ae LX family protein	52012000	38504000	49741000	3448300	3059400	2919700	0	0	0	0	0	0	148220000	144840000	112020000	3356500	4203600	2344800	0	0	0	1370800	0	1469800
RCOM_1179520	B9SAV9	Ribosomal protein L19	AT3G16780	Ribosomal protein L19e family protein	37351000	25120000	34567000	2851100	0	3448000	0	0	0	0	0	0	84571000	94627000	50526000	4949100	6783500	3250700	11525000	13501000	4124800	4022600	5169100	3526200
RCOM_0580190	B9SH02	60S ribosomal protein L26, putative	AT3G49910	Translation protein SH3-like family protein	49637000	34084000	30599000	2849000	3457000	0	0	0	0	0	0	0	67088000	61662000	36466000	2715500	2296000	0	0	0	0	2410300	2887900	1657300
RCOM_1508910	B9RAV8	60S ribosomal protein L27a, putative	AT1G70600	Ribosomal protein L27Ac family protein	55982000	17877000	42624000	9644300	12294000	4257300	0	0	0	0	0	0	70046000	60621000	51524000	6417200	6077300	4993700	7649200	0	0	4136400	7335100	5273600
RCOM_1048210	B9RKC5	60S ribosomal protein L28, putative	AT4G29410	Ribosomal L28e protein family	55821000	62831000	66721000	2081200	4956400	7358400	1880800	0	0	658810	0	0	75230000	61549000	53116000	2478300	0	0	3127800	2940000	0	3025900	0	0
RCOM_1485620	B9RQ66	60S ribosomal protein L28, putative	AT4G29410	Ribosomal L28e protein family	174530000	111660000	105260000	8980100	19957000	5373800	4945700	11745000	0	3716600	0	0	149240000	151260000	114110000	37118000	5504200	0	10810000	9475800	0	9304300	4496400	6165000
RCOM_0759150	B9SKD1	60S ribosomal protein L3, putative	AT1G61580	R-protein L3 B	17693000	13928000	13075000	2161600	1409300	0	0	0	0	0	0	0	49198000	46656000	29361000	1392100	1061700	1445600	0	0	0	1114500	0	0
RCOM_0855600	B9RUQ4	60S ribosomal protein L30, putative	AT1G36240	Ribosomal protein L7Ae L30e S12e Gadd45 family protein	27644000	25342000	24012000	4523500	3590700	3214700	0	0	0	0	0	0	7070100	6726800	4966800	0	0	0	0	0	0	0	0	0
RCOM_0469590	B9T040	60S ribosomal protein L35, putative	AT3G09500	Ribosomal L29 family protein	18356000	15129000	6980200	3568200	2885700	2655400	0	0	0	0	0	0	57958000	53227000	27209000	0	0	3330800	3401700	14786000	0	4733800	4866400	3004300
RCOM_0085700	B9SPF5	60S ribosomal protein L35a, putative	AT1G07070	Ribosomal protein L35Ae family protein	18836000	8046800	9438300	3117800	0	0	0	0	0	0	0	0	17478000	17776000	16176000	0	0	0	0	0	0	0	0	0
RCOM_1494440	B9RQN1	Ribosomal protein L37	AT3G16080	Zinc-binding ribosomal protein family protein	14457000	11477000	9454000	0	3327600	0	0	0	0	0	0	0	10227000	8790800	5873800	0	0	0	0	0	0	0	0	0
RCOM_0819810	B9SGS2	60S ribosomal protein L4, putative	AT3G09630	Ribosomal protein L4 L1 family	480890000	445850000	416640000	74878000	74137000	61005000	32249000	26407000	26851000	17955000	17754000	18053000	774210000	795240000	596770000	69583000	56927000	62167000	154660000	113310000	90052000	44808000	38529000	48044000
RCOM_0723170	B9SFU0	Ribosomal protein L5, putative	AT3G25520	Ribosomal protein L5	41755000	42640000	43073000	5463600	3941100	3706200	2831400	0	3325700	0	0	0	23665000	24338000	27742000	0	0	0	2880400	3949200	5145200	0	0	0
RCOM_0647900	B9SFN3	60S ribosomal protein L6	AT1G74050	Ribosomal protein L6 family protein	47499000	25855000	36902000	4945900	4200300	0	0	0	0	2951500	0	0	13337000	15255000	7439500	0	0	0	3451200	0	0	2729700	0	0
RCOM_0790710	B9SIW8	60S ribosomal protein L7a	AT3G62870	Ribosomal protein L7Ae L30e S12e Gadd45 family protein	135770000	84062000	70202000	8956400	8166400	4952900	2090900	2917100	0	2061200	0	2618900	171170000	118040000	96547000	4607500	3598600	2278100	13297000	3325500	3384000	2718000	2421900	1798500
RCOM_1314920	B9RYY9	60S ribosomal protein L9, putative	AT1G33140	Ribosomal protein L6 family	7273100	3948600	0	0	0	0	0	0	0	0	0	0	5941200	3900900	5286000	0	0	0	0	0	0	0	0	0
RCOM_1315040	B9RYZ1	60S ribosomal protein L9, putative	AT4G10450	Ribosomal protein L6 family	19729000	13215000	13538000	0	0	0	0	0	0	0	0	0	13315000	11064000	12045000	1567600	0	0	0	0	0	0	0	0
RCOM_0342660	B9SBM0	60S ribosomal protein L9, putative	AT1G33140	Ribosomal protein L6 family	183890000	111340000	89738000	11498000	4331600	3706600	520640	0	0	772280	0	0	207520000	133780000	111850000	3421000	1845400	828050	914080	0	445740	540660	272780	0
RCOM_1281610	B9SCT8	60S ribosomal protein L10a, putative	AT1G08360	Ribosomal protein L1p L10e family	164110000	49825000	25118000	4886800	2788100	1064100	0	529150	0	412720	0	0	177470000	88925000	61114000	1595700	337720	0	1165100	456450	774500	1074900	1222200	0
RCOM_1064510	B9S651	RNA binding protein, putative	AT5G40480	Nucleoporin of transmembrane ring of nuclear pore complex (AtGP210), embryo defective 3012	1558500	646990	1059400	0	0	1016400	0	0	0	0	0	0	90837000	91586000	71732000	2867700	2285900	1285500	1218700	876050	1811700	23653000	10618000	20214000
RCOM_0591300	B9SLI4	Signal peptidase complex subunit 2	AT2G39960	Microsomal signal peptidase 25 kDa subunit (SPC25)	6558900	4398400	5060600	609680	1389700	0	0	0	0	1336700	0	0	99377000	80801000	72493000	9283800	11080000	10951000	16305000	10117000	10822000	20286000	17748000	27422000
RCOM_0229980	B9T812	Endoplasmic oxidoreductin-1, putative	AT1G72280	Endoplasmic reticulum oxidoreductins 1	702270	1475100	1331500	0	0	0	0	0	0	0	0	0	36086000	38708000	19227000	2509800	854920	1127300	8260600	6494900	3785200	6143600	5886100	5874800
RCOM_1357400	B9S0N4	Agglutinin domain-containing protein	AT2G17980	Sec1-like protein, Sec1 munc18-like (SM) proteins superfamily	75669000	19674000	20020000	1550100	0	0	0	0	0	0	0	0	1548900	881800	0	0	0	0	0	0	0	0	0	0
RCOM_0144390	B9T514	Cytochrome B5 isoform 1, putative (EC 1.7.1.1)	AT5G53560	Cytochrome B5 isoform E	20504000	18966000	17114000	8349600	7522600	6311700	0	0	0	2022500	0	3906900	270980000	242010000	138770000	32237000	23214000	25545000	17410000	7597800	0	36560000	32836000	28930000
RCOM_0154150	B9SWB5	Protein disulfide-isomerase (EC 5.3.4.1)	AT5G60640	Protein disulfide isomerase (AtPDI-L2b/AtPDIL2-2/AtPDI2)	108910000	102680000	90451000	37382000	36723000	37579000	27460000	33880000	34471000	69695000	59211000	59091000	33351000	34286000	24117000	0	0	0	4284000	0	4468600	0	0	0
RCOM_1493980	B9RQL5	Protein disulfide isomerase, putative (EC 2.4.1.119)	AT3G16110	Protein disulfide isomerase (AtPDI-L3b/AtPDIL3-2/AtPDI4)	13860000	8751200	13797000	3768400	3030200	1736000	8592100	4808400	12003000	30096000	20419000	25784000	4496800	4245700	3754200	0	0	0	0	0	0	0	0	0
RCOM_1434600	B9RFH6	Protein disulfide isomerase, putative (EC 5.3.4.1)	AT2G47470	Protein disulfide isomerase (AtPDI-S/AtPDIL4-1/AtPDI11)	7534000	6325600	7100700	0	2478100	2154200	3408000	3435400	0	4523100	5190800	3901100	1188700	1566400	1544100	0	0	0	0	0	0	0	0	0
RCOM_1030540	B9RJ25	Protein disulfide-isomerase (EC 5.3.4.1)	AT1G21750	protein disulfide isomerase (AtPDI-L1a/AtPDIL1-1/AtPDI5)	512340000	491130000	429730000	218790000	197310000	160100000	346500000	301500000	218370000	614820000	620130000	673300000	146490000	140010000	119330000	643710	4452100	0	24206000	12224000	7602300	1948500	2238100	4107300
RCOM_0900710	B9RV85	Pre-mRNA-processing-splicing factor, putative	AT1G80070	Pre-mRNA-processing-splicing factor	6232500	3281900	2870500	0	0	0	0	0	0	0	0	0	1742200	1566100	0	0	0	0	0	0	0	0	0	0
RCOM_0855050	B9RUN0	CUB domain-containing protein	AT3G28720	Membrane protein of unknown function	5263500	3424200	3928200	0	0	0	0	0	0	0	0	0	45847000	35971000	28962000	2641200	4646100	3593300	2405000	1602000	0	7500700	3861600	5464600
RCOM_0968760	B9RVQ5	9-cis-epoxycarotenoid dioxygenase, putative	AT3G63520	Carotenoid cleavage dioxygenase 1	5084100	2186800	3004100	4063200	2740200	3100500	1492300	3284000	0	0	3053300	0	13169000	12640000	11071000	6015000	2637800	2148700	5681700	2909600	6708100	3643400	2067700	0
RCOM_1758470	B9RJ21	Strictosidine synthase, putative (EC 4.3.3.2)	AT1G08470	Strictosidine synthase-like protein 3 (AtSSL3)	35942000	32544000	37856000	17698000	11032000	15017000	7253800	5417700	2859400	14359000	12971000	17388000	149720000	109870000	102450000	18587000	10787000	13334000	13514000	6934400	9500600	28927000	25552000	35873000
RCOM_0872890	B9S6S5	Adipocyte plasma membrane-associated protein, putative (EC 4.3.3.2)	AT3G51430	Strictosidine synthase-like protein (AtSSL5/AtYLS2)	3382100	2861400	4881500	0	0	1045900	0	0	0	0	0	0	26663000	23113000	26238000	5335800	3321100	5925400	5140600	2279100	0	13574000	10922000	9284800
RCOM_1082860	B9RMR2	Steroid dehydrogenase, putative (EC 1.1.1.62)	AT1G67730	Ketoacyl-CoA reductase component of fatty acid elongase complex (AtKCR1/AtGL8)	10395000	7192800	6237200	3296300	1489300	1609400	0	0	2297600	3765700	2709900	940390	167890000	146010000	123150000	27863000	19470000	19465000	22114000	17810000	14729000	45509000	44409000	40370000
RCOM_1434770	B9RFI2	Calreticulin	AT1G56340	Calreticulin 1a	218260000	168980000	167290000	70576000	68915000	44263000	77408000	56676000	91306000	130760000	133200000	169720000	30448000	31605000	21350000	0	0	0	4192700	1714800	0	2537300	889500	859230
RCOM_1454090	B9RGH6	Reticulocalbin-2, putative	AT5G08580	Calcium-binding EF hand family protein	2246500	1975200	1379600	0	0	0	0	0	0	0	0	0	14074000	14068000	13234000	1817500	1583000	1975400	18676000	17420000	18794000	9404000	4716700	10236000
RCOM_1750690	B9RIY3	Guanosine nucleotide diphosphate dissociation inhibitor	AT3G59920	RAB GDP dissociation inhibitor 2	61931000	56981000	57937000	918230	2662400	3042100	0	0	0	0	0	0	1094100	960900	0	0	0	0	0	0	0	0	0	0
RCOM_0999880	B9RZN0	GTP-binding protein sar1, putative	AT4G02080	Secretion-associated RAS super family 2	3865200	1327900	6339700	0	738710	0	0	0	0	0	0	0	419470	0	0	0	0	0	0	0	0	0	0	0
RCOM_0786450	B9SB84	Polygalacturonase non-catalytic subunit AroGP2, putative	AT5G25610	BURP domain-containing protein	1388400	0	1666800	0	0	0	0	0	0	0	0	0	1767700	1128500	1130500	0	0	0	0	0	0	0	0	0
RCOM_1613820	B9RDL1	Methyltransferase (EC 2.1.1.-)	AT4G00740	S-adenosyl-L-methionine-dependent methyltransferases superfamily protein	6877700	6527500	6469300	0	0	0	0	0	0	0	0	0	214140000	171630000	139950000	2090200	640370	572030	1327500	0	0	0	0	0
RCOM_0560080	B9S2Q5	ATP binding protein, putative	AT1G29470	S-adenosyl-L-methionine-dependent methyltransferases superfamily protein	6012600	3599600	2796100	0	0	0	0	0	0	0	0	0	96128000	95290000	88858000	1122600	423740	540440	0	0	0	0	0	0
RCOM_0519450	B9SRZ1	Methyltransferase (EC 2.1.1.-)	AT4G18030	S-adenosyl-L-methionine-dependent methyltransferases superfamily protein	24370000	15591000	15558000	1042900	0	0	0	0	0	0	0	0	261170000	196840000	173720000	5515400	1838100	2321600	333070	0	0	0	0	0
RCOM_1065260	B9S675	Methyltransferase (EC 2.1.1.-)	AT5G14430	S-adenosyl-L-methionine-dependent methyltransferases superfamily protein	8882700	2594100	2582300	361240	0	0	0	0	0	0	0	0	156700000	140540000	99733000	1159800	1092400	674260	0	260450	0	0	593820	399140
RCOM_1188330	B9RRE2	ATP binding protein, putative	AT5G64030	S-adenosyl-L-methionine-dependent methyltransferases superfamily protein	55236000	23685000	24788000	2354100	411960	335010	0	0	0	0	0	0	740300000	455290000	418630000	5026900	3699200	6685700	2487700	2872000	769010	1161200	151270	0
RCOM_0836310	B9S8V6	Methyltransferase (EC 2.1.1.-)	AT1G26850	S-adenosyl-L-methionine-dependent methyltransferases superfamily protein	19313000	10385000	9148000	108090	294820	366720	0	0	0	0	0	0	437060000	315650000	287690000	3628500	4439300	1944200	1808100	0	0	1511300	524410	376290
RCOM_0400500	B9T5F0	S-adenosylmethionine-dependent methyltransferase, putative	AT1G04430	S-adenosyl-L-methionine-dependent methyltransferases superfamily protein	66783000	44366000	50192000	1779800	1445000	1066200	0	0	0	0	0	0	763050000	614790000	514430000	21805000	13239000	12677000	2589200	5121600	2724200	7624400	2711100	1392800
RCOM_0673570	B9S3M9	Heat shock 70 kDa protein, putative (EC 1.3.1.74)	AT4G16660	Heat shock protein 70 (Hsp 70) family protein	72749000	48266000	46259000	18269000	15960000	13457000	26615000	10973000	19213000	37069000	26969000	32359000	14035000	15383000	16653000	0	0	0	7254000	0	0	0	4363400	0
RCOM_1312280	B9RYP6	Heat shock protein, putative (EC 1.3.1.74)	AT5G42020	Heat shock protein 70 (Hsp 70) family protein	438010000	432590000	431050000	185030000	159380000	159050000	296490000	315370000	366910000	385270000	441610000	463490000	182070000	182300000	1.82E+08	36016000	30319000	29724000	116940000	101220000	105190000	45543000	41120000	31109000
RCOM_0104810	B9T1Q8	Heat shock protein, putative	AT5G56000	HEAT SHOCK PROTEIN 81.4	541990000	402220000	374860000	33190000	17408000	17090000	9936900	9405300	16658000	1930200	1897200	3888600	2547000	1687300	1719500	260230	0	0	3534200	583110	4987800	1565000	1553300	528210
RCOM_0867480	B9S1R8	Heat-shock protein, putative	AT4G10250	HSP20-like chaperones superfamily protein	3495200	0	2791200	0	0	0	0	0	0	0	0	0	6517500	5937600	4471800	0	0	0	0	0	0	0	0	0
RCOM_1471410	B9RLW4	Heat shock protein binding protein, putative	AT1G18700	DNAJ heat shock N-terminal domain-containing protein	7649100	4099000	8213500	0	0	0	0	0	0	0	0	0	88102000	65657000	77900000	12592000	7979800	7379300	32121000	23975000	23822000	33268000	27417000	27977000
RCOM_0078270	B9T2E3	STS14 protein, putative	AT4G25780	CAP (Cysteine-rich secretory proteins, Antigen 5, and Pathogenesis-related 1 protein) superfamily protein	964560	0	0	0	0	0	0	0	0	0	0	0	2290200	0	0	0	0	0	0	0	0	0	0	0
RCOM_0905660	B9RXQ7	Tumor suppressor candidate, putative	AT1G61790	Oligosaccharyltransferase complex magnesium transporter family protein	2052700	0	1372500	427570	0	0	0	0	0	1037700	0	0	89904000	97828000	55080000	3974000	7624300	3595100	4961100	4834600	3482900	15309000	8447700	5981200
RCOM_1586900	B9R6Y5	Calcium-transporting ATPase (EC 7.2.2.10)	AT1G10130	Endoplasmic reticulum-type calcium-transporting ATPase 3	2418700	0	0	0	0	0	0	0	0	0	0	0	23354000	33726000	17884000	1391900	0	0	0	0	0	0	0	0
RCOM_1263850	B9T3I7	Calcium-transporting atpase 4, endoplasmic reticulum-type, putative (EC 3.6.3.8)	AT1G07810	ER-type Ca2+-ATPase 1	15930000	9257700	13132000	7981300	5383500	2244400	8960800	1609900	3341400	3492200	7331300	5395200	149680000	142390000	92131000	25726000	24730000	25590000	77591000	63919000	56247000	111610000	105630000	73483000
RCOM_0837780	B9S912	Transmembrane emp24 domain-containing protein 10, putative	AT1G26690	emp24 gp25L p24 family GOLD family protein	0	0	1177100	1142900	0	0	1752800	0	0	0	0	0	102990000	54112000	25789000	4629400	3672100	3548500	4268500	4963200	3088000	4656800	5413400	2658500
RCOM_1031910	B9RJ70	Transmembrane emp24 domain-containing protein 10, putative	AT1G21900	emp24 gp25L p24 family GOLD family protein	4473900	1881000	3324500	0	0	0	0	0	0	0	0	0	42330000	33401000	33931000	7095100	7689600	6255200	0	0	0	3626000	3509400	3107100
RCOM_1574620	B9RHY8	2,4-dienoyl-CoA reductase ((3E)-enoyl-CoA-producing) (EC 1.3.1.124)	AT3G12800	short-chain dehydrogenase-reductase B	0	0	0	0	0	0	0	0	4235100	11874000	0	5033000	0	0	0	0	0	0	2050700	0	0	0	0	0
RCOM_0838580	B9SQP2	Clathrin heavy chain	AT3G11130	Clathrin, heavy chain	396530000	2.64E+08	373440000	139340000	101670000	115340000	3365800	1058700	0	622950	857550	0	12868000	11198000	10856000	17967000	7971900	7472200	7894200	1497100	2682600	928390	739680	396710
RCOM_0491050	B9SXV3	Calcium lipid binding protein, putative	AT1G20080	Synaptogamin ER-plasma membrane contact site protein (AtNTMC2T1.2/AtSYT2/AtSYTb)	3639200	0	797980	11704000	9942800	12454000	0	0	0	876620	0	0	54308000	53759000	29677000	60913000	63040000	57926000	24563000	20365000	19635000	18320000	13896000	13561000
RCOM_1748470	B9RWV0	Rab-GAP TBC domain-containing protein	AT3G49350	Ypt Rab-GAP domain of gyp1p superfamily protein	0	0	0	0	0	0	0	0	0	0	0	0	2606700	0	0	3659700	0	0	0	0	0	0	0	0
RCOM_0090060	B2LWM3	1-acylglycerol-3-phosphate O-acyltransferase (EC 2.3.1.51)	AT3G57650	lysophosphatidyl acyltransferase 2	5609600	4382000	4142200	2909700	3158700	2341300	0	0	0	458980	1396900	0	159710000	144930000	113750000	26986000	21956000	15466000	23800000	18299000	18279000	38544000	25425000	18987000
RCOM_0053600	B9T4N0	Dynamin, putative	AT1G14830	DYNAMIN-like 1C	8463800	6106500	8573000	7896700	6060200	7884500	0	0	0	0	0	0	8935400	6248300	7954100	1917700	0	0	4849700	3319700	6348400	4449600	3858700	2862100
RCOM_1692160	B9RCT9	Dynamin, putative	AT5G42080	dynamin-like protein	28129000	19495000	14178000	15573000	15558000	13106000	2430700	0	0	0	0	0	38607000	35164000	26527000	1717000	2017200	0	8718100	4418500	5776100	0	0	0
RCOM_0681980	B9RT83	Fumarylacetoacetate hydrolase, putative (EC 4.1.1.68)	AT4G15940	Fumarylacetoacetate (FAA) hydrolase family	0	0	0	12066000	10807000	14591000	0	0	0	0	0	0	0	0	0	0	0	0	0	0	0	0	0	0
RCOM_0813260	B9RYH1	Methylcrotonoyl-CoA carboxylase (EC 6.4.1.4) (3-methylcrotonyl-CoA carboxylase 2)	AT4G34030	3-methylcrotonyl-CoA carboxylase	0	0	0	22127000	22827000	23804000	0	0	0	0	0	0	0	0	0	3070000	0	3109900	0	0	0	0	0	0
RCOM_1400460	B9SK49	Acyl-CoA dehydrogenase, putative (EC 1.3.99.10)	AT3G45300	isovaleryl-CoA-dehydrogenase	2191100	1585300	1031500	143740000	187470000	184440000	0	0	0	0	0	0	0	0	0	19622000	20076000	11708000	0	0	0	0	0	0
RCOM_0646250	B9SFG9	Acetyl-CoA carboxylase, putative (EC 6.4.1.4)	AT1G03090	methylcrotonyl-CoA carboxylase alpha chain, mitochondrial 3-methylcrotonyl-CoA carboxylase 1 (MCCA)	0	0	0	142880000	124010000	117490000	0	0	0	0	0	0	0	0	0	12744000	10816000	6835700	0	0	0	0	0	0
RCOM_0681970	B9RT82	Dihydrolipoamide acetyltransferase component of pyruvate dehydrogenase complex (EC 2.3.1.-)	AT3G06850	2-oxoacid dehydrogenases acyltransferase family protein	0	0	0	44639000	34359000	32561000	0	0	0	0	0	0	0	0	0	2099500	0	0	0	0	0	0	0	0
RCOM_0342870	B9SBN1	2-oxoisovalerate dehydrogenase, putative (EC 1.2.4.1)	AT1G55510	branched-chain alpha-keto acid decarboxylase E1 beta subunit	0	0	0	23034000	16526000	20954000	0	0	0	0	0	0	0	0	0	4631200	3644400	5697700	0	0	0	0	0	0
RCOM_1230590	B9SZ94	Alanine-glyoxylate aminotransferase, putative (EC 2.6.1.44)	AT3G08860	Alanine-glyoxylate aminotransferase	0	4660600	0	33275000	72030000	58124000	0	0	0	0	0	0	0	0	0	8037500	0	0	0	0	0	0	0	0
RCOM_0559760	B9S2P3	2-oxoisovalerate dehydrogenase, putative (EC 1.2.4.4)	AT1G21400	Thiamin diphosphate-binding fold (THDP-binding) superfamily protein	0	0	0	7601000	7040400	4513500	0	0	0	0	0	0	0	0	0	3392400	0	3556400	0	0	0	0	0	0
RCOM_0818850	B9RX74	Methylmalonate-semialdehyde dehydrogenase (CoA acylating) (EC 1.2.1.27)	AT2G14170	aldehyde dehydrogenase 6B2	1705500	0	810790	176320000	272710000	265250000	0	0	0	0	0	0	0	0	0	62051000	32710000	33990000	0	0	0	0	0	0
RCOM_1611220	B9RD97	Arginase, putative (EC 3.5.3.1)	AT4G08900	arginase	418430	274450	606170	506260000	480610000	365510000	351090	0	347950	0	0	0	187750	0	0	5699300	1438800	1012000	0	0	0	0	0	0
RCOM_0631280	B9S0X8	Ornithine aminotransferase (EC 2.6.1.13)	AT5G46180	ornithine-delta-aminotransferase	920500	457300	844590	547730000	579030000	562440000	261390	411130	640140	0	0	0	0	0	0	21486000	10600000	19982000	177450	0	500890	0	0	0
RCOM_1513940	B9R960	1-pyrroline-5-carboxylate dehydrogenase, putative (EC 1.2.1.3)	AT5G62530	aldehyde dehydrogenase 12A1	4304200	980460	3887400	927650000	772060000	752840000	1770400	0	2345300	0	0	0	0	0	0	38361000	28455000	26688000	1353700	3566400	0	410330	0	0
RCOM_1574740	B9RHZ9	Sulfurtransferase	AT1G79230	mercaptopyruvate sulfurtransferase 1	0	830890	794900	84201000	87497000	54302000	0	0	0	0	0	0	0	0	0	7055100	1953100	1276400	3141100	2301900	2169100	0	0	0
RCOM_1585550	B9R6U0	Branched-chain amino acid aminotransferase, putative (EC 2.6.1.42)	AT1G10070	branched-chain amino acid transaminase 2	0	0	0	5679000	5293500	5572600	0	0	0	0	0	0	0	0	0	0	0	0	0	0	0	0	0	0
RCOM_0193980	B9T1D1	Alanine-glyoxylate aminotransferase, putative (EC 2.6.1.44)	AT4G39660	alanine:glyoxylate aminotransferase 2	389810	244200	176370	354650000	267120000	226580000	0	0	0	0	0	0	0	0	0	1321700	513840	248580	563600	0	0	0	681070	0
RCOM_0323510	B9SW33	Aspartate aminotransferase (EC 2.6.1.1)	AT2G30970	aspartate aminotransferase 1	35087000	14518000	5095000	3350400000	3459200000	2982400000	587570	1092300	176410	1362500	303310	23660000	102120	0	0	16166000	17274000	15798000	438080	0	1308400	428300	212330	111670
RCOM_1392960	B9S4Y5	Aminobutyrate aminotransferase, putative (EC 2.6.1.11)	AT3G22200	Pyridoxal phosphate (PLP)-dependent transferases superfamily protein	8222200	4214200	3927900	1840200000	1508300000	1434200000	1563000	1432400	1954800	0	0	0	134720	0	0	147870000	109300000	81442000	509920	739980	0	0	0	0
RCOM_1615850	B9RDU1	Cysteine synthase (EC 2.5.1.47)	AT3G61440	cysteine synthase C1	849790	980360	0	343640000	301940000	342180000	0	1601000	0	0	0	0	0	0	0	14746000	9434400	10878000	0	0	0	0	0	0
RCOM_1192450	B9S301	Glyoxalase II, putative (EC 3.1.2.6)	AT1G53580	glyoxalase II 3	1929600	0	0	6634500	4762200	5472200	0	0	0	0	0	0	0	0	0	0	0	0	0	0	0	0	0	0
RCOM_0689730	B9S4E5	Dihydropteroate synthase, putative (EC 2.5.1.15, EC 2.7.6.3)	AT4G30000	Dihydropterin pyrophosphokinase Dihydropteroate synthase	0	0	0	4861800	3913600	3973100	0	0	0	0	0	0	0	0	0	1681800	2214200	0	0	0	0	0	0	0
RCOM_0482360	B9SMX7	Serine hydroxymethyltransferase (EC 2.1.2.1)	AT5G26780	serine hydroxymethyltransferase 2	148000	189460	293230	571800000	508230000	448710000	113480	387210	139970	113190	0	0	60717	0	0	55941000	46793000	19328000	0	0	0	0	0	0
RCOM_0230740	B9SMK7	Serine hydroxymethyltransferase (EC 2.1.2.1)	AT4G37930	serine transhydroxymethyltransferase 1	0	0	0	16599000	11646000	11877000	0	0	0	0	0	0	0	0	0	0	0	0	0	0	0	0	0	0
RCOM_1323540	B9S1W3	Methenyltetrahydrofolate cyclohydrolase (EC 3.5.4.9)	AT2G38660	Amino acid dehydrogenase family protein	0	0	0	3521200	3626600	4175200	0	0	0	0	0	0	0	0	0	0	0	0	0	0	0	0	0	0
RCOM_0521900	B9S9S6	FAS1 domain-containing protein	AT5G55730	FASCICLIN-like arabinogalactan 1	3678200	2540700	0	11502000	12772000	15328000	0	0	0	0	0	0	4648100	4707300	5804200	49004000	51568000	48265000	10224000	13034000	9901000	0	1850400	0
RCOM_1632840	B9RU62	Cmp-2-keto-3-deoctulosonate (Cmp-kdo) cytidyltransferase, putative (EC 2.7.7.38)	AT1G53000	Nucleotide-diphospho-sugar transferase, CMP-Kdo synthetase (AtKdsB/AtCKS)	0	0	0	27270000	26297000	38398000	0	0	0	0	0	0	0	0	0	41837000	33051000	41203000	0	0	0	0	0	0
RCOM_1171660	B9RVS2	Prohibitin	AT1G03860	prohibitin 2	2427100	689380	3533500	533610000	414630000	498130000	244060	0	0	0	0	0	35254000	31311000	26424000	1954600000	1796800000	1596700000	22555000	34393000	40244000	9440700	5562100	6981900
RCOM_0608620	B9S7J2	Peptidyl-prolyl cis-trans isomerase (PPIase) (EC 5.2.1.8)	AT3G56070	rotamase cyclophilin 2	0	0	0	18937000	17261000	17222000	0	0	0	0	0	0	0	0	0	0	0	0	0	0	0	0	0	0
RCOM_1323420	B9S1W1	Ethanolamine-phosphate cytidylyltransferase (EC 2.7.7.14)	AT2G38670	phosphorylethanolamine cytidylyltransferase 1	0	0	0	9297000	9311100	8813600	0	0	0	0	0	0	0	0	0	24142000	36622000	49494000	0	0	0	0	0	0
RCOM_1678500	B9RBL6	Ribosome-recycling factor, chloroplastic (Ribosome-releasing factor, chloroplastic)	AT3G01800	Ribosome recycling factor	0	0	0	5849000	4612700	4676800	0	0	0	0	0	0	0	0	0	0	0	0	0	0	0	0	0	0
RCOM_0902190	B9RVD0	Prli-interacting factor l, putative	AT1G80480	Plastid transcriptionally active 17 (AtPTAC17), component of plastidial RNA polymerase PEP complex	0	0	0	3262100	3085000	2724300	0	0	0	0	0	0	0	0	0	0	0	0	0	0	0	0	0	0
RCOM_0868220	B9S1U2	Prli-interacting factor l, putative	AT1G80480	Plastid transcriptionally active 17 (AtPTAC17), component of plastidial RNA polymerase PEP complex	0	0	0	11355000	8389500	8949600	0	0	0	0	0	0	0	0	0	2541900	0	0	0	0	0	0	0	0
RCOM_0451740	B9SZY5	TPR_MalT domain-containing protein	AT5G02130	Tetratricopeptide repeat (TPR)-like superfamily protein	0	0	0	59819000	48649000	60809000	0	0	0	0	0	0	0	0	0	19168000	16946000	20533000	0	0	0	0	0	0
RCOM_0731360	B9S382	Tubulin beta chain	AT5G62700	tubulin beta chain 3	0	0	0	7487600	5061900	5504800	0	0	0	0	0	0	0	0	0	3596900	0	0	2963400	0	0	0	0	0
RCOM_1038570	B9RJT5	NAD(P)H-hydrate epimerase (EC 5.1.99.6) (NAD(P)HX epimerase)	AT5G49970	pyridoxin (pyrodoxamine) 5-phosphate oxidase	0	0	0	0	0	2970100	0	0	0	0	0	0	0	0	0	0	0	0	0	0	0	0	0	0
RCOM_0440510	B9SNZ3	Ubiquinone biosynthesis methyltransferase, mitochondrial (EC 2.1.1.201)	AT5G57300	S-adenosyl-L-methionine-dependent methyltransferases superfamily protein	0	0	0	6567100	4073900	3722100	0	0	0	0	0	0	0	0	0	2752900	3440800	0	0	0	0	0	0	0
RCOM_1102290	B9SPX5	Methyltransf_11 domain-containing protein	AT1G22800	S-adenosyl-L-methionine-dependent methyltransferases superfamily protein	0	0	0	5612200	2830000	3007600	0	0	0	0	0	0	0	0	0	1132900	0	0	0	0	0	0	0	0
RCOM_0574610	B9SUT4	Biotin synthase (EC 2.8.1.6)	AT2G43360	Radical SAM superfamily protein	0	0	0	11520000	12331000	11451000	0	0	0	0	0	0	0	0	0	0	2215200	0	0	0	0	0	0	0
RCOM_1176060	B9RW49	Lipoyl synthase, mitochondrial (EC 2.8.1.8) (Lipoate synthase) (Lipoic acid synthase)	AT2G20860	lipoic acid synthase 1	0	0	0	2670600	0	0	0	0	0	0	0	0	0	0	0	0	0	0	0	0	0	0	0	0
RCOM_1616690	B9RDY4	3-methyl-2-oxobutanoate hydroxymethyltransferase (EC 2.1.2.11)	AT3G61530	Phosphoenolpyruvate carboxylase family protein	2000800	0	0	233680000	240540000	213720000	0	987120	0	1088300	0	0	0	0	0	6285700	5770000	10735000	1942400	0	0	3220900	2661500	4655800
RCOM_1512780	B9R8Z4	NADH-ubiquinone reductase complex 1 MLRQ subunit	AT3G48140	B12D protein	0	0	0	40729000	83211000	61899000	0	0	0	0	0	0	0	6180300	5587700	702970000	250130000	441680000	2854700	0	0	0	0	0
RCOM_0038710	B9T3R2	DAG protein, chloroplast, putative	AT2G33430	differentiation and greening-like 1	0	0	0	5489800	3862200	4319700	0	0	0	0	0	0	0	0	0	0	0	0	0	0	0	0	0	0
RCOM_1119420	B9SH70	P-loop containing nucleoside triphosphate hydrolase	AT2G31340	embryo defective 1381	0	0	0	2788600	2505500	2904500	0	0	0	0	0	0	0	0	0	5943600	3653400	4067500	0	0	0	0	0	0
RCOM_1196130	B9SQ78	Rhythmically-expressed protein 2 protein, putative	AT5G44730	Haloacid dehalogenase-like hydrolase (HAD) superfamily protein	0	0	0	6295100	4884200	5691000	0	0	0	0	0	0	0	0	0	0	0	0	0	0	0	0	0	0
RCOM_1720980	B9S538	Catalytic, putative	AT3G07060	NHL domain-containing protein	0	0	0	2849100	2584300	4137400	0	0	0	0	0	0	0	0	0	7338000	5284800	7594900	0	0	0	0	0	0
RCOM_0682250	B9RTA0	DAG protein, chloroplast, putative	AT3G06790	plastid developmental protein DAG, putative	0	0	0	5117300	4755500	4918900	0	0	0	0	0	0	0	0	0	0	0	0	0	0	0	0	0	0
RCOM_0195650	B9T2V6	Multicopper oxidase, putative (EC 1.10.3.3)	AT4G12420	Cupredoxin superfamily protein	1851300	0	1474600	12524000	12231000	12452000	0	0	0	0	0	0	6580700	5975400	3922000	63093000	56188000	66206000	13949000	8452600	7651400	1846100	0	0
RCOM_0699960	B9S2K2	Dead box ATP-dependent RNA helicase, putative	AT1G59990	DEA(D H)-box RNA helicase family protein	0	0	0	7586200	5562600	5908300	0	0	0	0	0	0	0	0	0	5310300	4248000	3325900	0	0	0	0	0	0
RCOM_0720220	B9SK05	DNA gyrase subunit A, chloroplast/mitochondrial, putative	AT3G10690	DNA GYRASE A (AtGyrA), subunit A of type-IIa:gyrase DNA topoisomerase complex	0	0	0	27223000	15164000	18783000	0	0	0	0	0	0	0	0	0	4754700	3065900	2854300	1870400	0	0	0	0	0
RCOM_0692980	B9S845	DNA gyrase subunit B (EC 5.6.2.2)	AT5G04130	DNA GYRASE B2	0	0	0	67195000	47504000	46967000	265830	0	323600	0	0	0	0	0	0	1423100	497690	671760	0	0	0	0	0	0
RCOM_0205460	B9SPT5	DNA topoisomerase (EC 5.6.2.1)	AT4G31210	DNA topoisomerase, type IA, core	0	0	0	7907900	4162900	5744800	0	0	0	0	0	0	0	0	0	3336700	0	0	0	0	0	0	0	0
RCOM_0519900	B9SS16	RNA binding protein, putative (EC 2.7.7.49)	AT5G46920	Intron maturase, type II family protein	0	0	0	1437900	0	1254600	0	0	0	0	0	0	0	0	0	1413100	0	0	0	0	0	0	0	0
RCOM_0296470	B9SM71	Dead box ATP-dependent RNA helicase, putative	AT4G09730	RH39	0	0	0	2511900	2254400	2962200	0	0	0	0	0	0	0	0	0	4417200	2619600	3432200	0	0	0	0	0	0
RCOM_0527300	B9SH74	Aldehyde dehydrogenase, putative (EC 1.2.1.36)	AT1G23800	aldehyde dehydrogenase 2B7	12290000	7261500	7172200	1501700000	1705900000	1412700000	1156300	878850	809800	529350	100830	0	168810	320490	232900	547370000	463970000	341790000	346350	611560	462930	174510	0	0
RCOM_0731100	B9S376	Phosphopyruvate hydratase (EC 4.2.1.11)	AT2G29560	cytosolic enolase	824400	876440	0	1736500	1827600	0	0	0	0	0	0	0	0	0	0	0	0	0	0	0	0	0	0	0
RCOM_1515330	B9SD97	UTP--glucose-1-phosphate uridylyltransferase (EC 2.7.7.9)	AT3G03250	UDP-GLUCOSE PYROPHOSPHORYLASE 1	0	0	0	78017000	127420000	110380000	0	0	0	0	0	0	0	0	0	37301000	30184000	31473000	2799300	0	0	0	0	0
RCOM_1673900	B9RBB2	Auxin-repressed 12.5 kDa protein, putative	AT2G33830	Dormancy auxin associated family protein	0	0	0	4485600	3926700	3457700	0	0	0	0	0	0	0	0	0	0	0	0	0	0	0	0	0	0
RCOM_0015290	B9SWL5	Allene-oxide cyclase (EC 5.3.99.6)	AT1G13280	allene oxide cyclase 4	3002900	2366200	5139800	20985000	14438000	12762000	9530300	9456700	9298300	7924700	5595500	6873300	0	0	0	1625900	0	0	0	0	0	0	0	0
RCOM_0707880	B9RQZ4	Reticulon-like protein	AT2G26260	3beta-hydroxysteroid-dehydrogenase decarboxylase isoform 2	0	0	0	1103800	1045200	991220	0	0	0	0	0	0	7328100	2678700	2506600	2108700	1745200	0	0	0	0	2313400	2099400	1914600
RCOM_0327490	B9SW66	Zinc binding dehydrogenase, putative (EC 1.3.1.38)	AT3G45770	Polyketide synthase, enoylreductase family protein	0	0	0	7719000	5720700	6181200	0	0	0	0	0	0	0	0	0	0	0	0	0	0	0	0	0	0
RCOM_1721370	B9S556	Transferase, transferring glycosyl groups, putative (EC 2.4.1.173)	AT3G07020	UDP-Glycosyltransferase superfamily protein	0	0	0	1941900	0	1832400	0	0	0	0	0	0	0	0	0	4613400	2418700	2547200	0	0	0	0	0	0
RCOM_0658830	B9SKH3	Acyl carrier protein	AT2G44620	mitochondrial acyl carrier protein 1	0	0	0	6806700	0	11214000	0	0	0	0	0	0	0	0	0	0	0	0	0	0	0	0	0	0
RCOM_1493480	B9RQJ6	AMP dependent CoA ligase, putative (EC 6.2.1.26)	AT3G16170	AMP-dependent synthetase and ligase family protein	0	0	0	3990200	2852600	2762700	0	0	0	0	0	0	0	0	0	0	0	0	0	0	0	0	0	0
RCOM_0903560	B9RXF9	Malonyl-CoA decarboxylase, putative (EC 4.1.1.9)	AT4G04320	malonyl-CoA decarboxylase family protein	0	0	0	4847200	0	0	0	0	0	0	0	0	0	0	0	0	0	0	0	0	0	0	0	0
RCOM_0722140	B9SUD3	Glycerol-3-phosphate dehydrogenase (EC 1.1.5.3)	AT3G10370	FAD-dependent oxidoreductase family protein	1684900	512880	434320	850040000	727320000	682970000	327560	0	0	0	0	0	5824000	6566200	3085400	192060000	123980000	119840000	2076200	0	350240	222220	243400	0
RCOM_0926260	B9RPB0	3-hydroxybutyryl-CoA dehydratase, putative (EC 4.2.1.17)	AT4G13360	ATP-dependent caseinolytic (Clp) protease crotonase family protein	12901000	7882500	8749800	126360000	107260000	118650000	0	0	0	499380	0	0	0	0	0	28127000	20200000	16554000	4547500	0	0	0	0	0
RCOM_1609370	B9RD44	Catalytic, putative (EC 4.2.1.17)	AT4G31810	3-Hydroxyisobutyryl-CoA hydrolase (AtCHY4)	0	0	0	15087000	12990000	10682000	0	0	0	0	0	0	0	0	0	0	0	0	0	0	0	0	0	0
RCOM_0920900	B9RNV7	Enoyl-CoA hydratase, mitochondrial, putative	AT4G31810	3-Hydroxyisobutyryl-CoA hydrolase (AtCHY4)	0	0	0	30571000	19992000	21663000	0	0	0	0	0	0	0	0	0	2754400	3679300	0	0	0	0	0	0	0
RCOM_0897130	B9RUY8	Hydrolase_4 domain-containing protein	AT1G52760	lysophospholipase 2	0	0	0	6514700	5756900	6527100	0	0	0	0	0	0	0	0	0	0	0	0	0	0	0	0	0	0
RCOM_1571060	B9S5F5	Monoglyceride lipase, putative (EC 3.1.1.23)	AT5G16120	alpha beta-Hydrolases superfamily protein	0	1022300	0	4229600	0	2308100	0	0	0	0	0	0	1224900	0	0	2013500	0	0	0	0	0	0	0	0
RCOM_0463840	B9T2A9	Triacylglycerol lipase, putative	AT2G42450	alpha beta-Hydrolases superfamily protein	0	0	0	3817200	3138100	3565300	0	0	0	0	0	0	0	0	0	0	0	0	0	0	0	0	0	0
RCOM_0046160	B9SSQ8	Glycerophosphodiester phosphodiesterase (EC 3.1.4.46)	AT4G26690	PLC-like phosphodiesterase family protein	29734000	25617000	26799000	111180000	100170000	89804000	3897000	0	6362000	0	0	0	48349000	49033000	46206000	455650000	327060000	380700000	75505000	75830000	66845000	19362000	18453000	15744000
RCOM_0783110	B9SXC3	Phospholipase D (EC 3.1.4.4)	AT4G35790	phospholipase D delta	431070	0	0	12780000	8483500	8614900	0	0	0	0	0	0	4043200	3702600	3153100	46783000	25623000	40838000	6654600	7097300	6595800	1345400	0	0
RCOM_1388760	B9SXD8	Phosphatidylserine decarboxylase (EC 4.1.1.65)	AT4G16700	phosphatidylserine decarboxylase 1	0	0	0	1457900	1606900	1363400	0	0	0	0	0	0	0	0	0	16233000	12248000	12393000	0	0	0	0	0	0
RCOM_0449340	B9T3E4	Dynamin, putative	AT4G33650	dynamin-related protein 3A	19310000	16628000	19175000	130900000	108010000	87821000	4220300	0	0	0	0	0	13917000	10095000	10939000	67201000	41018000	39934000	9111600	1906300	1311000	1183800	0	0
RCOM_1226380	B9SFS0	Carboxymethylenebutenolidase, putative (EC 3.1.1.45)	AT2G32520	alpha beta-Hydrolases superfamily protein	8874600	7431400	6677700	40857000	39978000	36054000	0	0	0	0	0	0	0	0	0	0	0	0	0	0	0	0	0	0
RCOM_0898810	B9RV35	Peptide deformylase (EC 3.5.1.88)	AT1G15390	peptide deformylase 1A	0	0	0	5038000	3752800	3808500	0	0	0	0	0	0	0	0	0	0	0	0	0	0	0	0	0	0
RCOM_1020470	B9RWL0	Ubiquinone biosynthesis monooxygenase COQ6, mitochondrial (EC 1.14.13.-)	AT3G24200	FAD NAD(P)-binding oxidoreductase family protein	0	0	8619600	25414000	17466000	24847000	0	0	0	0	0	0	0	0	0	11111000	11323000	14615000	0	0	0	0	0	0
RCOM_0422880	B9SDP2	D-lactate dehydrogenase, putative (EC 1.1.2.4)	AT5G06580	FAD-linked oxidases family protein	0	0	0	88708000	43751000	45075000	0	0	0	0	0	0	924830	0	0	2873600	1208300	2087500	0	0	0	0	0	0
RCOM_1505480	B9RAC0	Corticosteroid 11-beta-dehydrogenase, putative (EC 1.1.1.100)	AT5G50700	hydroxysteroid dehydrogenase 1	0	0	0	1610300	1393800	0	0	0	0	0	0	0	0	0	0	0	0	0	0	0	0	0	0	0
RCOM_0556780	B9S3X6	Short chain alcohol dehydrogenase, putative (EC 1.1.1.100)	AT4G03140	NAD/NADP-dependent oxidoreductase	0	0	0	30776000	24449000	25627000	0	0	0	0	0	0	0	0	0	0	0	0	0	0	0	0	0	0
RCOM_2108170	B9T9M2	CcmF_C domain-containing protein	ATMG00180	cytochrome C biogenesis 452	0	0	0	2502400	0	1661900	0	0	0	0	0	0	0	0	0	14208000	7035900	10820000	0	0	0	0	0	0
RCOM_0618390	B9SS73	Cytochrome c, putative	AT1G22840	CYTOCHROME C-1	770720	781510	0	95940000	88311000	104410000	0	0	0	0	0	0	0	0	0	810570	0	0	0	0	0	0	0	0
RCOM_0897640	B9RUZ9	Cytochrome C1, putative	AT5G40810	Cytochrome C1 family	0	0	0	10711000	6240600	9586500	0	0	0	0	0	0	931960	0	0	44048000	33020000	31826000	0	0	0	0	0	0
RCOM_1577350	B9RIA0	Cytochrome c-type biogenesis protein CcmE homolog, mitochondrial	AT3G51790	transmembrane protein G1P-related 1	0	0	0	3642600	3218300	3685400	0	0	0	0	0	0	0	0	0	32509000	19579000	9204800	0	0	0	0	0	0
RCOM_1679010	B9RBM7	Cytochrome C1, putative	AT5G40810	Cytochrome C1 family	2539000	2116500	0	247810000	202850000	192250000	1508300	1338100	780050	0	0	0	24823000	21940000	30491000	1323500000	930190000	1167100000	20145000	17672000	16714000	9447300	8417100	7043200
RCOM_0338910	B9T167	Cytochrome-c oxidase, putative	AT4G37830	cytochrome c oxidase-related	0	0	0	20653000	10919000	21762000	0	0	0	0	0	0	0	0	0	3194700	5707000	7597300	0	0	0	0	0	0
RCOM_0897910	B9RV06	Cytochrome C oxidase, putative	AT1G80230	Rubredoxin-like superfamily protein	1242100	0	0	56665000	37116000	18685000	0	0	0	0	0	0	0	0	0	0	0	2320300	1117000	0	0	0	0	0
RCOM_2040800	B9TA53	Cytochrome c oxidase subunit 3	ATMG00730	cytochrome c oxidase subunit 3	282400	410570	607100	223820000	187700000	186260000	0	0	0	0	0	0	19045000	13723000	14924000	1098700000	764740000	1095500000	647310	1429600	1580800	230340	1108600	1039600
RCOM_1113970	B9T522	Ubiquinol-cytochrome c reductase complex ubiquinone-binding protein QP-C (EC 1.10.2.2)	AT5G05370	Cytochrome b-c1 complex, subunit 8 protein	2518600	0	1274300	58460000	47148000	12739000	0	0	0	0	0	0	1990300	0	0	17544000	0	0	0	0	0	0	0	0
RCOM_0925050	B9RP89	Ubiquinol-cytochrome c reductase complex 14 kDa protein, putative	AT5G25450	Cytochrome bd ubiquinol oxidase, 14kDa subunit	1715700	0	2552100	109260000	106380000	39313000	0	0	0	0	0	0	3968500	4351600	3524500	52207000	64104000	152410000	0	0	0	0	0	0
RCOM_0454060	B9T2H1	Ubiquinol-cytochrome c reductase complex 7.8 kDa protein, putative (EC 1.10.2.2)	AT1G15120	Ubiquinol-cytochrome C reductase hinge protein	0	0	0	14500000	7100100	6250900	0	0	0	0	0	0	0	0	0	0	0	0	0	0	0	0	0	0
RCOM_1438410	B9RG04	Cytochrome b-c1 complex subunit Rieske, mitochondrial (EC 7.1.1.8)	AT5G13430	Ubiquinol-cytochrome C reductase iron-sulfur subunit	0	0	0	16811000	11050000	16484000	0	0	0	0	0	0	2617300	3087700	1812800	182390000	114520000	119450000	1087100	0	0	0	0	0
RCOM_0516970	B9SRX5	Ubiquinol-cytochrome c reductase complex 8.0 kDa protein, putative	AT3G52730	ubiquinol-cytochrome C reductase UQCRX QCR9-like family protein	0	0	0	55346000	24754000	42588000	0	0	0	0	0	0	0	0	0	0	18728000	0	0	0	0	0	0	0
RCOM_1445040	B9RGW9	Cytochrome b-c1 complex subunit Rieske, mitochondrial (EC 7.1.1.8)	AT5G13430	Ubiquinol-cytochrome C reductase iron-sulfur subunit	1621800	898420	1351000	333760000	302270000	246030000	3014400	2150400	4711400	0	0	0	32958000	47160000	30941000	1566900000	1163400000	1.43E+09	12113000	19533000	31431000	5316000	4713200	9192200
RCOM_0185020	B9SA46	Electron transfer flavoprotein subunit alpha (Alpha-ETF)	AT1G50940	electron transfer flavoprotein alpha	0	0	0	29304000	31911000	30500000	0	0	0	0	0	0	0	0	0	4923000	5485700	3812900	0	0	0	0	0	0
RCOM_0491720	B9STH5	Electron transfer flavoprotein subunit beta (Beta-ETF)	AT5G43430	electron transfer flavoprotein beta	0	0	0	22755000	16281000	16178000	0	0	0	0	0	0	0	0	0	4350700	0	0	0	0	0	0	0	0
RCOM_0454620	B9SU11	Electron transfer flavoprotein-ubiquinone oxidoreductase (ETF-QO) (EC 1.5.5.1)	AT2G43400	electron-transfer flavoprotein:ubiquinone oxidoreductase	0	0	0	39046000	32233000	27310000	0	0	0	0	0	0	0	0	0	0	0	0	0	0	0	0	0	0
RCOM_0971700	B9S9C0	ATP-synt_ab_N domain-containing protein	ATMG01190	ATP synthase subunit 1	13830000	13304000	3600900	266660000	1183800000	1.23E+09	15840000	13861000	15727000	3885400	3774700	5496700	17639000	13778000	13532000	352290000	344230000	330920000	9835600	13092000	10648000	0	0	0
RCOM_0462620	B9T1R1	ATP synthase 24 kDa subunit, mitochondrial	AT2G21870	copper ion bindingcobalt ion bindingzinc ion binding	1153900	953020	556170	712470000	639120000	562910000	4474100	2296200	366870	0	166900	0	5930700	7524700	2956500	194550000	71765000	109260000	366690	0	0	0	0	0
RCOM_0275220	B9T1V8	ATP synthase subunit beta (EC 7.1.2.2)	AT5G08680	ATP synthase alpha beta family protein	152310000	132780000	120230000	1.17E+10	1.10E+10	1.09E+10	124610000	160110000	155840000	50259000	39380000	55169000	39231000	33316000	31580000	299280000	274800000	293790000	31608000	95851000	61251000	9361800	7899400	9849100
RCOM_1460050	B9RU09	ATP synthase epsilon chain, mitochondrial, putative (EC 3.6.3.14)	AT1G51650	ATP synthase epsilon chain, mitochondrial	0	0	0	45991000	31778000	40807000	0	0	0	0	0	0	0	0	0	24279000	21711000	26288000	0	0	0	0	0	0
RCOM_2092160	B9TBD5	ATP synthase subunit alpha, mitochondrial	AT2G07698	ATPase, F1 complex, alpha subunit protein	5399000	4115500	4005800	742440000	811160000	888790000	0	0	0	0	0	0	9183700	10037000	6625800	186430000	217670000	160550000	0	0	0	0	0	0
RCOM_0520230	B9SS29	ATP synthase delta chain, mitochondrial, putative (EC 3.6.3.14)	AT5G47030	ATPase, F1 complex, delta epsilon subunit	0	0	0	230160000	244400000	220540000	0	0	0	0	0	0	0	0	0	37740000	32339000	21818000	0	0	0	0	0	0
RCOM_0798110	B9RRU2	Hydrogen-transporting ATP synthase, rotational mechanism, putative	AT2G19680	Mitochondrial ATP synthase subunit G protein	0	0	0	10205000	12705000	10680000	0	0	0	0	0	0	0	0	0	31270000	0	32006000	0	0	0	0	0	0
RCOM_2118780	B9T9Z4	ATP synthase protein MI25	ATMG00640	hydrogen ion transporting ATP synthases, rotational mechanismzinc ion binding	3348900	1377700	0	128450000	169140000	182910000	566110	0	0	0	0	761450	34291000	31020000	35712000	2234500000	1922200000	809400000	8186200	12247000	7780200	6830800	4297700	1624800
RCOM_1107030	B9SZS3	ATP synthase subunit gamma	AT2G33040	gamma subunit of Mt ATP synthase	2764100	853990	1636600	1038600000	732260000	1029200000	1500900	210360	523130	0	0	0	47565000	42046000	47730000	3562600000	3552500000	3678200000	30843000	12731000	31791000	4835400	4651800	2685300
RCOM_1505640	B9RAD6	Protein yrdA, putative	AT3G48680	gamma carbonic anhydrase-like 2	1512800	0	16106000	333240000	235320000	197870000	235730	0	0	274170	0	0	3206100	2440300	2170200	78113000	30092000	28151000	235730	0	0	0	0	0
RCOM_1594910	B9R7W8	Protein yrdA, putative	AT1G19580	gamma carbonic anhydrase 1	1458900	741160	319140	612780000	405350000	493880000	173090	0	328820	0	0	0	6245700	4188400	4599800	227500000	123290000	191900000	3101900	454980	510650	985140	111210	121670
RCOM_1594920	B9R7W9	Protein yrdA, putative	AT1G19580	gamma carbonic anhydrase 1	1149500	686410	497980	308100000	276760000	238840000	0	825280	1229800	0	0	0	8170400	4806900	6437500	166190000	132240000	157090000	1059500	4779700	5838500	1991200	839260	0
RCOM_0458390	B9T118	NADH-ubiquinone oxidoreductase, putative (EC 1.6.5.3)	AT5G37510	NADH-ubiquinone dehydrogenase, mitochondrial, putative	1860000	871250	76781	1289900000	1412200000	1655900000	770800	0	189450	0	0	236240	2059500	1590700	1121900	265050000	140530000	156970000	538950	153520	515040	136450	0	87714
RCOM_1080980	B9RMI6	NADH dehydrogenase [ubiquinone] flavoprotein 1, mitochondrial (EC 7.1.1.2)	AT5G08530	51 kDa subunit of complex I	3404200	1576700	247150	915510000	667740000	614740000	0	0	0	0	0	0	7763200	5805600	5488200	143390000	122210000	191410000	1662700	776720	0	0	0	0
RCOM_1675130	B9RBF2	NADH-ubiquinone oxidoreductase 1, chain, putative (EC 1.6.99.3)	AT1G16700	Alpha-helical ferredoxin	0	0	0	108120000	85667000	94900000	0	0	0	0	0	0	2648000	1666500	0	31723000	23093000	37032000	0	0	0	0	0	0
RCOM_0679150	B9RSX2	NADH dehydrogenase, putative	AT5G18800	Cox19-like CHCH family protein	0	0	0	45790000	41562000	46303000	0	0	0	0	0	0	1365000	1324700	1388900	74766000	92165000	71476000	3932500	0	0	0	0	0
RCOM_2058820	B9TA72	NADH-ubiquinone oxidoreductase fe-s protein, putative (EC 1.6.99.3)	ATMG00510	NADH dehydrogenase subunit 7	0	0	0	176080000	140390000	134630000	0	0	0	0	0	0	3372600	2944400	4138900	82941000	46405000	57576000	1441400	0	0	0	0	0
RCOM_1438980	B9RG41	NADH dehydrogenase, putative (EC 1.6.99.3)	AT5G47890	NADH-ubiquinone oxidoreductase B8 subunit, putative	0	0	0	53704000	48814000	42582000	774010	0	0	0	0	0	0	0	0	3702000	3475500	2767400	0	0	0	0	0	0
RCOM_0580980	B9SH11	NADH dehydrogenase [ubiquinone] iron-sulfur protein 4, mitochondrial	AT5G67590	NADH-ubiquinone oxidoreductase-related	0	0	0	33334000	23013000	20507000	0	0	0	0	0	0	0	0	0	4876500	0	0	0	0	0	0	0	0
RCOM_1581930	B9RIR5	NADH dehydrogenase, putative (EC 1.6.5.3)	AT5G52840	NADH-ubiquinone oxidoreductase-related	0	0	0	39978000	30773000	28474000	0	0	0	0	0	0	0	0	0	4263500	3092800	0	0	0	0	0	0	0
RCOM_1178040	B9SAR1	CHCH domain-containing protein	AT3G62790	NADH-ubiquinone oxidoreductase-related	0	0	0	10308000	8055900	7941000	0	0	0	0	0	0	0	0	0	32983000	15549000	20105000	0	0	0	0	0	0
RCOM_1324640	B9S202	NADH dehydrogenase [ubiquinone] 1 alpha subcomplex subunit 12	AT3G03100	NADH:ubiquinone oxidoreductase, 17.2kDa subunit	0	0	0	46590000	65901000	57892000	0	0	0	0	0	0	2230300	0	0	77185000	55820000	42858000	0	0	0	0	0	0
RCOM_0541790	B9SKL5	NADH-ubiquinone oxidoreductase 39 kD subunit, putative (EC 1.6.99.3)	AT2G20360	NAD(P)-binding Rossmann-fold superfamily protein	1072200	403890	0	390630000	433670000	396710000	0	0	0	0	0	0	2253200	705340	1578700	330840000	336660000	193880000	5429900	602870	0	501300	0	0
RCOM_0991600	B9S4S0	NADH-ubiquinone oxidoreductase 24 kD subunit, putative (EC 1.6.5.3)	AT4G02580	NADH-ubiquinone oxidoreductase 24 kDa subunit, putative	0	0	0	154600000	63380000	67213000	0	0	0	0	0	0	0	0	0	2429800	1187000	790470	0	0	0	984190	0	0
RCOM_1095880	B9SFB6	NADH:ubiquinone reductase (non-electrogenic) (EC 1.6.5.9)	AT4G21490	NAD(P)H dehydrogenase B3	0	0	0	48500000	36177000	38966000	0	0	0	0	0	0	0	0	0	50116000	35295000	36636000	0	0	0	0	0	0
RCOM_1062920	B9S604	NADH:ubiquinone reductase (non-electrogenic) (EC 1.6.5.9)	AT1G07180	Alternative NAD(P)H dehydrogenase 1 (AtNDA1)	0	0	0	4114500	5068200	2990700	0	0	0	0	0	0	0	0	0	12498000	12481000	23934000	0	0	0	0	0	0
RCOM_0085470	B9SPF2	Mitochondrial uncoupling protein, putative	AT3G54110	plant uncoupling mitochondrial protein 1	313490	0	0	606990000	494120000	644550000	184180	227280	1397900	0	0	324670	22037000	13442000	18625000	3833300000	2788200000	3171900000	40537000	23058000	29856000	6736600	8826300	10120000
RCOM_1342610	B9RN20	Ubiquinone biosynthesis protein coq-8, putative	AT4G01660	ABC transporter 1	5266200	4263500	4921300	22762000	18127000	25415000	0	0	0	0	0	0	0	0	0	151790000	102220000	81211000	902810	0	939680	0	0	0
RCOM_1121650	B9SHF8	Glutamate dehydrogenase	AT5G18170	glutamate dehydrogenase 1	0	0	0	31620000	28686000	25897000	0	0	0	0	0	0	0	0	0	5807300	0	0	0	0	0	0	0	0
RCOM_1502760	B9RA12	Glutamate dehydrogenase	AT5G07440	glutamate dehydrogenase 2	478090	785920	745770	287740000	248040000	151160000	0	0	929160	0	0	0	0	0	0	50226000	37602000	98567000	0	0	0	0	0	0
RCOM_0924390	B9RP63	Atpase n2b, putative	AT2G25530	AFG1-like ATPase family protein	0	0	0	2777300	2346300	2179100	0	0	0	0	0	0	0	0	0	3089200	2065600	2139000	0	0	0	0	0	0
RCOM_1520930	B9SE52	DAG protein, chloroplast, putative	AT3G15000	cobalt ion binding	0	0	0	184710000	141150000	1.23E+08	0	0	0	0	0	0	0	0	0	5225400	3387200	1769900	0	0	0	0	0	0
RCOM_1616710	B9RDY6	DECOY, putative	AT1G14620	decoy	0	0	0	22260000	15824000	17141000	0	0	0	0	0	0	0	0	0	3799800	3360700	0	0	0	0	0	0	0
RCOM_1680510	B9RBS7	Aminomethyltransferase, putative	AT4G12130	Glycine cleavage T-protein family	0	0	0	83068000	68110000	54897000	0	0	0	0	0	0	0	0	0	0	0	0	0	0	0	0	0	0
RCOM_1763070	B9RHN6	Alcohol dehydrogenase, putative (EC 1.1.1.1)	AT5G63620	GroES-like zinc-binding alcohol dehydrogenase family protein	0	0	0	151020000	124520000	107780000	0	0	0	0	0	0	0	0	0	12854000	14121000	8595600	0	0	0	0	0	0
RCOM_1742210	B9RX93	Zinc binding dehydrogenase, putative (EC 1.6.5.5)	AT3G15090	GroES-like zinc-binding alcohol dehydrogenase family protein	0	0	0	38155000	33999000	32463000	0	0	0	0	0	0	0	0	0	12169000	9535800	14801000	0	0	0	0	0	0
RCOM_1166280	B9T3N9	Mitochondrial GTPase, putative	AT1G07615	GTP-binding protein Obg CgtA	0	0	0	9750100	9957700	9282000	0	0	0	0	0	0	0	0	0	1983300	0	0	0	0	0	0	0	0
RCOM_0671310	B9S3L3	Cytosolic purine 5-nucleotidase, putative (EC 3.1.3.5)	AT2G23890	HAD-superfamily hydrolase, subfamily IG, 5-nucleotidase	0	0	0	10948000	15422000	14080000	0	0	0	0	0	0	0	0	0	3696700	0	0	0	0	0	0	0	0
RCOM_0072550	B9SZX9	N-acylneuraminate-9-phosphatase, putative	AT2G41250	Haloacid dehalogenase-like hydrolase (HAD) superfamily protein	0	0	0	46989000	38362000	34773000	0	0	0	0	0	0	0	0	0	9144800	5070400	4648900	0	0	0	0	0	0
RCOM_0327500	B9SW67	Hydrolase, putative	AT3G45740	hydrolase family protein HAD-superfamily protein	0	0	0	4105800	3626100	4079500	0	0	0	0	0	0	0	0	0	0	0	0	0	0	0	0	0	0
RCOM_1616270	B9RDW2	Mechanosensitive ion channel protein 1, mitochondrial	AT4G00290	Mechanosensitive ion channel protein	0	0	0	5942400	6720000	5511200	0	0	0	0	0	0	0	0	0	31030000	20325000	19899000	0	0	0	0	0	0
RCOM_0720070	B9SK00	Mitochondrial glycoprotein	AT4G32605	Mitochondrial glycoprotein family protein	0	0	0	0	5893400	6622300	0	0	0	0	0	0	0	0	0	0	0	0	0	0	0	0	0	0
RCOM_1157670	B9SV49	Mitochondrial acidic protein MAM33, mitochondrial, putative	AT5G02050	Mitochondrial glycoprotein family protein	0	0	0	38184000	30809000	19866000	0	0	0	0	0	0	0	0	0	0	0	0	0	0	0	0	0	0
RCOM_1482340	B9SE10	Mitochondrial glycoprotein	AT2G39795	Mitochondrial glycoprotein family protein	0	0	0	8883700	7932900	6732800	0	0	0	0	0	0	0	0	0	0	0	0	0	0	0	0	0	0
RCOM_1590300	B9R7C0	Protein COQ10 B, mitochondrial, putative	AT4G17650	Polyketide cyclase dehydrase and lipid transport protein	0	0	0	4022300	4735900	3079100	0	0	0	0	0	0	0	0	0	0	0	0	0	0	0	0	0	0
RCOM_0151020	B9T838	Acyl-CoA thioesterase, putative	AT2G30720	Thioesterase thiol ester dehydrase-isomerase superfamily protein	0	0	0	7511200	6851800	5018400	0	0	0	0	0	0	0	0	0	0	0	0	0	0	0	0	0	0
RCOM_0799840	B9RRY5	Transcriptional regulatory protein At2g25830	AT2G25830	YebC-related	0	0	0	3374700	3716400	4216400	0	0	0	0	0	0	0	0	0	0	0	0	0	0	0	0	0	0
RCOM_1303600	B9SVA1	Dihydrolipoyllysine-residue succinyltransferase (EC 2.3.1.61)	AT4G26910	Dihydrolipoamide succinyltransferase	1118100	1471600	0	427650000	473710000	448180000	0	0	565180	0	1265800	0	0	0	0	115640000	72123000	32116000	0	0	0	1391600	0	1875600
RCOM_0785080	B9SB58	Protein DGS1, mitochondrial	AT5G12290	dgd1 suppressor 1	0	0	0	20444000	16981000	18757000	0	0	0	0	0	0	1484200	1091800	744200	115970000	83828000	59680000	0	0	0	0	1450500	0
RCOM_1324380	B9S1Y7	Phospholipid scramblase	AT2G04940	scramblase-related	0	0	0	10832000	9751500	12927000	0	0	0	0	0	0	0	0	0	108930000	49525000	46585000	3759900	0	0	0	3731300	0
RCOM_1536870	B9S0U2	Stomatin-1, putative	AT4G27585	SPFH Band 7 PHB domain-containing membrane-associated protein family	0	0	0	141880000	147770000	128050000	0	0	0	0	0	0	10818000	12340000	8898800	527850000	452120000	422990000	14154000	23353000	14839000	6202000	0	0
RCOM_1080390	B9RME7	NADH dehydrogenase [ubiquinone] 1 alpha subcomplex subunit 13	AT1G67350	Unknown protein	0	0	0	35310000	27438000	28149000	0	0	0	0	0	0	1137900	0	0	38658000	26559000	22439000	0	1187100	0	3834300	0	0
RCOM_0856160	B9RUS0	Vacuolar protein sorting-associated protein, putative	AT4G17140	pleckstrin homology (PH) domain-containing protein	0	0	0	50853000	47173000	45678000	0	12907000	1929400	5579500	15281000	10794000	5371600	1891000	1831900	65134000	47178000	41409000	10659000	1751000	2181100	15295000	5697200	6532100
RCOM_1271010	B9SCE7	Hydroxyproline-rich glycoprotein family protein	AT1G53645	hydroxyproline-rich glycoprotein family protein	0	0	0	22585000	16101000	15678000	0	0	0	0	0	0	0	0	0	0	0	0	0	0	0	0	0	0
RCOM_1674090	B9RBC1	Late embryogenesis abundant, putative	AT4G21020	Late embryogenesis abundant protein (LEA) family protein	0	0	0	156760000	160660000	95597000	29655000	7737400	0	3007400	0	10720000	0	0	0	0	0	1095200	2842800	0	0	1880400	0	0
RCOM_0525150	B9SJC8	Pentatricopeptide repeat-containing protein, putative	AT1G10270	glutamine-rich protein 23	0	0	0	89242000	75581000	72666000	0	0	0	0	0	0	0	0	0	88909000	66949000	66089000	0	0	0	0	0	0
RCOM_1594730	B9R7W0	Pentatricopeptide repeat-containing protein, putative	AT1G19520	pentatricopeptide (PPR) repeat-containing protein	0	0	0	191570000	148600000	54409000	0	0	0	0	0	0	0	0	0	1748900	0	1072700	0	0	0	0	0	0
RCOM_1394930	B9T2W5	Pentatricopeptide repeat-containing protein, putative	AT1G71210	Pentatricopeptide repeat (PPR) superfamily protein	0	0	0	0	0	2185100	0	0	0	0	0	0	0	0	0	0	0	0	0	0	0	0	0	0
RCOM_1508610	B9RAT8	Pentatricopeptide repeat-containing protein, putative	AT3G48250	Pentatricopeptide repeat (PPR) superfamily protein	0	0	0	7515600	5946600	7311100	0	0	0	0	0	0	0	0	0	0	0	0	0	0	0	0	0	0
RCOM_1503920	B9RA74	Pentatricopeptide repeat-containing protein, putative	AT5G61990	Pentatricopeptide repeat (PPR) superfamily protein	0	0	0	14287000	5605100	6579500	0	0	0	0	0	0	0	0	0	1206400	0	0	0	0	0	0	0	0
RCOM_1242840	B9RSF8	Pentatricopeptide repeat-containing protein, putative	AT3G49240	Pentatricopeptide repeat (PPR) superfamily protein	429070	0	0	152010000	112570000	59316000	0	0	0	0	0	0	0	0	0	2373500	648330	0	900490	0	0	0	0	0
RCOM_0447050	B9T3S2	Pentatricopeptide repeat-containing protein	AT3G02490	Pentatricopeptide repeat (PPR) superfamily protein	0	0	0	46595000	42576000	37917000	0	0	0	0	0	0	0	0	0	10681000	10279000	7398700	0	0	0	0	0	0
RCOM_0532540	B9SLV3	Pentatricopeptide repeat-containing protein, putative	AT4G35850	Pentatricopeptide repeat (PPR) superfamily protein	0	0	0	86981000	73795000	65217000	0	0	0	0	0	0	0	0	0	19023000	12269000	10573000	0	0	0	0	0	0
RCOM_0905260	B9RXN7	Pentatricopeptide repeat-containing protein, putative	AT1G61870	pentatricopeptide repeat 336	0	0	0	44641000	40431000	41483000	0	0	0	0	0	0	0	0	0	13737000	9719000	8865600	0	0	0	0	0	0
RCOM_1478690	B9SJ82	FRIGIDA-like protein	AT4G28010	Tetratricopeptide repeat (TPR)-like superfamily protein	0	0	0	0	0	3998400	0	0	0	0	0	0	0	0	0	0	0	0	0	0	0	0	0	0
RCOM_0463540	B9T299	Kinesin light chain, putative	AT2G31240	Tetratricopeptide repeat (TPR)-like superfamily protein	0	0	0	4852000	5379600	4191900	0	0	0	0	0	0	0	0	0	0	0	0	0	0	0	0	0	0
RCOM_0906750	B9RXW5	Pentatricopeptide repeat-containing protein, putative	AT3G13150	Tetratricopeptide repeat (TPR)-like superfamily protein	0	0	0	32898000	53453000	46616000	0	0	0	0	0	0	0	0	0	26755000	30773000	17687000	0	0	0	0	0	0
RCOM_1076790	B9RM09	Pentatricopeptide repeat-containing protein, putative	AT3G02650	Tetratricopeptide repeat (TPR)-like superfamily protein	0	0	0	95124000	82565000	74758000	0	0	0	0	0	0	0	0	0	4447800	1205800	3787900	0	0	0	0	0	0
RCOM_0760970	B9SYB6	Pentatricopeptide repeat-containing protein, putative	AT2G37230	Tetratricopeptide repeat (TPR)-like superfamily protein	0	0	0	91695000	66639000	67531000	0	0	0	0	0	0	502340	431590	0	49851000	16681000	17255000	0	0	0	0	0	0
RCOM_0597980	B9SJ24	SET domain-containing protein	AT1G24610	Rubisco methyltransferase family protein	0	0	0	6048800	5451100	4708300	0	0	0	0	0	0	0	0	0	3848700	0	0	0	0	0	0	0	0
RCOM_0293430	B9SWH4	Valacyclovir hydrolase, putative	AT3G52570	alpha beta-Hydrolases superfamily protein	0	0	0	2910300	3712000	2598100	0	0	0	0	0	0	0	0	0	0	5338500	0	0	0	0	0	0	0
RCOM_1196120	B9SQ77	Phosphatidate cytidylyltransferase, mitochondrial	AT3G47630	Mitochondrial matrix Mmp37 (InterPro:IPR015222)	0	0	0	4200600	4712500	3858000	0	0	0	0	0	0	0	0	0	5706900	6499600	4601200	0	0	0	0	0	0
RCOM_0855750	B9RUQ9	L51_S25_CI-B8 domain-containing protein	AT5G39600	Ribosomal protein L53, mitochondrial	0	0	0	6554200	9494100	8471500	0	0	0	0	0	0	0	0	0	3336900	0	2311300	0	0	0	0	0	0
RCOM_1338770	B9SB38	Coiled-coil domain-containing protein 137	AT4G05400	copper ion binding	0	0	0	11526000	10248000	8537100	0	0	0	0	0	0	0	0	0	0	0	0	0	0	0	0	0	0
RCOM_0449290	B9T3D9	CHCH domain-containing protein	AT5G09570	Cox19-like CHCH family protein	0	0	0	11583000	10843000	9361700	0	0	0	0	0	0	0	0	0	21248000	18912000	15192000	0	0	0	0	0	0
RCOM_0792900	B9SSV8	COX VIIa-like protein	AT4G21105	cytochrome-c oxidaseselectron carriers	1150500	0	0	97362000	108420000	162690000	0	0	0	0	0	0	5375700	5650800	2575300	45574000	147850000	233700000	1616700	0	0	0	0	0
RCOM_0617850	B9SP49	Ribosomal protein S35, mitochondrial	AT5G62270	Unknown protein	0	0	0	17818000	15405000	16909000	0	0	0	0	0	0	0	0	0	2101200	0	2459700	0	0	0	0	0	0
RCOM_0476330	B9SCN6	Uncharacterized protein	AT1G08220	Unknown protein involved in mitochondrial proton-transporting ATP synthase complex assembly	0	0	0	6134400	5129200	6394500	0	0	0	0	0	0	0	0	0	3181000	2098900	3683900	0	0	0	0	0	0
RCOM_0711020	B9RR78	Ubiquinone biosynthesis protein	AT1G19140	Unknown protein involved in ubiquinone biosynthetic process	0	0	0	46695000	39779000	46075000	0	0	0	0	0	0	0	0	0	9753300	7337400	8203300	0	0	0	0	0	0
RCOM_1598650	B9R8C7	Prostaglandin E synthase 2 (EC 5.3.99.3)	AT5G42150	Glutathione S-transferase family protein	0	0	0	45657000	38713000	45572000	0	0	0	0	0	0	0	0	0	13849000	9379600	0	0	0	0	0	0	0
RCOM_1023540	B9RWQ3	NADH dehydrogenase 1 alpha subcomplex subunit 13	AT1G04630	GRIM-19 protein	0	0	0	30951000	28350000	27697000	0	0	0	0	0	0	2981800	3020900	1902000	187900000	167730000	160500000	0	0	0	0	0	0
RCOM_0859540	B9SX85	GTP-binding protein hflx, putative	AT3G49725	GTP-binding protein, HflX	0	0	0	10046000	9286000	9781900	0	0	0	0	0	0	3839000	0	0	11376000	6243700	5768000	0	0	0	0	0	0
RCOM_1313110	B9RYS8	Protein MYG1, putative	AT5G41970	Metal-dependent protein hydrolase	5403100	3969900	4681000	15600000	14799000	20846000	0	0	0	0	0	0	0	0	0	4494600	0	0	0	0	0	0	0	0
RCOM_0919940	B9RNR1	NAD(P)-bd_dom domain-containing protein	AT5G10730	NAD-dependent epimerase/dehydratase	0	0	0	51102000	48223000	60382000	0	0	0	0	0	0	1367600	0	0	15330000	18814000	27188000	0	0	0	0	0	0
RCOM_1569850	B9S5D5	NAD(P)-bd_dom domain-containing protein	AT5G10730	NAD-dependent epimerase/dehydratase	0	0	0	49106000	49412000	57763000	0	0	0	0	0	0	927600	1253700	1258100	16015000	15665000	8482700	0	0	0	0	0	0
RCOM_0978060	B9S5K9	Expressed protein, putative	AT2G20940	Protein of unknown function (DUF1279)	0	0	0	4392800	4348300	4957800	0	0	0	0	0	0	0	0	0	39798000	35424000	49038000	0	0	0	0	0	0
RCOM_1069890	B9SD50	DUF155 domain-containing protein	AT5G13610	Protein of unknown function (DUF155)	0	0	0	0	0	3962100	0	0	0	0	0	0	0	0	0	9778600	15493000	11480000	0	0	0	0	0	0
RCOM_0659200	B9SKJ0	NADH dehydrogenase 1 alpha subcomplex assembly factor 3	AT2G44525	Protein of unknown function (DUF498 DUF598)	0	0	0	3580600	3489200	3382700	0	0	0	0	0	0	0	0	0	4649600	3758300	3839000	0	0	0	0	0	0
RCOM_0009810	B9SVR0	HTH OST-type domain-containing protein	AT5G09840	Putative endonuclease or glycosyl hydrolase	0	0	0	9140500	5541100	7122200	0	0	0	0	0	0	0	0	0	18561000	10417000	13161000	0	0	0	0	0	0
RCOM_0724570	B9SFX0	MRP-S28 domain-containing protein	AT3G18240	Ribosomal protein S24 S35, mitochondrial	0	0	0	35853000	27046000	24680000	0	0	0	0	0	0	0	0	0	10427000	9190400	5832800	0	0	0	0	0	0
RCOM_0820250	B9SGU6	RRM domain-containing protein	AT5G02740	Ribosomal protein S24e family protein	0	0	0	23316000	21572000	23931000	0	0	0	0	0	0	0	0	0	17897000	13784000	17070000	0	0	0	0	0	0
RCOM_1591270	B9R7F6	Succinate dehydrogenase subunit 5, mitochondrial	AT1G47420	succinate dehydrogenase 5	0	0	0	130430000	118870000	146430000	0	0	0	0	0	0	1222000	1390700	1345600	43958000	38501000	48747000	0	0	0	0	0	0
RCOM_1679680	B9RBP4	NADH dehydrogenase (Ubiquinone) complex I, assembly factor 6	AT1G62730	Terpenoid synthases superfamily protein	0	0	0	19168000	17216000	18720000	0	0	0	0	0	0	0	0	0	32956000	29987000	33038000	0	0	0	0	0	0
RCOM_0902800	B9RXD3	Mitochondrial pyruvate carrier	AT4G22310	Uncharacterised protein family (UPF0041)	0	0	0	45376000	28026000	28405000	0	0	0	0	0	0	2725400	1542600	1329100	226270000	1.02E+08	82725000	0	0	0	0	0	0
RCOM_0680190	B9RT05	Pentatricopeptide repeat-containing protein	AT3G21465	unknown protein FUNCTIONS IN: molecular_function unknown INVOLVED IN: biological_process unknown	0	0	0	14680000	11076000	12693000	0	0	0	0	0	0	0	0	0	9716800	8585100	7070300	0	0	0	0	0	0
RCOM_1410580	B9SCB3	Cyclin delta-3	AT2G23370	unknown protein FUNCTIONS IN: molecular_function unknown INVOLVED IN: biological_process unknown	0	0	0	0	0	1978900	0	0	0	0	0	0	0	0	0	0	0	0	0	0	0	0	0	0
RCOM_1533790	B9S2Y5	SET domain-containing protein	AT5G23200	unknown protein FUNCTIONS IN: molecular_function unknown INVOLVED IN: biological_process unknown	0	0	0	3554800	3143300	3499100	0	0	0	0	0	0	0	0	0	6023500	4786200	4216200	0	0	0	0	0	0
RCOM_0320940	B9SXF2	Multiple organellar RNA editing factor 1, mitochondrial-like	AT4G20020	unknown protein FUNCTIONS IN: molecular_function unknown INVOLVED IN: biological_process unknown	0	0	0	46192000	32335000	20771000	0	0	0	0	0	0	0	0	0	0	0	0	0	0	0	0	0	0
RCOM_0731370	B9S383	28S ribosomal protein S34, mitochondrial	AT5G52370	unknown protein FUNCTIONS IN: molecular_function unknown INVOLVED IN: biological_process unknown	0	0	0	6031900	5668000	0	0	0	0	0	0	0	0	0	0	3916200	0	0	0	0	0	0	0	0
RCOM_0714600	B9SUP9	Transmembrane protein	AT2G35790	unknown protein CONTAINS InterPro DOMAIN: Protein of unknown function DUF1301 (InterPro:IPR009724)	0	0	0	14825000	18056000	13353000	0	0	0	0	0	0	2413100	0	0	36942000	22454000	22156000	0	0	0	0	0	0
RCOM_1576590	B9RI64	Selenoprotein O	AT5G13030	unknown protein FUNCTIONS IN: molecular_function unknown INVOLVED IN: biological_process unknown	1383000	0	0	7900400	3916600	3425200	0	0	0	0	0	0	0	0	0	0	0	0	0	0	0	0	0	0
RCOM_1451420	B9RG61	ATP synthase subunit e, mitochondrial	AT5G15320	unknown protein FUNCTIONS IN: molecular_function unknown INVOLVED IN: biological_process unknown	374930	0	0	40496000	42159000	46693000	0	0	0	0	0	0	943640	1362900	0	79624000	73417000	73106000	801400	0	0	0	0	0
RCOM_0950610	B9S0S9	Uncharacterized protein	AT5G53650	unknown protein FUNCTIONS IN: molecular_function unknown INVOLVED IN: biological_process unknown	0	0	0	4104600	0	2907200	0	0	0	0	0	0	0	0	0	110100000	32354000	32723000	0	0	0	0	0	0
RCOM_0312590	B9SN44	Protein STU1	AT1G55160	unknown protein FUNCTIONS IN: molecular_function unknown INVOLVED IN: biological_process unknown	0	0	0	12993000	15738000	12318000	0	0	0	0	0	0	0	0	0	51972000	68850000	84507000	0	0	0	0	0	0
RCOM_1012240	B9S942	Transmembrane protein	AT1G28540	unknown protein	0	0	0	2499000	2162200	2171200	0	0	0	0	0	0	0	0	0	19472000	21781000	19549000	0	0	0	0	0	0
RCOM_0996760	B9T227	DUF223 domain-containing protein	AT3G04020	unknown protein	0	0	0	5197500	5242500	4186600	0	0	0	0	0	0	0	0	0	5516700	2732400	5252400	0	0	0	0	0	0
RCOM_1242430	B9RSE7	Mitoc_mL59 domain-containing protein	AT4G22000	unknown protein	0	0	0	4049900	0	3085300	0	0	0	0	0	0	0	0	0	4435200	3226600	3079400	0	0	0	0	0	0
RCOM_0193190	B9T0M3	Uncharacterized protein	AT4G17010	unknown protein	0	0	0	7698200	6783800	4927800	0	0	0	0	0	0	0	0	0	10472000	6055800	0	0	0	0	0	0	0
RCOM_0792600	B9SSU8	Mediator of RNA polymerase II transcription subunit 7	AT4G04190	unknown protein	0	0	0	4418400	0	0	0	0	0	0	0	0	0	0	0	0	0	0	0	0	0	0	0	0
RCOM_0126310	B9T0P0	NADH dehydrogenase [ubiquinone] 1 alpha subcomplex subunit 1	AT3G08610	unknown protein	0	0	0	5760600	6395300	9308000	0	0	0	0	0	0	0	0	0	20238000	40569000	60788000	0	0	3808900	0	0	0
RCOM_0837600	B9S904	Mitoc_mL59 domain-containing protein	AT1G26750	unknown protein	0	0	0	3133100	2723900	2751600	0	0	0	0	0	0	0	0	0	0	0	0	0	0	0	0	0	0
RCOM_1447150	B9RH49	Vesicle transport protein	AT2G31490	unknown protein	0	0	0	0	10178000	12244000	0	0	0	0	0	0	0	0	0	7626900	0	56031000	0	0	0	0	0	0
RCOM_1600460	B9R8J8	NADH dehydrogenase [ubiquinone] 1 beta subcomplex subunit 2	AT1G76200	unknown protein	0	0	0	12629000	10297000	6682200	0	0	0	0	0	0	0	0	0	56193000	42002000	0	0	0	0	0	0	0
RCOM_0698000	B9S2B8	DUF1338 domain-containing protein	AT1G07040	unknown protein INVOLVED IN: biological_process unknown	0	0	0	23627000	17778000	16390000	0	0	0	0	0	0	0	0	0	0	0	0	0	0	0	0	0	0
RCOM_1431380	B9RF49	GPI-anchored protein	AT1G54860	Glycoprotein membrane precursor GPI-anchored	26253000	33779000	30083000	151080000	191300000	208670000	36393000	31299000	38089000	3642700	2766600	12055000	1.58E+08	170570000	100630000	909900000	853040000	956470000	216720000	38477000	117830000	14448000	26705000	21948000
RCOM_1095210	B9SF70	Omp85 domain-containing protein	AT3G27930	unknown protein INVOLVED IN: N-terminal protein myristoylation	0	0	0	126670000	79086000	96414000	1175300	809760	876060	0	0	0	11613000	8065000	11009000	633250000	377360000	498360000	4848800	2149000	9323900	1839500	1758000	1760300
RCOM_1393780	B9S4Z7	NADH-u_ox-rdase domain-containing protein	AT4G16450	unknown protein INVOLVED IN: photorespiration	0	0	0	48419000	35312000	34459000	0	0	0	0	0	0	3514500	2662900	2927000	249050000	170170000	183850000	0	0	0	1044900	0	0
RCOM_0522430	B9S9U9	Mitochondrial inner membrane translocase subunit Tim17/Tim22/Tim23	AT5G55610	unknown protein	0	0	0	20250000	8489400	9024000	0	0	0	0	0	0	1633000	0	2076300	152830000	87631000	242260000	5228000	0	0	3050200	0	0
RCOM_0743060	B9SGC7	Adenylate kinase (EC 2.7.4.3) (ATP:AMP phosphotransferase)	AT2G37250	adenosine kinase	0	0	0	10799000	9887100	9241300	0	0	0	0	0	0	0	0	0	0	0	0	0	0	0	0	0	0
RCOM_1081020	B9RMJ0	Adenylate kinase (EC 2.7.4.3) (ATP:AMP phosphotransferase)	AT5G63400	Adenylate kinase (AtAMK4/AtADK1)	130410	0	309110	517970000	593500000	686320000	603050	495440	1055300	0	198110	0	125040	0	160480	8046300	14308000	11676000	0	0	0	0	221230	0
RCOM_1692110	B9RCT5	Nucleoside diphosphate kinase (EC 2.7.4.6)	AT4G23900	Nucleoside diphosphate kinase family protein	662790	504720	667890	195600000	201800000	124120000	0	0	0	0	0	0	348650	0	0	1412100	0	0	0	0	0	0	0	0
RCOM_0164820	B9SLA6	Dihydroorotate dehydrogenase (quinone), mitochondrial (EC 1.3.5.2)	AT5G23300	pyrimidine d	0	0	0	69335000	52178000	46315000	0	0	0	0	0	0	585340	0	319900	30089000	17062000	9521300	0	0	0	0	0	0
RCOM_0655630	B9S5X5	3-hydroxyisobutyrate dehydrogenase, putative (EC 1.1.1.60)	AT1G17650	glyoxylate reductase 2	0	0	0	7022700	6522200	7021500	0	0	0	0	0	0	0	0	0	0	0	0	0	0	0	0	0	0
RCOM_0268590	B9SXA6	Cytochrome C oxidase assembly protein cox15, putative	AT5G56090	cytochrome c oxidase 15	0	0	0	9092300	5768400	3738500	0	0	0	0	0	0	2255100	0	0	60435000	12863000	10353000	0	0	0	0	0	0
RCOM_1382380	B9S7X4	Aspartyl-tRNA synthetase, putative (EC 6.1.1.12)	AT4G33760	tRNA synthetase class II (D, K and N) family protein	0	0	0	7516500	6588900	6454300	0	0	0	0	0	0	0	0	0	0	0	0	0	0	0	0	0	0
RCOM_1582810	B9RIU3	Proline--tRNA ligase (EC 6.1.1.15) (Prolyl-tRNA synthetase)	AT5G52520	Class II aaRS and biotin synthetases superfamily protein	0	0	0	15230000	13621000	12570000	0	0	0	0	0	0	0	0	0	0	0	0	0	0	0	0	0	0
RCOM_0923140	B9RP10	Cysteine--tRNA ligase (EC 6.1.1.16) (Cysteinyl-tRNA synthetase)	AT2G31170	Cysteinyl-tRNA synthetase, class Ia family protein	0	0	0	1849300	0	0	0	0	0	0	0	0	0	0	0	0	0	0	0	0	0	0	0	0
RCOM_0281090	B9T2L7	Glutamate--tRNA ligase (EC 6.1.1.17) (Glutamyl-tRNA synthetase)	AT5G64050	glutamate tRNA synthetase	0	0	0	13900000	9418700	11589000	0	0	0	0	0	0	0	0	0	0	0	0	0	0	0	0	0	0
RCOM_1607610	B9RCZ0	Glycine--tRNA ligase (EC 6.1.1.14)	AT3G48110	glycine-tRNA ligases	0	0	0	16770000	11046000	19587000	6452600	0	2412300	0	0	0	0	0	0	7196800	7234800	7845300	9246600	11915000	16408000	0	0	0
RCOM_1354890	B9S0H3	Histidine--tRNA ligase (EC 6.1.1.21)	AT3G46100	Histidyl-tRNA synthetase 1	0	0	0	4336000	4695600	3149700	0	0	0	0	0	0	0	0	0	0	0	0	0	0	0	0	0	0
RCOM_0681070	B9RT52	Isoleucine--tRNA ligase (EC 6.1.1.5) (Isoleucyl-tRNA synthetase)	AT5G49030	tRNA synthetase class I (I, L, M and V) family protein	0	0	0	48001000	37615000	34154000	0	0	0	0	0	0	0	0	0	3418900	2772200	1170700	0	0	0	0	0	0
RCOM_0343090	B9SBP3	Lysine--tRNA ligase (EC 6.1.1.6) (Lysyl-tRNA synthetase)	AT3G13490	Lysyl-tRNA synthetase, class II	0	0	0	2914400	2829400	0	0	0	0	0	0	0	0	0	0	0	0	0	0	0	0	0	0	0
RCOM_0464530	B9SR18	Methionine--tRNA ligase (EC 6.1.1.10)	AT3G55400	methionyl-tRNA synthetase methionine--tRNA ligase MetRS (cpMetRS)	0	0	0	3891200	3078700	3195000	0	0	0	0	0	0	0	0	0	0	0	0	0	0	0	0	0	0
RCOM_1037230	B9RJP1	Serine--tRNA ligase (EC 6.1.1.11) (Seryl-tRNA synthetase)	AT1G11870	Seryl-tRNA synthetase	0	0	0	4901300	5735900	5383800	0	0	0	0	0	0	0	0	0	0	0	0	0	0	0	0	0	0
RCOM_0494580	B9T183	Threonine--tRNA ligase (EC 6.1.1.3) (Threonyl-tRNA synthetase)	AT2G04842	threonyl-tRNA synthetase, putative threonine--tRNA ligase, putative	0	0	0	2231200	0	0	0	0	0	0	0	0	0	0	0	0	0	0	0	0	0	0	0	0
RCOM_1443770	B9RGT2	Tyrosine--tRNA ligase (EC 6.1.1.1) (Tyrosyl-tRNA synthetase)	AT3G02660	Tyrosyl-tRNA synthetase, class Ib, bacterial mitochondrial	0	0	0	3984500	3817500	3560700	0	0	0	0	0	0	0	0	0	0	0	0	0	0	0	0	0	0
RCOM_0013150	B9SYX1	Valine--tRNA ligase (EC 6.1.1.9) (Valyl-tRNA synthetase)	AT5G16715	ATP binding valine-tRNA ligase saminoacyl-tRNA ligase s	0	0	0	5355900	5111700	4543500	0	0	0	0	0	0	0	0	0	0	0	0	0	0	0	0	0	0
RCOM_1086350	B9SG71	HIRA-interacting protein, putative	AT3G20970	NFU domain protein 4	0	0	0	8909500	8666700	7628300	0	0	0	0	0	0	0	0	0	0	0	0	0	0	0	0	0	0
RCOM_0813880	B9RY20	Zinc metalloprotease, putative	AT1G49630	presequence protease 2	7154900	2516800	1996200	222920000	184290000	170460000	60470000	33783000	47819000	6370200	6978900	5470000	0	0	0	13630000	8256300	5867800	24126000	20084000	24934000	7480100	0	0
RCOM_1431630	B9RF64	Xaa-pro aminopeptidase, putative (EC 3.4.11.9)	AT3G05350	Metallopeptidase M24 family protein	0	0	0	5708500	5319300	7666800	0	0	0	0	0	0	0	0	0	0	0	0	0	0	0	0	0	0
RCOM_0644380	B9SQ38	Mitochondrial inner membrane protease subunit 2	AT3G08980	Peptidase S24 S26A S26B S26C family protein	0	0	0	2202900	2596900	0	0	0	0	0	0	0	0	0	0	12328000	5673600	7295200	0	0	0	0	0	0
RCOM_1499960	B9R9Q2	Mitochondrial intermediate peptidase, putative (EC 3.4.24.59)	AT5G51540	Zincin-like metalloproteases family protein	0	0	0	1942800	0	0	0	0	0	0	0	0	0	0	0	0	0	0	0	0	0	0	0	0
RCOM_0536080	B9S6F2	Protein MSP1, putative (EC 3.6.4.3)	AT2G18330	AAA-type ATPase family protein	0	0	0	46835000	46871000	85114000	0	0	0	0	0	0	0	0	0	147800000	127590000	278680000	2589800	3570500	4219300	0	0	0
RCOM_0903260	B9RXE9	26S protease regulatory subunit, putative (EC 3.6.4.3)	AT4G04180	P-loop containing nucleoside triphosphate hydrolases superfamily protein	0	0	0	32865000	27303000	20072000	0	0	0	0	0	0	0	0	0	2164500	1685500	0	0	0	0	0	0	0
RCOM_0787180	B9T1I4	Protein MSP1, putative (EC 3.6.4.3)	AT3G19740	P-loop containing nucleoside triphosphate hydrolases superfamily protein	0	0	0	58293000	54954000	57847000	0	0	0	0	0	0	0	0	0	16024000	20346000	17368000	0	0	0	0	0	0
RCOM_1077820	B9RM62	Aspartic proteinase Asp1, putative (EC 3.4.23.3)	AT1G05840	Eukaryotic aspartyl protease family protein	825030	934180	0	5494700	6148800	5678700	0	0	0	0	0	0	5857500	4376900	6354800	40085000	29438000	28368000	3661700	4201900	4751900	0	4416900	0
RCOM_1435660	B9RFL1	Xaa-pro dipeptidase, putative (EC 3.4.13.9)	AT1G09300	Metallopeptidase M24 family protein	0	0	0	5284800	4583700	3504500	0	0	0	0	0	0	0	0	0	0	0	0	0	0	0	0	0	0
RCOM_1407230	B9SC40	Methionine aminopeptidase (EC 3.4.11.18)	AT4G37040	methionine aminopeptidase 1D	0	0	0	2309500	0	0	0	0	0	0	0	0	0	0	0	0	0	0	0	0	0	0	0	0
RCOM_0813990	B9RY21	Zinc metalloprotease, putative	AT3G19170	presequence protease 1	0	0	0	37987000	36195000	24063000	1724600	0	1974800	0	0	0	0	0	0	1554600	0	0	2197500	0	0	0	0	0
RCOM_1048240	B9RKC8	Mitochondrial-processing peptidase subunit beta, mitochondrial (EC 3.4.24.64)	AT5G56730	Insulinase (Peptidase family M16) protein	2928100	2672400	1476200	22311000	11232000	16651000	2779800	0	1918900	1985200	2198400	0	0	0	0	9579300	8640000	9639800	13175000	6173600	5598100	10249000	10414000	7422800
RCOM_0495890	B9SPA4	ATP-dependent clp protease ATP-binding subunit clpx, putative	AT5G49840	ATP-dependent Clp protease	0	0	0	7098900	6653300	8774700	0	0	0	0	0	0	0	0	0	0	0	0	0	0	0	0	0	0
RCOM_1076350	B9RLZ5	Serine endopeptidase degp2, putative (EC 1.3.1.74)	AT5G36950	DegP protease 10	0	0	0	8676600	7863600	5229200	0	0	0	0	0	0	0	0	0	0	0	0	0	0	0	0	0	0
RCOM_2071710	B9TC07	AAA domain-containing protein	AT5G26860	lon protease 1	0	0	0	111870000	95325000	92561000	0	0	0	0	0	0	0	0	0	18807000	12262000	12354000	0	0	0	0	0	0
RCOM_1375740	B9SCP9	ATP-dependent Clp protease proteolytic subunit (EC 3.4.21.92)	AT5G23140	nuclear-encoded CLP protease P7	0	0	0	24151000	22558000	22078000	0	0	0	0	0	0	0	0	0	0	0	0	0	0	0	0	0	0
RCOM_1433060	B9RF97	Serine protease htra2, putative (EC 1.3.1.74)	AT5G27660	Trypsin family protein with PDZ domain	0	0	0	3017800	1872500	1990000	0	0	0	0	0	0	0	0	0	0	0	0	0	0	0	0	0	0
RCOM_1601650	B9R8Q6	RING-type E3 ubiquitin transferase (EC 2.3.2.27)	AT1G76390	ARM repeat superfamily protein	0	0	0	5725300	2819800	2408800	0	0	0	0	0	0	1461200	1761400	1445400	25218000	7904400	7900800	2450100	0	0	0	0	2290100
RCOM_1722530	B9S582	Chaperonin-60kD, ch60, putative	AT3G23990	heat shock protein 60	4539400	2297900	1042000	971010000	1045400000	868960000	383910	0	0	3422000	1074700	1297200	0	0	0	63831000	37142000	42590000	362730	0	0	0	0	0
RCOM_1023530	B9RWQ2	Chaperonin-60kD, ch60, putative	AT3G23990	heat shock protein 60	61565000	51787000	24202000	3993400000	3834600000	3703100000	26712000	34042000	27020000	1879000	1479200	1524900	1165600	519970	787140	692510000	646740000	516510000	18830000	14325000	13557000	775280	2086600	0
RCOM_0546720	B9SYX8	GrpE protein homolog	AT5G55200	Co-chaperone GrpE family protein	0	0	0	174080000	121530000	109570000	413650	0	0	0	0	0	0	0	0	578780	0	383140	0	0	0	0	0	0
RCOM_0311770	B9SN32	Chaperonin-60kD, ch60, putative	AT3G13860	heat shock protein 60-3A	0	0	0	201540000	100280000	105500000	0	0	0	0	0	0	0	0	0	4871500	1674000	1544500	0	0	0	1790900	2070800	0
RCOM_0843750	B9SJ60	Groes chaperonin, putative	AT1G23100	GroES-like family protein	0	0	0	21796000	20432000	13756000	0	0	0	0	0	0	0	0	0	0	0	0	0	0	0	0	0	0
RCOM_1399970	B9SK42	tRNA_lig_CPD domain-containing protein	AT1G07910	RNAligase	0	0	0	9855400	10200000	8269800	0	0	0	0	0	0	0	0	0	2388400	3014100	0	0	0	0	0	0	0
RCOM_1211470	B9SEZ6	Elongation factor Ts, mitochondrial (EF-Ts) (EF-TsMt)	AT4G11120	translation elongation factor Ts (EF-Ts), putative	0	0	0	49417000	40194000	45802000	0	0	0	0	0	0	0	0	0	0	0	0	0	0	0	0	0	0
RCOM_0648170	B9SFP0	Elongation factor Tu	AT4G02930	GTP binding Elongation factor Tu family protein	4876400	1319200	840300	874300000	531460000	889450000	516980	405950	343740	1536200	1781800	1021800	0	0	0	12446000	12452000	11085000	943260	0	506230	27054000	21293000	15427000
RCOM_1048200	B9RKC4	30S ribosomal protein S8, putative	AT4G29430	ribosomal protein S15A E	0	0	0	4874900	4108200	4783200	0	0	0	0	0	0	0	0	0	10127000	8152400	6352900	0	0	0	0	0	0
RCOM_0903830	B9RXI6	30S ribosomal protein S19, putative	AT5G47320	ribosomal protein S19	0	0	0	4512600	5402100	5834100	0	0	0	0	0	0	0	0	0	26766000	24187000	56540000	0	0	0	0	0	0
RCOM_1678530	B9RBL9	50S ribosomal protein L13, putative	AT3G01790	Ribosomal protein L13 family protein	0	0	0	8990200	6961300	5378400	0	0	0	0	0	0	1393100	0	0	67790000	27474000	22926000	2121000	0	0	0	0	0
RCOM_0174250	B9SNA1	50S ribosomal protein L6, putative	AT2G18400	ribosomal protein L6 family protein	0	0	0	7023000	7038300	6244100	0	0	0	0	0	0	0	0	0	6903700	7426200	0	0	0	0	0	0	0
RCOM_0821010	B9SGY2	60S acidic ribosomal protein P2, putative	AT3G44590	60S acidic ribosomal protein, component of large ribosomal subunit (AtRPP2d)	0	0	0	2432600	0	2378000	0	0	0	0	0	0	0	0	0	6006400	0	0	0	0	0	0	0	0
RCOM_0788240	B9SYP4	39S ribosomal protein L41-A, mitochondrial	AT5G40080	Mitochondrial ribosomal protein L27	0	0	0	4991900	5016300	0	0	0	0	0	0	0	0	0	0	2925600	0	0	0	0	0	0	0	0
RCOM_0061210	B9T5A3	50S ribosomal protein L7/L12, putative	AT1G70190	Ribosomal protein L7 L12, oligomerisationRibosomal protein L7 L12, C-terminal adaptor protein ClpS-like	0	0	0	11447000	9786700	7817100	0	0	0	0	0	0	0	0	0	0	0	0	0	0	0	0	0	0
RCOM_0868180	B9S1T8	50S ribosomal protein L19, putative	AT5G11750	Ribosomal protein L19 family protein	0	0	0	5716600	7114600	6652300	0	0	0	0	0	0	0	0	0	27760000	20008000	23867000	0	0	0	0	0	0
RCOM_0422010	B9SDL6	50S ribosomal protein L22, chloroplastic	AT4G28360	Ribosomal protein L22p L17e family protein	0	0	0	18343000	15887000	17102000	0	0	0	0	0	0	0	0	0	61770000	51116000	44171000	0	0	0	0	0	0
RCOM_1003760	B9S007	50S ribosomal protein L3, putative	AT3G17465	ribosomal protein L3 plastid	0	0	0	34377000	31589000	27549000	0	0	0	0	0	0	0	0	0	20331000	13467000	16463000	0	0	0	0	0	0
RCOM_0813870	B9RY19	Mitochondrial ribosomal protein S11, putative	AT1G31817	Ribosomal L18p L5e family protein	0	0	0	14737000	11005000	10875000	0	0	0	0	0	0	0	0	0	30314000	21318000	21729000	0	0	0	0	0	0
RCOM_2145580	B9TAP3	60S ribosomal protein L16, putative	ATMG00090	structural constituent of ribosomeprotein binding	0	0	0	29223000	26431000	23924000	0	0	0	0	0	0	0	0	0	81042000	65381000	64381000	0	0	0	0	0	0
RCOM_1972410	B9TAA4	Mitochondrial ribosomal protein S4, putative	ATMG00290	mitochondrial ribosomal protein S4	0	0	0	8220400	9085900	9151500	0	0	0	0	0	0	0	0	0	32981000	28955000	19425000	0	0	0	0	0	0
RCOM_0819460	B9SGQ7	Mitochondrial 60S ribosomal protein L2, putative	ATMG00560	Nucleic acid-binding, OB-fold-like protein	0	0	0	24981000	19983000	17004000	0	0	0	0	0	0	0	0	0	73417000	51304000	63035000	0	0	0	0	0	0
RCOM_1679300	B9RBN6	54S ribosomal protein L37, mitochondrial	AT5G14290	Mitochondrial ribosomal protein L37	0	0	0	3709800	2868300	2380200	0	0	0	0	0	0	0	0	0	0	0	0	0	0	0	0	0	0
RCOM_0547720	B9SX57	60S ribosomal protein L51, putative	AT3G59650	mitochondrial ribosomal protein L51 S25 CI-B8 family protein	0	0	0	7500200	5595600	4935000	0	0	0	0	0	0	0	0	0	2341100	1875200	0	0	0	0	0	0	0
RCOM_0010710	B9SWS4	30S ribosomal protein S15, chloroplastic	AT1G80620	S15 NS1, RNA-binding protein	0	0	0	26036000	23334000	22503000	0	0	0	0	0	0	0	0	0	10428000	8288100	7771000	0	0	0	0	0	0
RCOM_1517490	B9SDG2	30S ribosomal protein S5, putative	AT1G64880	Ribosomal protein S5 family protein	0	0	0	30606000	29605000	26156000	0	0	0	0	0	0	0	0	0	15710000	13472000	12310000	0	0	0	0	0	0
RCOM_0436130	B9SY17	50S ribosomal protein L1p, putative	AT2G42710	Ribosomal protein L1p L10e family	0	0	0	53332000	47209000	39043000	0	0	0	0	0	0	0	0	0	46763000	34411000	34626000	0	0	0	0	0	0
RCOM_0605290	B9SJV4	50S ribosomal protein L14, putative	AT5G46160	Ribosomal protein L14p L23e family protein	0	0	0	4123900	0	2519100	0	0	0	0	0	0	0	0	0	0	0	0	0	0	0	0	0	0
RCOM_1120050	B9T6J5	50S ribosomal protein L2, putative	AT2G44065	Ribosomal protein L2 family	0	0	0	0	4190200	5105100	0	0	0	0	0	0	0	0	0	9960000	13001000	9412300	0	0	0	2335400	0	0
RCOM_0602110	B9S8K5	50S ribosomal protein L25, putative	AT5G66860	Ribosomal protein L25 Gln-tRNA synthetase, anti-codon-binding domain	0	0	0	19282000	8544800	17442000	0	0	0	0	0	0	0	0	0	4135500	2987800	3144100	0	0	0	0	0	0
RCOM_1689390	B9RCJ6	50S ribosomal protein L25, putative	AT4G23620	Ribosomal protein L25 Gln-tRNA synthetase, anti-codon-binding domain	0	0	0	42838000	35427000	43598000	0	0	0	0	0	0	0	0	0	37183000	29129000	26721000	0	0	0	0	0	0
RCOM_1582880	B9RIU9	Ribosomal protein S9, putative	AT3G49080	Ribosomal protein S5 domain 2-like superfamily protein	0	0	0	43136000	37546000	42526000	0	0	0	0	0	0	0	0	0	15533000	11959000	12378000	0	0	0	0	0	0
RCOM_0413450	B9T270	Protein translocase, putative	AT2G42210	Mitochondrial import inner membrane translocase subunit Tim17 Tim22 Tim23 family protein	0	0	0	51568000	39695000	66054000	0	0	0	0	0	0	942960	752360	734030	115480000	186070000	130080000	2027700	0	1508700	0	0	0
RCOM_1049400	B9RKH3	Mitochondrial import inner membrane translocase subunit tim17, putative	AT2G37410	translocase inner membrane subunit 17-2	0	0	0	28525000	25759000	25293000	0	0	0	0	0	0	0	0	0	117440000	102170000	113900000	7816300	0	0	0	0	0
RCOM_0654790	B9S5V1	Mitochondrial import inner membrane translocase subunit tim23, putative	AT1G17530	translocase of inner mitochondrial membrane 23	0	0	0	9818600	8504200	10379000	0	0	0	0	0	0	0	0	0	42966000	47674000	56464000	0	0	0	0	0	0
RCOM_1314610	B9RYX8	Mitochondrial import inner membrane translocase subunit	AT1G61570	translocase of the inner mitochondrial membrane 13	0	0	0	6991100	11434000	9028700	0	0	0	0	0	0	0	0	0	0	0	0	0	0	0	0	0	0
RCOM_1487760	B9RQC8	Mitochondrial-processing peptidase subunit alpha (Alpha-MPP)	AT1G51980	Mitochondrial processing peptidase complex subunit alpha 1 (AtMPPa1)	1956500	2042800	683520	804070000	694210000	813180000	358750	370810	398770	0	0	0	4125600	4354500	5516800	110170000	90045000	94332000	4516500	0	2130300	152260	0	0
RCOM_0440960	B9SNZ8	Expressed protein, putative	AT2G19080	metaxin-related	0	0	0	21869000	16898000	14036000	0	0	0	0	0	0	0	0	0	40732000	24435000	34718000	0	0	0	5610600	0	0
RCOM_1454110	B9RGH8	Mitochondrial import receptor subunit tom40, putative	AT3G20000	translocase of the outer mitochondrial membrane 40	324600	0	0	170330000	136840000	137090000	0	0	0	0	0	0	15669000	16065000	16023000	7.57E+08	620600000	525330000	15043000	10513000	11385000	5622000	4072600	5583300
RCOM_1052670	B9RKQ0	Mpv17, putative	AT3G24570	Peroxisomal membrane 22 kDa (Mpv17 PMP22) family protein	0	0	0	12073000	5786300	13926000	0	0	0	0	0	0	990790	0	1209600	74432000	13984000	17528000	0	0	0	0	0	0
RCOM_0633700	B9S148	Mitochondrial inner membrane protease subunit, putative	AT1G53530	Peptidase S24 S26A S26B S26C family protein	0	0	0	1843600	1816200	1416500	0	0	0	0	0	0	0	0	0	13087000	9757000	7745000	0	0	0	0	0	0
RCOM_0707330	B9RQX0	Ferredoxin-like protein	AT1G02180	ferredoxin-related	0	0	0	3212300	0	2927800	0	0	0	0	0	0	2025600	0	0	16191000	16586000	16558000	0	0	0	0	0	0
RCOM_0495910	B9SPA6	NADPH:adrenodoxin oxidoreductase, mitochondrial (EC 1.18.1.6)	AT4G32360	Pyridine nucleotide-disulphide oxidoreductase family protein	0	0	0	8690900	7627100	6750900	0	0	0	0	0	0	0	0	0	0	0	0	0	0	0	0	0	0
RCOM_0797460	B9RRS7	Glycine cleavage system P protein (EC 1.4.4.2)	AT4G33010	glycine decarboxylase P-protein 1	1456700	1267100	581500	1332100000	1938100000	1483600000	733810	0	0	191300	0	0	98682	46404	0	325160000	332640000	212740000	1206200	1614100	1427700	0	0	0
RCOM_0903840	B9RXI7	Aminomethyltransferase (EC 2.1.2.10) (Glycine cleavage system T protein)	AT1G11860	Glycine cleavage T-protein family	1857800	0	0	212620000	187970000	183390000	0	0	0	0	0	0	0	0	0	25501000	13062000	20772000	0	0	0	0	0	0
RCOM_0564070	B9S2Y4	L-ascorbate peroxidase (EC 1.11.1.11)	AT1G77490	thylakoidal ascorbate peroxidase	25274000	12546000	29241000	204080000	203180000	175060000	79230000	68485000	49992000	27668000	30355000	31655000	0	0	0	37033000	25678000	27181000	5.20E+07	40473000	50588000	30656000	28099000	36009000
RCOM_1108220	B9SZT2	Galactono-1,4-lactone dehydrogenase, putative (EC 1.1.3.8)	AT3G47930	L-galactono-1,4-lactone dehydrogenase	0	0	0	200770000	184730000	201940000	0	0	0	0	0	0	2823600	0	0	17303000	14785000	5453000	0	0	0	0	0	0
RCOM_0992190	B9S4S9	Glutathione reductase (GRase) (EC 1.8.1.7)	AT3G54660	glutathione reductase	6876500	5865300	5205800	38792000	21879000	17508000	10356000	0	0	3405500	0	0	0	0	0	0	0	0	0	0	0	0	0	0
RCOM_0689650	B9S4D7	Superoxide dismutase (EC 1.15.1.1)	AT3G10920	Manganese superoxide dismutase 1 (AtMSD1)	18762000	11410000	8770600	649150000	537880000	388850000	0	0	0	0	0	0	0	0	0	6065700	3766200	2502600	0	0	0	0	0	0
RCOM_0897960	B9RV11	Monothiol glutaredoxin-4, putative	AT3G15660	glutaredoxin 4	0	0	0	23616000	23378000	23935000	0	0	0	0	0	0	0	0	0	0	0	0	0	0	0	0	0	0
RCOM_0737910	B9SNK1	NADH-cytochrome b5 reductase (EC 1.6.2.2)	AT5G17770	NADH:cytochrome B5 reductase 1 (AtCBR1)	3718300	3708200	0	48503000	30461000	31358000	0	0	0	1664400	1959900	0	11378000	7844800	8483300	97412000	131570000	67473000	0	0	0	1605300	1845200	0
RCOM_0221090	B9SEP3	NADH-cytochrome b5 reductase (EC 1.6.2.2)	AT5G20080	FAD NAD(P)-binding oxidoreductase	897780	0	218840	376380000	320810000	305670000	0	0	0	0	0	0	0	0	0	664620	340840	222760	0	0	0	0	0	0
RCOM_0913560	B9RTW9	Glutaredoxin-dependent peroxiredoxin (EC 1.11.1.25)	AT3G06050	peroxiredoxin IIF	663450	272130	321870	156090000	156650000	143690000	0	0	0	0	0	0	0	0	0	6299500	4293600	4757100	0	0	0	0	0	0
RCOM_1095710	B9SFA0	Polyribonucleotide nucleotidyltransferase (EC 2.7.7.8)	AT5G14580	polyribonucleotide nucleotidyltransferase, putative	0	0	0	31959000	31831000	24348000	0	0	0	0	0	0	0	0	0	3646100	0	2119300	0	0	0	0	0	0
RCOM_2150290	B9T8F6	Nuclease, putative	AT1G24090	RNase H family protein	0	0	0	5381300	5406600	4375700	0	0	0	0	0	0	0	0	0	3084300	2472100	0	0	0	0	0	0	0
RCOM_0671940	B9S3L6	Dead box ATP-dependent RNA helicase, putative	AT3G22330	RNA helicase 2 involved in mitochondrial RNA splicing (AtRH53/AtPMH2)	0	0	0	85009000	58425000	60232000	0	0	0	0	0	0	0	0	0	86044000	85363000	49691000	3602100	3457000	1754000	0	0	0
RCOM_1551210	B9RPS1	TraB domain-containing protein-like	AT1G05270	TraB family protein	0	0	0	2146600	1937000	0	0	0	0	0	0	0	0	0	0	7191800	0	0	0	0	0	0	0	0
RCOM_1464220	B9RLA0	Phospholipid-transporting ATPase (EC 7.6.2.1)	AT1G68710	ATPase E1-E2 type family protein haloacid dehalogenase-like hydrolase family protein	343770	0	0	5371300	4369200	2812200	0	0	0	0	0	0	9850000	7978200	8360900	1.10E+08	55569000	49170000	2238700	0	717440	1364200	0	0
RCOM_0113830	B9T3U8	DNA binding protein	AT3G52170	DNA binding	0	0	0	992000	0	0	0	0	0	0	0	0	0	0	0	0	0	0	0	0	0	0	0	0
RCOM_2038060	B9TBS3	Pentatricopeptide repeat-containing protein	AT1G80270	Mitochondrial RNA editing factor PENTATRICOPEPTIDE REPEAT 596 (AtPPR596)	0	0	0	26558000	34701000	34715000	0	0	0	0	0	0	0	0	0	10954000	8687300	9079200	0	0	0	0	0	0
RCOM_0693310	B9S848	Pentatricopeptide repeat-containing protein, putative	AT1G80270	Mitochondrial RNA editing factor PENTATRICOPEPTIDE REPEAT 596 (AtPPR596)	0	0	0	125130000	110980000	100500000	0	0	0	0	0	0	0	0	0	43973000	36754000	38892000	0	0	0	0	0	0
RCOM_1346580	B9RNC6	Pentatricopeptide repeat-containing protein, putative	AT1G02370	Tetratricopeptide repeat (TPR)-like superfamily protein	0	0	0	4630600	4061300	3804100	0	0	0	0	0	0	0	0	0	0	0	0	0	0	0	0	0	0
RCOM_0884440	B9S9E6	Pentatricopeptide repeat-containing protein, putative	AT5G09450	Tetratricopeptide repeat (TPR)-like superfamily protein	0	0	0	13452000	17272000	12613000	0	0	0	0	0	0	0	0	0	2232900	2906400	0	0	0	0	0	0	0
RCOM_1032150	B9RJ84	Translation initiation factor if-3, putative	AT1G34360	translation initiation factor 3 (IF-3) family protein	0	0	0	4248800	4054100	3892200	0	0	0	0	0	0	0	0	0	0	0	0	0	0	0	0	0	0
RCOM_2011050	B9TC56	Transcription termination factor MTERF8, chloroplastic-like	AT5G07900	Mitochondrial transcription termination factor family protein	0	0	0	7562100	7093900	6752300	0	0	0	0	0	0	0	0	0	3963400	3760100	3552900	0	0	0	0	0	0
RCOM_1318760	B9STF2	Single-stranded DNA-binding protein, mitochondrial, putative	AT4G11060	mitochondrially targeted single-stranded DNA binding protein	0	0	0	21428000	19577000	14088000	0	0	0	0	0	0	0	0	0	0	0	0	0	0	0	0	0	0
RCOM_1618400	B9RE51	Single-stranded DNA-binding protein, mitochondrial, putative	AT3G18580	Nucleic acid-binding, OB-fold-like protein	0	0	0	17519000	16270000	16773000	0	0	0	0	0	0	0	0	0	1390200	0	1118700	0	0	0	0	0	0
RCOM_0523760	B9S9Z2	Glycine-rich RNA-binding protein, putative	AT4G13850	glycine-rich RNA-binding protein 2	0	0	0	2.40E+07	24811000	21562000	0	0	0	0	0	0	0	0	0	0	0	0	0	0	0	0	0	0
RCOM_1469720	B9RLN6	Glycine-rich RNA-binding protein, putative	AT5G61030	glycine-rich RNA-binding protein 3	0	0	0	211500000	215880000	220660000	0	0	0	0	0	0	0	0	0	5499500	3374700	5606500	0	0	0	0	0	0
RCOM_0536700	B9S6H4	Phytoene dehydrogenase, putative	AT5G49555	FAD-dependent oxidoreductase	0	0	0	3202200	1743400	1816600	0	0	0	0	0	0	0	0	0	1209600	0	0	0	0	0	0	0	0
RCOM_1570200	B9S5D9	Phytoene dehydrogenase, putative	AT5G49555	FAD-dependent oxidoreductase	0	0	0	68782000	62415000	37304000	0	0	0	0	0	0	0	779510	0	73130000	28286000	31965000	0	0	0	0	0	0
RCOM_1078490	B9RM79	Isopentenyl-diphosphate Delta-isomerase (EC 5.3.3.2)	AT3G02780	isopentenyl pyrophosphate:dimethylallyl pyrophosphate isomerase 2	3785300	3210700	2834100	14523000	13818000	12208000	9792500	9121300	11502000	2948700	4837600	0	0	0	0	0	0	0	0	0	0	0	0	0
RCOM_1031640	B9RJ63	Aminotransferase ybdL, putative (EC 2.6.1.1)	AT1G77670	Pyridoxal phosphate (PLP)-dependent transferases superfamily protein	6716100	4882000	5252100	8506900	8355500	8321900	0	0	0	0	0	0	0	0	0	0	0	0	5417400	0	0	0	0	0
RCOM_1630580	B9SJR4	Adenosylmethionine-8-amino-7-oxononanoate aminotransferase, putative	AT5G57590	adenosylmethionine-8-amino-7-oxononanoate transaminases	0	0	0	7424800	5679900	5380000	0	0	0	0	0	0	0	0	0	0	0	0	0	0	0	0	0	0
RCOM_0606160	B9SV02	Mitochondrial proton/calcium exchanger protein	AT3G59820	LETM1-like protein	0	0	0	14362000	13560000	12888000	0	0	0	0	0	0	0	0	0	56790000	45349000	39472000	0	0	0	0	0	0
RCOM_1707830	B9RWZ4	Calcium-transporting ATPase (EC 7.2.2.10)	AT4G29900	autoinhibited Ca(2+)-ATPase 10	0	0	0	5398700	3683100	4390400	0	0	0	0	0	0	4196200	3442300	3060200	41548000	30684000	49640000	9784200	0	0	1531700	0	1472400
RCOM_1576430	B9RI48	Obg-like ATPase 1	AT1G56050	GTP-binding protein-related	0	0	0	3568300	5213700	5421100	0	0	0	0	0	0	0	0	0	3203100	0	0	0	0	0	0	0	0
RCOM_0558500	B9S433	Mitochondrial Rho GTPase (EC 3.6.5.-)	AT3G63150	Mitochondrial-Rho-type GTPase (AtMiro2)	0	0	0	3086300	1306600	3250200	0	0	0	0	0	0	0	0	0	19014000	20587000	6085000	0	0	0	0	0	0
RCOM_0212790	B9SZ42	Ras-related protein RABH1b	AT5G10260	RAB GTPase homolog H1E	0	0	0	0	0	881900	0	0	0	0	0	0	0	0	0	0	0	0	0	0	0	0	0	0
RCOM_0855130	B9RUN8	Translation factor GUF1 homolog, mitochondrial (EC 3.6.5.-) (EF-4)	AT5G39900	Small GTP-binding protein	0	0	0	2714800	2465500	0	0	0	0	0	0	0	0	0	0	0	0	0	0	0	0	0	0	0
RCOM_0844850	B9SY75	Zinc finger protein VAR3, chloroplastic	AT5G17790	zinc finger (Ran-binding) family protein	0	0	0	2413800	0	0	0	0	0	0	0	0	0	0	0	0	0	0	0	0	0	0	0	0
RCOM_0566450	B9SWW2	Zinc finger protein VAR3, chloroplastic	AT1G48570	zinc finger (Ran-binding) family protein	0	0	0	19942000	15778000	14125000	0	0	0	0	0	0	0	0	0	0	0	0	0	0	0	0	0	0
RCOM_1431430	B9RF54	Mitochondrial Rho GTPase (EC 3.6.5.-)	AT3G63150	Mitochondrial-Rho-type GTPase (AtMiro2)	1258400	472870	359940	461520000	505180000	530260000	1430200	507950	751830	760390	588520	501020	41097000	40199000	32609000	2104200000	2191700000	1845100000	66997000	69140000	58655000	61778000	52470000	45571000
RCOM_0339640	B9T5Y1	Phosphoinositide phospholipase C (EC 3.1.4.11)	AT3G08510	phospholipase C 2	0	0	0	3806000	3145700	3349300	0	0	0	0	0	0	2908300	0	0	13605000	10502000	14055000	0	0	0	0	0	0
RCOM_1058620	B9SRU2	Kinase, putative (EC 2.7.10.2)	AT3G51550	Malectin receptor-like protein kinase family protein	0	0	908420	4105300	3579200	3256800	0	0	0	0	0	0	4927500	4397600	4040100	37612000	20240000	19756000	5036900	1291600	0	0	0	0
RCOM_0825430	B9STM4	Nodulation receptor kinase, putative (EC 2.7.11.26)	AT2G26730	Leucine-rich repeat protein kinase family protein	0	0	0	8441000	7838900	9094300	0	0	0	0	0	0	4294900	4590200	7236100	43616000	44004000	59801000	11308000	9418200	16602000	2400300	0	0
RCOM_1288500	B9SYI4	CSC1-like protein ERD4	AT1G30360	Early-responsive to dehydration stress protein (ERD4)	0	0	0	4674200	4622400	4088000	0	0	0	0	0	0	12959000	7948700	6981800	69902000	65061000	63507000	5110800	5429900	0	1155200	0	2405000
RCOM_0817860	B9RX55	Heat shock protein, putative (EC 1.3.1.74)	AT5G09590	mitochondrial HSO70 2	9639700	6244900	7183800	3561400000	3218100000	2859900000	10944000	8718200	4321800	1323300	713860	0	0	59281	72429	79365000	58666000	48001000	917340	219470	2164100	57924	0	0
RCOM_1038380	B9RJS6	Chaperone protein DNAj, putative	AT1G28210	DNAJ heat shock family protein	0	0	0	5296400	4711900	4450100	0	0	0	0	0	0	0	0	0	36365000	28453000	29452000	0	0	0	0	0	0
RCOM_1526580	B9RHH1	Chaperone protein DNAj, putative	AT5G48030	gametophytic factor 2	0	0	0	26778000	24572000	23538000	0	0	0	0	0	0	0	0	0	26298000	20787000	17999000	0	0	0	0	0	0
RCOM_0899650	B9RV59	Small heat-shock protein, putative	AT1G52560	HSP20-like chaperones superfamily protein	2253600	0	0	55667000	99235000	88678000	0	0	0	0	0	0	0	0	0	18086000	14167000	14600000	0	0	0	0	0	0
RCOM_1061160	B9SSG1	Heat-shock protein, putative	AT5G51440	HSP20-like chaperones superfamily protein	0	0	0	28118000	36184000	32705000	0	0	0	0	0	0	0	0	0	10516000	11207000	11709000	0	0	0	0	0	0
RCOM_1500410	B9R9S7	Heat-shock protein, putative	AT4G25200	mitochondrion-localized small heat shock protein 23.6	0	0	0	4743900	3687700	3911900	0	0	0	0	0	0	0	0	0	2903300	0	0	0	0	0	0	0	0
RCOM_0921740	B9RNX1	Chaperone clpb, putative	AT2G25140	casein lytic proteinase B4	0	0	0	241130000	170800000	165290000	0	0	0	0	0	0	0	0	0	5459100	2662100	3938000	1325300	4894400	0	5166100	0	0
RCOM_1355470	B9S0K1	Isocitrate dehydrogenase, putative (EC 1.1.1.41)	AT5G03290	isocitrate dehydrogenase V	3744600	1143800	2636700	430380000	401170000	345600000	0	0	0	0	0	0	1513000	1672800	0	234470000	107390000	199620000	201210	0	0	0	0	0
RCOM_1614520	B9RDN0	Malic enzyme	AT4G00570	NAD-dependent malic enzyme 2	0	0	0	94638000	76954000	79376000	0	0	0	0	0	0	0	0	0	31619000	34239000	25061000	0	0	0	0	0	0
RCOM_0605750	B9SUZ1	Succinate semialdehyde dehydrogenase, putative (EC 1.2.1.16)	AT1G79440	aldehyde dehydrogenase 5F1	1008300	213480	284740	474940000	398720000	442970000	1172400	7765700	3233300	239100	98196	112540	60412	0	0	25604000	16821000	19142000	2862400	494040	678490	812280	1186100	719640
RCOM_0465620	B9SR46	Oxoglutarate dehydrogenase (succinyl-transferring) (EC 1.2.4.2)	AT3G55410	2-oxoglutarate dehydrogenase, E1 component	649570	488320	401840	2159600000	1576900000	1504300000	169120	231920	247160	0	0	362560	87035	103970	0	310640000	193250000	180500000	269350	424640	573380	245030	269540	453510
RCOM_0082520	B9T2U5	Aconitate hydratase (Aconitase) (EC 4.2.1.3)	AT2G05710	Aconitase 3 (AtACO3)	0	0	0	23796000	20403000	13432000	0	0	0	0	0	0	0	0	0	1439700	0	0	0	0	0	0	0	0
RCOM_1179670	B9SAW4	Fumarate hydratase (EC 4.2.1.2)	AT2G47510	fumarase 1	8888200	9769000	5230100	2839400000	2261200000	2.15E+09	3239000	7230400	4542800	114460	412270	89442	1063900	566420	31620	53741000	47752000	29322000	1123700	690500	1273000	371570	0	0
RCOM_0519460	B9SRZ2	Isocitrate dehydrogenase, putative (EC 1.1.1.41)	AT4G35260	isocitrate dehydrogenase 1	403430	523160	599160	473500000	352410000	354070000	0	0	0	0	0	0	0	0	0	4732700	2399900	2365900	0	0	0	0	0	0
RCOM_1014110	B9S977	Malate dehydrogenase (EC 1.1.1.37)	AT1G53240	Mitochondrial NAD-dependent malate dehydrogenase (AtmMDH1)	723120	261110	636110	381600000	355420000	545950000	903900	0	4922900	294250	0	0	0	0	0	866110	0	475690	0	0	0	0	0	0
RCOM_1520380	B9SE47	Malate dehydrogenase (EC 1.1.1.37)	AT1G53240	Mitochondrial NAD-dependent malate dehydrogenase (AtmMDH1)	53493000	72813000	98785000	3941700000	4187200000	4140300000	87133000	66758000	90520000	24539000	34237000	25236000	849950	854060	809680	31146000	45239000	40171000	5031800	12652000	21269000	1224600	0	1013300
RCOM_0699730	B9S2H9	Pyruvate dehydrogenase E1 component subunit alpha (EC 1.2.4.1)	AT1G59900	pyruvate dehydrogenase complex E1 alpha subunit	800620	638850	391940	655800000	608880000	596960000	0	0	413590	0	0	0	0	500590	510580	102230000	56921000	65912000	0	507450	0	0	0	0
RCOM_1437610	B9RFW4	Pyruvate dehydrogenase E1 component subunit beta (EC 1.2.4.1)	AT5G50850	Transketolase family protein	622720	0	0	347550000	199370000	253820000	0	984040	691170	0	0	0	0	0	0	12830000	2.10E+07	19751000	0	0	0	0	0	0
RCOM_0654800	B9S5V2	Acetyltransferase component of pyruvate dehydrogenase complex (EC 2.3.1.12)	AT1G54220	Dihydrolipoamide acetyltransferase, long form protein	419900	230000	194540	1093400000	998170000	1.00E+09	475860	533310	252090	0	0	0	241580	86186	0	25427000	16956000	7705900	0	0	0	0	0	0
RCOM_1292180	B9SL87	Dihydrolipoamide acetyltransferase component of pyruvate dehydrogenase complex (EC 2.3.1.-)	AT3G52200	Dihydrolipoamide acetyltransferase, long form protein	2115500	0	0	202210000	283390000	314070000	0	0	0	0	0	0	0	0	0	10220000	6913200	5892500	0	0	0	0	4284100	0
RCOM_0530950	B9SLS5	Succinate dehydrogenase [ubiquinone] iron-sulfur subunit, mitochondrial (EC 1.3.5.1)	AT5G40650	succinate dehydrogenase 2-2	844200	1321000	0	262790000	203140000	252150000	0	0	0	0	0	0	1014700	0	492740	10095000	4173800	8664800	0	0	0	0	0	0
RCOM_0566460	B9SWW3	Succinate dehydrogenase [ubiquinone] flavoprotein subunit, mitochondrial (EC 1.3.5.1)	AT5G66760	succinate dehydrogenase 1-1	11298000	6253400	8313000	2067800000	1773400000	1579500000	2716500	3410300	4899300	1152000	155580	110170	3476500	1833800	3419100	132400000	87897000	80992000	4418300	4492300	1522200	2373100	0	0
RCOM_0258610	B9SV11	Succinate-CoA ligase [ADP-forming] subunit beta, mitochondrial (EC 6.2.1.5) (SCS-beta)	AT2G20420	ATP citrate lyase (ACL) family protein	1412900	668550	922670	1.14E+09	723640000	737800000	0	704440	0	0	0	0	0	0	0	26730000	14306000	16056000	0	0	0	2859200	973130	0
RCOM_0540600	B9SIS4	Glutamyl-tRNA(Gln) amidotransferase subunit A, chloroplastic/mitochondrial (EC 6.3.5.7)	AT3G25660	Amidase family protein	0	0	0	16144000	15604000	15518000	0	0	0	0	0	0	0	0	0	3628800	0	0	0	0	0	0	0	0
RCOM_1216950	B9SQR9	Glutamyl-tRNA(Gln) amidotransferase subunit B, chloroplastic/mitochondrial (EC 6.3.5.-)	AT1G48520	GLU-ADT subunit B	0	0	0	11301000	9056000	7823000	0	0	0	0	0	0	0	0	0	0	0	0	0	0	0	0	0	0
RCOM_0855230	B9RUP8	Multidrug resistance protein 1, 2, putative (EC 3.6.3.44)	AT3G28860	ATP binding cassette subfamily B19	0	0	0	3774800	1223700	2977600	0	0	0	0	0	0	15055000	10256000	8165900	71667000	45574000	40510000	3684200	946350	0	0	0	0
RCOM_1278210	B9SNT8	Multidrug resistance protein 1, 2, putative (EC 3.6.3.44)	AT4G25960	P-glycoprotein 2	0	0	0	3235500	0	3741100	0	0	0	0	0	0	7030800	10185000	6748600	51604000	74384000	67042000	10069000	0	0	0	0	0
RCOM_1490000	B9RQF1	ATP-binding cassette transporter, putative (EC 3.6.3.28)	AT1G59870	ABC-2 and Plant PDR ABC-type transporter family protein	23653000	17934000	19721000	190180000	224870000	183320000	1455200	1867500	6278100	1056300	3061100	1004800	359630000	291340000	266800000	1870300000	1539600000	1416400000	299380000	315610000	282650000	86967000	66065000	88062000
RCOM_0261010	B9T3V9	Transporter ATM1, mitochondrial, putative (EC 3.6.3.44)	AT5G58270	ABC transporter of the mitochondrion 3	0	0	0	64267000	54583000	63345000	0	0	0	0	0	0	15384000	14236000	13433000	386070000	285480000	300920000	33338000	31656000	30800000	15543000	19431000	21678000
RCOM_1691120	B9RCP6	Grave disease carrier protein, putative	AT4G01100	Mitochondrial adenine nucleotide transporter (AtADNT1)	0	0	0	35297000	26162000	32648000	0	0	0	0	0	0	0	0	0	146250000	110730000	111840000	0	0	0	0	0	0
RCOM_0149870	B9T344	Grave disease carrier protein, putative	AT4G01100	Mitochondrial adenine nucleotide transporter (AtADNT1)	0	0	0	96158000	80426000	84093000	0	0	0	0	0	0	1568300	511530	255070	424140000	332780000	301770000	0	0	0	0	0	0
RCOM_0522410	B9S9U7	Import inner membrane translocase subunit TIM50-A, mitochondrial, putative	AT1G55900	Haloacid dehalogenase-like hydrolase (HAD) superfamily protein	0	0	0	23312000	16863000	22498000	0	0	0	0	0	0	0	0	0	49796000	42619000	34573000	0	0	0	0	0	0
RCOM_0917530	B9SYD0	Mitochondrial carnitine/acylcarnitine carrier protein, putative	AT5G15640	Mitochondrial substrate carrier family protein	0	0	0	0	4163100	4007500	0	0	0	0	0	0	0	0	0	12622000	26782000	8343200	0	0	0	0	0	0
RCOM_1402800	B9RRI4	Mitochondrial carrier protein, putative	AT1G07030	Mitochondrial substrate carrier family protein	0	0	0	4287600	4343400	4004200	0	0	0	0	0	0	0	0	0	22743000	21341000	18962000	0	0	0	0	0	0
RCOM_1503150	B9RA47	Succinate/fumarate mitochondrial transporter, putative	AT5G51050	Mitochondrial substrate carrier family protein	0	0	0	5247000	4884900	4231200	0	0	0	0	0	0	0	0	0	34356000	28246000	29068000	0	0	0	0	0	0
RCOM_0680790	B9RT35	Mitochondrial deoxynucleotide carrier, putative	AT5G48970	Mitochondrial substrate carrier family protein	0	0	0	2230000	1924500	1884800	0	0	0	0	0	0	0	0	0	10054000	4193400	3843800	0	0	0	0	0	0
RCOM_1504210	B9RA83	Mitochondrial phosphate carrier protein, putative	AT5G14040	Mitochondrial phosphate carrier	0	0	0	181990000	164750000	166450000	0	0	0	0	0	0	18511000	18880000	19964000	642260000	555860000	482710000	0	0	0	0	0	0
RCOM_1361330	B9T1E7	Mitochondrial oxoglutarate/malate carrier protein, putative	AT5G19760	Mitochondrial substrate carrier family protein	3793100	4062300	4078500	898940000	972490000	811110000	2452200	8853700	969690	437520	2448300	1605300	78599000	74148000	76665000	4224900000	3671500000	4005400000	69031000	26342000	44980000	22412000	22959000	21016000
RCOM_1445550	B9RH00	Mitochondrial phosphate carrier protein, putative	AT5G14040	phosphate transporter 31	5890000	6170700	6128100	2283200000	2238300000	2158300000	1402900	2089600	5841200	1180900	1658400	1770700	101140000	100090000	103030000	7242500000	5637100000	7470200000	50569000	72233000	64961000	45652000	54020000	47539000
RCOM_0555280	B9S3T7	Cation efflux protein/ zinc transporter, putative	AT2G47830	Cation efflux family protein	0	0	0	3913200	3726800	3187800	0	0	0	0	0	0	0	0	0	20059000	16074000	18174000	0	0	0	0	0	0
RCOM_1144400	B9T034	Mitochondria associated granulocyte macrophage csf signaling molecule, putative	AT3G59280	Protein Transporter, Pam16	0	0	0	4215200	4796100	0	0	0	0	0	0	0	0	0	0	27667000	18610000	9541700	0	0	0	0	0	0
RCOM_0943250	B9RL26	Phospholipid-transporting ATPase (EC 7.6.2.1)	AT5G04930	aminophospholipid ATPase 1	0	0	0	741830	1001500	763440	0	0	0	0	0	0	1743100	1347400	1904500	6411500	2708800	1610000	0	0	0	0	0	0
RCOM_0918380	B9RNL5	H(\+)-transporting atpase plant/fungi plasma membrane type, putative (EC 3.6.3.6)	AT2G24520	H(+)-ATPase 5	2186900	1137400	2327100	51320000	36846000	40236000	0	0	0	0	0	0	68519000	52793000	49820000	437690000	329310000	301960000	26748000	8782600	8334300	11956000	14019000	8586300
RCOM_1631200	B9RU48	Nitrate transporter, putative	AT1G68570	Major facilitator superfamily protein	0	0	0	1506100	0	1514200	0	0	0	0	0	0	4655700	2283500	2012600	11960000	3811700	5116500	0	0	0	0	0	0
RCOM_0697980	B9S2B6	Voltage-dependent anion-selective channel, putative	AT3G01280	Voltage-dependent anion channel 1 (AtVDAC1)	28382000	15954000	26330000	1638100000	1709200000	1448700000	3255000	6221500	2982300	22394000	29798000	19476000	231040000	238950000	216580000	5053900000	5154400000	4486400000	182150000	128440000	129520000	56687000	53322000	56415000
RCOM_0580080	B9SH01	Voltage-dependent anion-selective channel, putative	AT5G67500	Voltage-dependent anion channel 2 (AtVDAC2)	4632400	2234400	1137700	329590000	277130000	290650000	255560	0	0	0	4856500	0	36878000	34141000	32029000	1365400000	1185200000	1010100000	23623000	18669000	19143000	8647900	10697000	1.30E+07
RCOM_1587520	B9R705	Voltage-dependent anion-selective channel, putative	AT5G67500	Voltage-dependent anion channel 2 (AtVDAC2)	0	319700	437730	64236000	52064000	63007000	0	0	0	0	0	0	10618000	8670800	8562200	648150000	566280000	325030000	5903100	2797000	3417300	960750	0	1922500
RCOM_0618610	B9SS75	Potassium transporter	AT4G13420	high affinity K+ transporter 5	0	0	0	3180500	2664100	4829600	0	0	0	0	0	0	2328500	993850	1747700	53511000	35997000	42716000	0	0	0	0	0	0
RCOM_0545340	B9STW8	Arsenical pump-driving atpase, putative (EC 3.6.3.16)	AT3G10350	GET3/TRC40-type component of GET tail-anchored protein insertion machinery (AtGET3b/AtGET3.2)	0	0	0	14270000	11850000	11646000	0	0	0	0	0	0	0	0	0	8620100	5589800	5799400	0	0	0	0	0	0
RCOM_0404010	B9T0Z2	ADP/ATP translocase (ADP,ATP carrier protein)	AT5G13490	Mitochondrial ATP/ADP translocator (AtAAC2/AtANT2)	52965000	44818000	55809000	5231600000	4585900000	3911900000	45714000	56999000	62118000	27547000	27411000	26401000	448560000	396920000	357210000	1.72E+10	1.12E+10	1.83E+10	433540000	353260000	352020000	215470000	212520000	231980000
RCOM_0582700	B9SNW9	1-aminocyclopropane-1-carboxylate deaminase, putative (EC 3.5.99.7)	AT1G48420	D-cysteine desulfhydrase	4677300	3775400	3352500	2788900	2304700	2123300	0	0	0	0	0	0	0	0	0	0	0	0	0	0	0	0	0	0
RCOM_1712710	B9SDU7	3-hydroxyacyl-[acyl-carrier-protein] dehydratase (EC 4.2.1.59)	AT5G10160	Thioesterase superfamily protein	2283800	2903500	2712900	3534800	3271700	3374700	5605400	0	0	2467000	0	0	0	0	0	0	0	0	0	0	0	0	0	0
RCOM_0535930	B9S6E7	Glucose-6-phosphate 1-epimerase (EC 5.1.3.15)	AT5G66530	Galactose mutarotase-like superfamily protein	2809400	0	1239600	2776400	0	1748800	0	0	0	0	0	0	0	0	0	0	0	0	0	0	0	0	0	0
RCOM_0757640	B9SKB0	Leucine--tRNA ligase (EC 6.1.1.4) (Leucyl-tRNA synthetase)	AT1G09620	ATP binding leucine-tRNA ligase aminoacyl-tRNA ligase	17150000	13849000	12976000	9146500	7755200	7540200	0	0	0	0	0	0	0	0	0	0	0	0	0	0	0	0	0	0
RCOM_1591880	B9R7H7	Acylamino-acid-releasing enzyme, putative (EC 3.4.19.1)	AT5G36210	alpha beta-Hydrolases superfamily protein	6424100	4731400	6916400	5532200	5096200	9067300	0	0	0	0	0	0	0	0	0	0	0	0	0	0	0	0	0	0
RCOM_0936870	B9RZA0	Vesicle-fusing ATPase (EC 3.6.4.6)	AT4G04910	AAA-type ATPase family protein	2207500	1628300	1455900	2891600	1885000	1726200	0	0	0	0	0	0	0	0	0	0	0	0	0	0	0	0	0	0
RCOM_1427780	B9REQ4	Ribose-5-phosphate isomerase (EC 5.3.1.6)	AT3G04790	Ribose 5-phosphate isomerase, type A protein	1913900	0	1629100	2389600	0	2500000	0	0	0	0	0	0	0	0	0	0	0	0	0	0	0	0	0	0
RCOM_1347160	B9RNE4	Dipeptidyl-peptidase, putative	AT2G47390	Prolyl oligopeptidase family protein	22737000	11971000	13530000	11628000	9737900	11055000	5700700	6005000	13523000	8522000	8472100	9678700	0	0	0	0	0	0	6941300	0	6252900	6046300	3725500	6165800
RCOM_0230710	B9SMK4	Oligopeptidase A (EC 3.4.24.70)	AT5G65620	Zincin-like metalloproteases family protein	98333000	75555000	51766000	65535000	42921000	52658000	44875000	48079000	39859000	18305000	17457000	14740000	12294000	9853400	10942000	0	0	0	20782000	11715000	16296000	813110	4180900	0
RCOM_0058250	B9T827	FAS1 domain-containing protein	AT4G12730	FASCICLIN-like arabinogalactan 2	14441000	10360000	12338000	15349000	13557000	13801000	0	0	0	0	0	0	8294500	7896400	8765500	39426000	31573000	31799000	12199000	7403500	10334000	0	0	0
RCOM_0597600	B9SJ16	Calcium ion binding protein, putative	AT1G70670	Caleosin-related family protein	2489900	2375600	0	5720400	5301300	5785000	0	0	0	0	0	0	5909400	4978000	7192200	5557600	3682100	4316600	0	0	0	0	0	0
RCOM_0563960	B9S2Y3	Aldehyde dehydrogenase	AT1G44170	aldehyde dehydrogenase 3H1	30115000	23092000	20474000	51649000	31654000	34502000	5205600	2356000	1698800	9142700	7960100	7058800	211330000	193100000	183840000	107100000	84420000	95610000	91277000	68010000	56564000	78866000	81670000	77469000
RCOM_0965030	B9RVM5	Methyltransferase (EC 2.1.1.-)	AT5G13710	sterol methyltransferase 1	3413400	0	1468200	2740200	3460500	3279400	0	0	0	1529200	1354200	2198600	29691000	23839000	21840000	4136000	4063800	5007600	1901500	0	1417600	934490	2343300	0
RCOM_1593180	B9R7M7	Cytochrome P450, putative (EC 4.2.1.92)	AT5G42650	allene oxide synthase	85165000	79887000	83313000	80531000	74813000	76615000	33950000	35501000	40664000	28009000	18622000	23338000	242600000	233710000	220670000	187730000	144520000	129770000	118630000	111630000	110640000	140370000	123120000	130770000
RCOM_1095760	B9SFA5	Sphingosine kinase, putative (EC 2.7.1.138)	AT4G21540	sphingosine kinase 1	8444800	4981200	5223100	23959000	20202000	20032000	0	0	0	0	0	0	27640000	23603000	23011000	50141000	32813000	34103000	11524000	9091900	4043600	13372000	7390400	8897300
RCOM_1616380	B9RDX3	Bmru protein, putative	AT2G46090	Diacylglycerol kinase family protein	4336200	4245100	2332300	4555600	4349800	2722900	0	0	3797900	2298700	3742200	0	22638000	18597000	13532000	4906200	2393900	3808100	0	0	3922600	3644500	3277000	0
RCOM_1121830	B9SHH6	Glucan endo-1,3-beta-D-glucosidase (EC 3.2.1.39) (Beta-1,3-endoglucanase)	AT1G64760	O-Glycosyl hydrolases family 17 protein	7709900	5975900	5190400	11485000	8793900	11803000	0	0	0	0	0	0	18597000	15053000	16453000	47127000	46259000	46289000	11377000	13792000	14940000	5763800	4727900	5869900
RCOM_0817310	B9RX50	Glutamyl-tRNA(Gln) amidotransferase subunit A, putative (EC 3.5.1.4)	AT5G64440	fatty acid amide hydrolase	49802000	37014000	37677000	54287000	37246000	38372000	18519000	7616200	13924000	20157000	19898000	16112000	103120000	77485000	81253000	37736000	24522000	23790000	15089000	11676000	6778600	13068000	7525600	8163000
RCOM_1280750	B9SCS2	Catalytic, putative	AT5G22460	alpha beta-Hydrolases superfamily protein	1597800	1822700	1625400	4647600	2803100	2474300	0	0	0	2073300	0	0	24077000	14592000	14315000	11950000	4032500	8520200	5291700	0	3276400	2278600	3017200	1881100
RCOM_0896860	B9RUY1	Sulfate transporter, putative	AT1G80310	sulfate transmembrane transporters	1330500	0	0	1874300	2750900	2175500	0	0	0	0	0	0	12643000	17791000	28779000	16334000	21193000	14415000	0	0	0	0	0	0
RCOM_1674910	B9RBE1	Ras-related protein Rab7	AT3G18820	RAB GTPase homolog G3F	6873700	6568000	6746300	12967000	11647000	12933000	0	0	4700500	0	0	0	40893000	21633000	25801000	89387000	54917000	54920000	22244000	14911000	18036000	20649000	17427000	5062000
RCOM_0339270	B9T173	Receptor protein kinase CLAVATA1, putative (EC 1.3.1.74, EC 2.7.11.25)	AT5G65700	Leucine-rich receptor-like protein kinase family protein	0	0	0	3150000	1945000	2712300	0	0	0	0	0	0	10075000	7686800	6217100	25282000	21847000	16580000	2346800	4532300	6797100	0	0	0
RCOM_0868300	B9S1E8	Extensin-3, putative	AT1G32090	early-responsive to dehydration stress protein (ERD4)	0	0	0	15332000	12354000	14434000	0	0	0	0	0	0	24863000	33278000	23925000	55624000	70559000	52440000	12732000	35217000	33789000	0	61538000	29728000
RCOM_1092320	B9SKU0	ABC-type xenobiotic transporter (EC 7.6.2.2)	AT2G34660	multidrug resistance-associated protein 2	16625000	10683000	10117000	35499000	23894000	32196000	4689800	0	0	1242900	0	0	348090000	248520000	205850000	384830000	255470000	301060000	72821000	60709000	78653000	68394000	59456000	71702000
RCOM_0541580	B9SKL4	ABC-type xenobiotic transporter (EC 7.6.2.2)	AT1G04120	multidrug resistance-associated protein 5	1740300	916980	545880	2966300	3692300	4156700	0	0	0	0	0	0	44728000	45260000	39676000	84174000	72789000	76695000	18400000	23452000	24934000	10735000	10596000	12378000
RCOM_0776160	B9S7C1	Peptide transporter, putative	AT2G02040	peptide transporter 2	16306000	11322000	13957000	26582000	23245000	23798000	0	0	0	0	0	0	263850000	232420000	185950000	267270000	208610000	178770000	43914000	31897000	32470000	38078000	38783000	48178000
RCOM_1174400	B9RVZ5	Voltage-dependent L-type calcium channel, putative	AT4G03560	two-pore channel 1	1400700	0	0	2150000	0	1795500	0	0	0	0	0	0	12666000	17873000	22141000	42201000	26166000	22988000	0	0	0	4545700	4572400	3773500
RCOM_1510440	B9RB11	Triose phosphate/phosphate translocator, non-green plastid, chloroplast, putative	AT5G33320	phosphoenolpyruvate/phosphate translocator (AtPPT1/AtCUE1)	3912100	6055800	6475600	7285900	6930100	8415100	0	0	0	0	0	0	60145000	56662000	55823000	33918000	28058000	27343000	18778000	12880000	9580800	42643000	37455000	38222000
RCOM_1339960	B9RNL3	Cation efflux protein/ zinc transporter, putative (EC 1.3.1.74)	AT2G46800	zinc transporter of Arabidopsis thaliana	1054500	0	0	2846500	4063200	3070500	0	0	0	0	0	0	35981000	29725000	9734900	51724000	35513000	27921000	0	0	0	2934100	3192400	2845600
RCOM_0897010	B9RUY6	ADP,ATP carrier protein	AT1G80300	ATP/ADP antiporter, plastidial	45650000	28003000	33328000	82140000	78857000	100080000	63177000	55068000	57498000	35085000	27135000	38004000	334280000	227430000	265490000	566820000	434160000	407180000	586770000	438370000	372280000	799370000	602210000	713620000
RCOM_1445580	B9RH03	V-type proton ATPase subunit C	AT1G12840	vacuolar ATP synthase subunit C (VATC) V-ATPase C subunit vacuolar proton pump C subunit (DET3)	33010000	25061000	28065000	58821000	55633000	44419000	8592100	5932700	7583700	7403700	12574000	11355000	6089400	5232900	6097400	0	0	0	2799500	13349000	0	0	0	0
RCOM_1573740	B9RHV0	V-type proton ATPase catalytic subunit A (EC 7.1.2.2) (V-ATPase 69 kDa subunit)	AT1G78900	vacuolar ATP synthase subunit A	235780000	206600000	187850000	403100000	374840000	339510000	89704000	114230000	88530000	59726000	45443000	43665000	446800000	386110000	410220000	132280000	117040000	113860000	108300000	85445000	75414000	22086000	7947300	7393300
RCOM_1596210	B9R827	V-type proton ATPase subunit a	AT2G21410	vacuolar proton ATPase A2	0	0	0	1944300	1888600	0	0	0	0	0	0	0	51371000	20560000	14029000	44893000	12660000	12550000	4106300	0	0	2565000	0	1647300
RCOM_0535560	B9S6E0	V-type proton ATPase subunit	AT3G28715	ATPase, V0 A0 complex, subunit C D	24958000	17632000	21022000	16713000	19189000	24345000	2128200	2523400	2267900	3115500	2512500	2874100	50882000	31838000	42064000	11766000	3946800	3947400	2507100	1764200	1125700	1655900	1309700	1996900
RCOM_0977310	B9S5J4	ATP synthase subunit beta vacuolar, putative (EC 3.6.3.15)	AT4G38510	ATPase, V1 complex, subunit B protein	30305000	7239200	7333400	37578000	26251000	12238000	0	0	0	0	3602800	0	21899000	5268100	4106900	2167200	1530100	0	0	0	0	0	0	0
RCOM_1599410	B9R8F3	Vacuolar proton pump subunit B (V-ATPase subunit B) (Vacuolar proton pump subunit B)	AT4G38510	ATPase, V1 complex, subunit B protein	151730000	129030000	150380000	293750000	284290000	229860000	40410000	51771000	48941000	28304000	20230000	27245000	79700000	76311000	63885000	22560000	14634000	20988000	8710900	5027200	7328400	1181400	0	0
RCOM_0397710	B9T370	ATP synthase subunit d, putative (EC 3.6.3.14)	AT3G58730	vacuolar ATP synthase subunit D (VATD) V-ATPase D subunit vacuolar proton pump D subunit (VATPD)	11080000	9684600	8652000	25419000	18862000	18453000	0	0	3256500	3096700	0	0	74317000	109470000	54172000	41135000	32745000	24148000	9835400	2568200	3999600	1972300	2662300	0
RCOM_1690700	B9RCM6	Vacuolar ATP synthase subunit E, putative	AT4G11150	vacuolar ATP synthase subunit E1	41618000	28889000	31493000	53653000	55610000	46736000	5864700	16729000	0	1265400	0	0	20757000	22027000	19834000	13205000	7220300	6085100	1211800	0	0	0	0	0
RCOM_1327460	B9S253	V-type proton ATPase subunit H	AT3G42050	vacuolar ATP synthase subunit H family protein	48773000	29559000	26101000	65560000	61009000	54047000	5117300	3175200	5115300	5432800	4642200	5108800	137620000	97604000	93325000	19023000	22055000	14353000	15370000	11479000	10092000	4094500	868780	757500
RCOM_1386130	B9S3N8	Sugar transporter, putative (EC 1.3.1.74)	AT4G35300	tonoplast monosaccharide transporter2	3259100	0	3520400	15573000	10258000	12674000	0	0	0	0	0	0	30917000	28405000	48693000	124030000	86204000	91458000	20562000	9925200	33153000	13618000	7816200	11646000
RCOM_0364170	B9ST87	4-hydroxy-4-methyl-2-oxoglutarate aldolase (HMG aldolase) (EC 4.1.1.112) (EC 4.1.3.17)	AT5G56260	Ribonuclease E inhibitor RraA Dimethylmenaquinone methyltransferase	42357000	23228000	35677000	0	0	0	1133200	0	0	0	0	0	0	0	0	0	0	0	0	0	0	1209600	0	0
RCOM_0980870	B9SQC9	Heat shock 70 kDa protein, putative (EC 1.3.1.74)	AT1G79920	Heat shock protein 70 (Hsp 70) family protein	173470000	85670000	117630000	2683900	4574100	1252200	507030	0	0	1451900	0	0	0	0	0	339690	0	0	645140	0	0	636900	0	1032100
RCOM_0841690	B9SRN5	Cytochrome P450, putative (EC 1.14.13.88)	AT3G52970	cytochrome P450, family 76, subfamily G, polypeptide 1	809720	0	1150600	772440	0	0	0	0	0	0	0	0	12793000	10436000	12222000	5225700	2608500	4407700	4941300	3086300	3363600	6992300	7164500	14578000
RCOM_0613570	A1A442	Diacylglycerol O-acyltransferase 2 (RcDGAT2) (EC 2.3.1.20)	AT3G51520	diacylglycerol acyltransferase family	10682000	9601000	14345000	1813100	3771900	0	3264300	6306900	0	2913400	3259100	1761300	157230000	102370000	129060000	28300000	31058000	28087000	20072000	22374000	50143000	32698000	40169000	25061000
RCOM_0840120	B9SRK9	Zinc finger protein, putative	AT5G03820	GDSL-like Lipase Acylhydrolase family protein	11894000	8883900	14579000	1444200	0	0	0	0	0	0	0	0	1321500	1280200	1802800	0	0	0	0	0	0	0	0	0
RCOM_1621030	B9REF8	Beta-glucosidase, putative (EC 3.2.1.21)	AT1G26560	beta glucosidase 40	10020000	7223700	10421000	0	1574100	0	0	0	0	0	0	0	1474000	1317500	1962600	0	0	0	0	0	0	0	0	0
RCOM_0601590	B9S8J3	Nucleotide binding protein, putative	AT3G50590	Transducin WD40 repeat-like superfamily protein	1071500	0	898070	934030	850020	0	0	0	0	0	0	0	1717300	1323400	953570	0	0	0	0	0	0	0	0	0
RCOM_1445980	B9RH13	Translocon-associated protein, beta subunit, putative	AT5G14030	translocon-associated protein beta (TRAPB) family protein	39079000	33364000	44212000	9376000	9090600	12384000	1531300	0	0	3652400	3776800	3955900	259130000	280490000	429480000	41611000	42838000	35771000	26799000	33064000	35411000	101510000	94671000	78927000
RCOM_1616970	B9RDZ1	Reticulon-like protein	AT2G46170	Reticulon family protein	5422400	2767000	4818900	1796300	3471600	0	0	0	0	0	0	0	59025000	42332000	46549000	7188000	5355100	8261400	0	0	0	4283300	4951700	0
RCOM_1374130	B9SSM7	Coiled-coil domain-containing protein 47	AT4G24330	Protein of unknown function (DUF1682)	19682000	10764000	20793000	3879700	556180	0	2937300	3467700	6414300	3671200	2565900	0	195340000	174690000	151140000	15731000	4854600	12766000	23475000	25998000	24737000	45310000	32777000	43751000
RCOM_1225960	B9SFR8	Aspartic proteinase, putative (EC 3.4.23.40)	AT1G11910	aspartic proteinase A1	3623200	3501000	4342700	0	0	0	0	0	0	0	0	0	1921700	1604500	3414900	0	0	0	0	0	0	0	0	0
RCOM_1300070 RCOM_1438630	B9RG16	40S ribosomal protein S27	AT3G61110	ribosomal protein S27	39655000	45301000	53622000	0	0	0	0	0	0	0	0	0	9736300	11197000	14713000	0	0	0	0	0	0	0	0	0
RCOM_0845080	B9SY78	NADH-cytochrome B5 reductase, putative (EC 1.6.2.2)	AT5G17770	NADH:cytochrome B5 reductase 1 (AtCBR1)	16980000	13234000	19913000	13142000	13295000	0	0	0	3978800	3913200	0	0	148930000	114100000	1.18E+08	24016000	21930000	15651000	44323000	22866000	40498000	37801000	32330000	30802000
RCOM_0511560	B9SSJ4	Protein disulfide isomerase, putative (EC 5.3.4.1)	AT1G04980	PDI-like 2-2	32705000	31894000	41429000	12395000	12186000	9451000	22948000	28588000	30663000	28823000	34592000	41133000	6195100	7920100	7953100	0	0	0	3520400	3923700	3045700	0	0	0
RCOM_0342850	B9SBM9	Glucosidase 2 subunit beta	AT5G56360	calmodulin-binding protein	9183800	8112700	9835700	4047900	2668200	0	0	0	0	0	0	0	4015500	3585500	4574200	0	0	0	0	0	0	0	0	0
RCOM_0498400	B9SWN9	Glucose-6-phosphate/phosphate translocator 1, chloroplast, putative	AT3G11320	Nucleotide-sugar transporter family protein	0	1047200	1215000	0	0	0	0	0	0	0	0	0	2522800	5314000	4558000	0	0	0	0	0	0	0	0	0
RCOM_1467530	B9RLJ0	L-asparaginase, putative (EC 3.5.1.1)	AT5G08100	N-terminal nucleophile aminohydrolases (Ntn hydrolases) superfamily protein	23959000	20238000	24038000	2118700	0	0	0	0	0	0	0	0	0	0	0	0	0	0	0	0	0	0	0	0
RCOM_0811160	B9RY82	S-methyl-5-thioribose kinase (EC 2.7.1.100)	AT1G49820	S-methyl-5-thioribose kinase	9644300	8266800	9571800	0	0	0	0	0	0	0	0	0	0	0	0	0	0	0	0	0	0	0	0	0
RCOM_0895620	B9RUW7	Aspartate aminotransferase, putative (EC 2.6.1.1)	AT1G80360	Pyridoxal phosphate (PLP)-dependent transferases superfamily protein	9362300	6773600	8915200	2361200	1882200	0	0	0	0	0	0	0	0	0	0	0	0	0	0	0	0	0	0	0
RCOM_1436370	B9RFQ1	S-adenosylmethionine synthase (EC 2.5.1.6)	AT1G02500	S-adenosylmethionine synthetase 1	0	0	1614200	0	0	0	0	0	0	0	0	0	0	0	0	0	0	0	0	0	0	0	0	0
RCOM_1343960	B9RN65	S-adenosylmethionine synthase (EC 2.5.1.6)	AT4G01850	S-adenosylmethionine synthetase 2	9482500	7075100	7193200	2119300	1946500	0	0	0	0	0	0	0	0	0	0	0	0	0	0	0	0	0	0	0
RCOM_1428710	B9RET7	Cysteine synthase (EC 2.5.1.47)	AT5G28020	cysteine synthase D2	3016400	2560300	3146700	0	0	0	0	0	0	0	0	0	0	0	0	0	0	0	0	0	0	0	0	0
RCOM_0904280	B9RXK1	Lactoylglutathione lyase (EC 4.4.1.5) (Glyoxalase I)	AT1G11840	glyoxalase I homolog	27780000	28714000	30205000	678230	1104600	0	0	0	0	0	0	0	0	0	0	0	0	0	0	0	0	0	0	0
RCOM_0205920	B9SPU1	Protein arginine N-methyltransferase	AT4G31120	SHK1 binding protein 1	2975000	0	2761200	0	0	0	0	0	0	0	0	0	0	0	0	0	0	0	0	0	0	0	0	0
RCOM_1620190	B9REB8	UDP-arabinopyranose mutase (EC 5.4.99.30)	AT3G08900	reversibly glycosylated polypeptide 3	0	0	5040100	0	0	0	0	0	0	0	0	0	0	0	0	0	0	0	0	0	0	0	0	0
RCOM_1585070	B9R6T2	Hydrolase, hydrolyzing O-glycosyl compounds, putative	AT1G58370	glycosyl hydrolase family 10 protein carbohydrate-binding domain-containing protein	4779000	6750600	4254200	2471300	2695200	0	0	0	0	0	0	0	0	0	0	0	0	0	0	0	0	0	0	0
RCOM_1585080	B9R6T3	GH10 domain-containing protein	AT1G58370	glycosyl hydrolase family 10 protein carbohydrate-binding domain-containing protein	6320800	3184100	6165200	997860	0	0	0	0	0	0	0	0	0	0	0	0	0	0	0	0	0	0	0	0
RCOM_1185970	B9SN65	Dtdp-glucose 4-6-dehydratase, putative (EC 4.1.1.35)	AT1G08200	UDP-D-apiose UDP-D-xylose synthase 2	12186000	8910800	10867000	0	0	0	0	0	0	0	0	0	0	0	0	0	0	0	0	0	0	0	0	0
RCOM_1731800	B9S878	3-deoxy-8-phosphooctulonate synthase (EC 2.5.1.55)	AT1G16340	Aldolase superfamily protein	5304500	0	4815000	0	0	0	0	0	0	0	0	0	0	0	0	0	0	0	0	0	0	0	0	0
RCOM_0561530	B9S2T0	UDP-n-acteylglucosamine pyrophosphorylase, putative	AT5G52560	UDP-sugar pyrophosphorylase	20936000	19784000	19902000	0	2608900	0	0	0	0	0	0	0	0	0	0	0	0	0	0	0	0	0	0	0
RCOM_0242140	B9T7Z1	Peptidylprolyl isomerase (EC 5.2.1.8)	AT5G48580	FK506- and rapamycin-binding protein 15 kD-2	3716700	4345200	5349700	1369200	0	1226300	0	0	0	0	0	0	0	0	0	0	0	0	0	0	0	0	0	0
RCOM_0151790	B9TA12	Peptidylprolyl isomerase (EC 5.2.1.8)	AT5G48570	FKBP-type peptidyl-prolyl cis-trans isomerase family protein	31105000	29671000	33379000	4134400	0	0	0	0	0	0	0	0	0	0	0	0	0	0	0	0	0	0	0	0
RCOM_0390170	B9T4D2	Actin depolymerizing factor, putative	AT5G59890	Actin depolymerizing factor 4 (AtADF4), involved in remodeling of actin cytoskeleton	0	3588200	3303900	0	0	0	0	0	0	0	0	0	0	0	0	0	0	0	0	0	0	0	0	0
RCOM_0771310	B9SV80	Coatomer subunit epsilon	AT1G30630	Coatomer epsilon subunit	6654100	6312900	7058700	0	0	0	0	0	0	0	0	0	0	0	0	0	0	0	0	0	0	0	0	0
RCOM_0915360	B9T255	Oxysterol binding protein, putative	AT5G02100	Oxysterol-binding family protein	4771300	3801100	4902900	0	0	0	0	0	0	0	0	0	0	0	0	0	0	0	0	0	0	0	0	0
RCOM_1566320	B9RKZ3	Pantothenate kinase, putative	AT4G35360	Uncharacterised conserved protein (UCP030210)	16534000	11053000	16449000	0	0	0	0	0	0	0	0	0	0	0	0	0	0	0	0	0	0	0	0	0
RCOM_0681260	B9RT61	Translationally-controlled tumor protein, putative	AT3G16640	translationally controlled tumor protein	21195000	19976000	24126000	0	0	0	0	0	0	0	0	0	0	0	0	0	0	0	0	0	0	0	0	0
RCOM_1428060	B9RES2	DNA-damage-repair/toleration protein DRT102, putative	AT3G04880	DNA-damage-repair toleration protein (DRT102)	6638800	0	3022000	0	0	0	0	0	0	0	0	0	0	0	0	0	0	0	0	0	0	0	0	0
RCOM_2033650	B9TBR5	Dead box ATP-dependent RNA helicase, putative	AT5G11170	DEAD DEAH box RNA helicase family protein	0	0	412530	0	0	0	0	0	0	0	0	0	0	0	0	0	0	0	0	0	0	0	0	0
RCOM_1047060	B9RK80	Nucleosome assembly protein, putative	AT5G56950	nucleosome assembly protein 13	4744900	0	3564000	0	2123900	0	0	0	0	0	0	0	0	0	0	0	0	8416600	0	0	0	0	0	0
RCOM_1353030	B9S0B8	Dead box ATP-dependent RNA helicase, putative	AT3G53110	P-loop containing nucleoside triphosphate hydrolases superfamily protein	3784400	3033600	3788000	0	0	0	0	0	0	0	0	0	0	0	0	0	0	0	0	0	0	0	0	0
RCOM_1507670	B9RAP7	Programmed cell death protein 4	AT5G63190	MA3 domain-containing protein	4620800	3766100	4997700	0	0	0	0	0	0	0	0	0	0	0	0	0	0	0	0	0	0	0	0	0
RCOM_1883250	B9TE04	Aldehyde dehydrogenase (NAD(+)) (EC 1.2.1.3)	AT1G54100	Aldehyde dehydrogenase (AtALDH7B4)	34885000	16978000	52948000	4237600	0	4666600	0	0	0	0	0	0	0	0	0	0	0	0	0	0	0	0	0	0
RCOM_1014100	B9S976	Pyruvate decarboxylase (EC 4.1.1.1)	AT4G33070	Thiamine pyrophosphate dependent pyruvate decarboxylase (AtPDC1)	9902000	8165400	10035000	0	0	0	0	0	0	0	0	0	0	0	0	0	0	0	0	0	0	0	0	0
RCOM_1569840	B9S5D4	2,3-bisphosphoglycerate-independent phosphoglycerate mutase, putative (EC 5.4.2.1)	AT3G30841	Cofactor-independent phosphoglycerate mutase	6014900	3841300	5050000	0	0	0	0	0	0	0	0	0	0	0	0	0	0	0	0	0	0	0	0	0
RCOM_0840740	B9SRM0	Pyruvate kinase (EC 2.7.1.40)	AT3G52990	Pyruvate kinase family protein	13302000	26669000	31476000	4288100	0	2767600	0	0	0	0	0	0	0	0	0	0	0	0	0	0	0	0	0	0
RCOM_1454580	B9RGK5	Pyruvate kinase (EC 2.7.1.40)	AT5G08570	Pyruvate kinase family protein	10771000	8542700	11133000	4075800	0	2468300	0	0	0	0	0	0	0	0	0	0	0	0	0	0	0	0	0	0
RCOM_1427590	B9REP6	Aldo/keto reductase, putative (EC 1.1.1.65)	AT1G60690	NAD(P)-linked oxidoreductase superfamily protein	6086200	4691700	7020300	0	0	0	0	0	0	0	0	0	0	0	0	0	0	0	0	0	0	0	0	0
RCOM_0487930	B9SDW7	NEDD8-activating enzyme E1 regulatory subunit	AT1G05180	NAD(P)-binding Rossmann-fold superfamily protein	2822100	2536600	2870800	0	0	0	0	0	0	0	0	0	0	0	0	0	0	0	0	0	0	0	0	0
RCOM_0606280	B9SV04	Glycosyltransferase (EC 2.4.1.-)	AT1G05680	Uridine diphosphate glycosyltransferase 74E2	16507000	6735100	12404000	1607800	0	0	0	0	0	0	0	0	0	0	0	0	0	0	0	0	0	0	0	0
RCOM_0731110	B9S377	Neutral ceramidase (EC 3.5.1.23)	AT1G07380	Neutral alkaline non-lysosomal ceramidase (AtNCER1)	7119100	3960000	4905600	2298400	2272900	0	0	0	0	0	0	0	0	0	0	0	0	0	0	0	0	0	0	0
RCOM_1677770	Q1XBG1	Lipase	AT5G14180	Myzus persicae-induced lipase 1	19718000	18915000	27779000	1249200	0	0	0	0	0	0	0	0	0	0	0	0	0	0	0	0	0	0	0	0
RCOM_0866510	B9S1M1	Neutral alpha-glucosidase ab, putative (EC 3.2.1.20)	AT3G23640	heteroglycan glucosidase 1	7347800	5705200	6936000	0	0	0	0	0	0	0	0	0	0	0	0	0	0	0	0	0	0	0	0	0
RCOM_0709050	B9RR41	Sucrose synthase (EC 2.4.1.13)	AT3G43190	sucrose synthase 4	6667000	5149100	6914400	0	0	0	0	0	0	0	0	0	0	0	0	0	0	0	0	0	0	0	0	0
RCOM_0913370	B9RTW0	Stem-specific protein TSJT1, putative	AT5G19140	Aluminium induced protein with YGL and LRDR motifs	18631000	15697000	21782000	0	0	0	0	0	0	0	0	0	0	0	0	0	0	0	0	0	0	0	0	0
RCOM_1454590	B9RGK6	Alpha-galactosidase (EC 3.2.1.22) (Melibiase)	AT5G08380	alpha-galactosidase 1	2516800	0	1861000	0	0	0	0	0	0	0	0	0	0	0	0	0	0	0	0	0	0	0	0	0
RCOM_0689610	B9S4D3	Alpha-galactosidase (EC 3.2.1.22) (Melibiase)	AT3G56310	Melibiase family protein	3307900	0	2145600	0	0	0	0	0	0	0	0	0	0	0	0	0	0	0	0	0	0	0	0	0
RCOM_1001220	B9RZT4	Galactokinase, putative (EC 2.7.1.157)	AT3G06580	Mevalonate galactokinase family protein	58662000	41886000	52771000	818310	505260	575780	0	0	0	0	0	0	0	0	0	0	0	0	0	0	0	0	0	0
RCOM_1144730	B9T037	Inositol-1-monophosphatase (EC 3.1.3.25)	AT3G02870	Inositol monophosphatase family protein	14099000	11639000	16548000	0	0	0	0	0	0	0	0	0	0	0	0	0	0	0	0	0	0	0	0	0
RCOM_1450950	B9RG54	Aldo-keto reductase, putative (EC 1.1.1.200)	AT2G21250	NAD(P)-linked oxidoreductase superfamily protein	21569000	18283000	22219000	0	0	0	0	0	0	0	0	0	0	0	0	0	0	0	0	0	0	0	0	0
RCOM_0996200	B9T5W1	S-(hydroxymethyl)glutathione dehydrogenase (EC 1.1.1.284)	AT5G43940	GroES-like zinc-binding dehydrogenase family protein	85150000	46512000	63321000	2145500	1284900	1118000	0	0	0	0	0	0	0	0	0	0	0	0	0	0	0	0	0	0
RCOM_1578400	B9RIE4	Cinnamoyl-CoA reductase, putative (EC 1.1.1.219)	AT1G51410	NAD(P)-binding Rossmann-fold superfamily protein	9109700	8401700	10920000	0	0	0	0	0	0	0	0	0	0	0	0	0	0	0	0	0	0	0	0	0
RCOM_1698530	B9SAA8	Beta-galactosidase (EC 3.2.1.23)	AT5G63810	beta-galactosidase 10	5275600	3432100	5772300	0	0	0	0	0	0	0	0	0	0	0	0	0	0	0	0	0	0	0	0	0
RCOM_1698960	B9SAB1	Beta-galactosidase (EC 3.2.1.23)	AT5G63800	Glycosyl hydrolase family 35 protein	8938700	8263400	10306000	0	0	0	0	0	0	0	0	0	0	0	0	0	0	0	0	0	0	0	0	0
RCOM_1299540	B9S069	Glutathione transferase (EC 2.5.1.18)	AT2G02380	glutathione S-transferase (class zeta) 2	24495000	14170000	17181000	0	1425300	0	0	0	0	0	0	0	0	0	0	0	0	0	0	0	0	0	0	0
RCOM_1291360	B9SDT0	Glutathione transferase, putative	AT4G19880	Glutathione S-transferase family protein	1111000	1085600	1047800	1192600	0	0	0	0	0	0	0	0	0	0	0	0	0	0	0	0	0	0	0	0
RCOM_1500960	B9R9W2	Quinone oxidoreductase, putative (EC 1.6.5.5)	AT5G61510	GroES-like zinc-binding alcohol dehydrogenase family protein	5849400	4824200	5734000	0	0	0	0	0	0	0	0	0	0	0	0	0	0	0	0	0	0	0	0	0
RCOM_1610700	B9RD76	14 kDa proline-rich protein DC2.15, putative	AT2G45180	Bifunctional inhibitor lipid-transfer protein seed storage 2S albumin superfamily protein	17051000	14978000	11442000	16652000	13374000	0	4645100	0	3338200	3629500	4747800	0	9801600	5468600	5549000	12956000	11474000	9114500	11665000	14007000	30545000	8513800	9422000	5222300
RCOM_0297690	B9SMA3	Oxidoreductase, putative	AT4G09670	Oxidoreductase family protein	9222700	4098300	9488500	0	0	0	0	0	0	0	0	0	0	0	0	3115400	0	0	0	0	0	0	0	0
RCOM_1344240	B9RN73	Protein TolB	AT4G01870	tolB protein-related	4366000	4237000	4680300	0	0	0	0	0	0	0	0	0	0	0	0	0	0	0	0	0	0	0	0	0
RCOM_0528060	B9SHA0	Nucleoredoxin, putative	AT1G60420	DC1 domain-containing protein	4434000	3255200	5660600	0	0	0	0	0	0	0	0	0	0	0	0	0	0	0	0	0	0	0	0	0
RCOM_1527060	B9RHH9	Clustered mitochondria protein homolog	AT3G52140	tetratricopeptide repeat (TPR)-containing protein	112460000	75428000	139660000	0	0	0	0	0	0	0	0	0	0	0	0	0	0	0	0	0	0	0	0	0
RCOM_0174310	B9SNA7	Glyco_hyd_65N_2 domain-containing protein	AT4G34260	1,2-alpha-L-fucosidases	2428500	0	4582300	0	0	0	0	0	0	0	0	0	0	0	0	0	0	0	0	0	0	0	0	0
RCOM_0922780	B9RP04	Protein C2orf4, putative	AT2G25280	Unknown protein CONTAINS UPF0103 Mediator of ErbB2-driven cell motility (InterPro:IPR002737)	0	0	2995800	0	0	0	0	0	0	0	0	0	0	0	0	0	0	0	0	0	0	0	0	0
RCOM_1967980	B9TB62	Eukaryotic translation initiation factor 3 subunit L	AT5G25757	RNA polymerase I-associated factor PAF67	8049400	7738200	8606500	0	0	0	0	0	0	0	0	0	0	0	0	0	0	0	0	0	0	0	0	0
RCOM_0698990	B9S2E6	Tetratricopeptide repeat protein 38	AT1G27150	Tetratricopeptide repeat (TPR)-like superfamily protein	12387000	9967100	12752000	0	0	0	0	0	0	0	0	0	0	0	0	0	0	0	0	0	0	0	0	0
RCOM_1442770	B9RGQ2	Nudix hydrolase, putative (EC 5.3.3.2)	AT1G79690	nudix hydrolase homolog 3	20442000	17447000	24902000	5314100	0	0	0	0	0	0	0	0	0	0	0	0	0	0	0	0	0	0	0	0
RCOM_1442660	B9RGQ1	HGTP_anticodon2 domain-containing protein	AT1G79690	nudix hydrolase homolog 3	7530800	4850200	7530000	0	0	0	0	0	0	0	0	0	0	0	0	0	0	0	0	0	0	0	0	0
RCOM_1587610	B9R714	Adenine phosphoribosyltransferase (EC 2.4.2.7)	AT1G27450	adenine phosphoribosyl transferase 1	10455000	9566200	14689000	1013700	0	1324500	4937600	4823800	5362800	1426200	1778600	1948100	0	0	0	0	0	0	0	0	0	0	0	0
RCOM_1425680	B9RRP5	Inosine-5'-monophosphate dehydrogenase (IMP dehydrogenase) (EC 1.1.1.205)	AT1G16350	Aldolase-type TIM barrel family protein	14768000	15676000	18313000	2894600	0	0	0	0	0	0	0	0	0	0	0	0	0	0	0	0	0	0	0	0
RCOM_1452740	B9RGC1	Uridine 5'-monophosphate synthase (EC 2.4.2.10) (EC 4.1.1.23)	AT3G54470	uridine 5-monophosphate synthase UMP synthase (PYRE-F) (UMPS)	3780900	4578400	4803100	0	0	0	0	0	0	0	0	0	0	0	0	0	0	0	0	0	0	0	0	0
RCOM_1620240	B9REC3	Probable 6-phosphogluconolactonase (EC 3.1.1.31)	AT1G13700	6-phosphogluconolactonase 1	5105100	3680300	3709000	0	1809700	0	0	0	0	0	0	0	0	0	0	0	0	0	0	0	0	0	0	0
RCOM_1343320	B9RN41	Proline--tRNA ligase (EC 6.1.1.15) (Prolyl-tRNA synthetase)	AT3G62120	Class II aaRS and biotin synthetases superfamily protein	13454000	48791000	60655000	1224100	0	968150	0	0	0	0	0	0	0	0	0	0	0	0	0	0	0	0	0	0
RCOM_1438400	B9RG03	Glycine--tRNA ligase (EC 6.1.1.14) (Diadenosine tetraphosphate synthetase)	AT1G29880	glycyl-tRNA synthetase glycine--tRNA ligase	24534000	18731000	21505000	3418100	2732300	2275000	0	0	0	0	0	0	0	0	0	0	0	0	0	0	0	0	0	0
RCOM_0435350	B9SY11	Lysine--tRNA ligase (EC 6.1.1.6) (Lysyl-tRNA synthetase)	AT3G11710	lysyl-tRNA synthetase 1	21903000	12049000	14385000	3348200	0	0	0	0	0	0	0	0	0	0	0	0	0	0	0	0	0	0	0	0
RCOM_1071200	B9SD61	Leukotriene A-4 hydrolase, putative (EC 3.3.2.6)	AT5G13520	peptidase M1 family protein	8284300	5288700	7312000	0	0	0	0	0	0	0	0	0	0	0	0	0	0	0	0	0	0	0	0	0
RCOM_0475920	B9SCM6	Carboxypeptidase (EC 3.4.16.-)	AT2G27920	serine carboxypeptidase-like 51	13263000	12652000	21513000	0	0	0	0	0	0	0	0	0	0	0	0	0	0	0	0	0	0	0	0	0
RCOM_0558740	B9S447	TAXi_N domain-containing protein	AT1G03220	Eukaryotic aspartyl protease family protein	10414000	9282600	11998000	0	0	0	0	0	0	0	0	0	0	0	0	0	0	0	1208000	0	0	0	0	0
RCOM_0041440	B9SYV2	Cysteine proteinase inhibitor, putative	AT5G47550	Cystatin monellin superfamily protein	23478000	19178000	23012000	0	0	0	0	0	0	0	0	0	0	0	0	0	0	0	0	0	0	0	0	0
RCOM_0291690	B9SZU0	Catalytic, putative (EC 3.4.16.2)	AT4G36195	Serine carboxypeptidase S28 family protein	22735000	18747000	22243000	2218600	0	0	0	0	0	0	0	0	0	0	0	0	0	0	0	0	0	0	0	0
RCOM_1093200	B9SKU8	E1 ubiquitin-activating enzyme (EC 6.2.1.45)	AT2G30110	ubiquitin-activating enzyme 1	28340000	8337500	16488000	1185500	0	0	0	0	0	0	0	0	0	0	0	0	0	0	0	0	0	0	0	0
RCOM_1507340	B9RAM4	26S proteasome non-atpase regulatory subunit, putative	AT4G24820	26S proteasome, regulatory subunit Rpn7Proteasome component (PCI) domain	41993000	20783000	17889000	391240	557090	258970	0	0	0	0	0	0	0	0	200210	0	0	0	0	0	0	0	0	0
RCOM_1595720	B9R7Z8	26S protease regulatory subunit S10b, putative (EC 3.6.4.3)	AT1G45000	AAA-type ATPase family protein	0	0	1065000	0	0	0	0	0	0	0	0	0	0	0	0	0	0	0	0	0	0	0	0	0
RCOM_0837830	B9S917	26S proteasome subunit S9, putative	AT1G29150	non-ATPase subunit 9	14504000	10412000	12133000	1633200	0	0	0	0	0	0	0	0	0	0	0	0	0	0	0	0	0	0	0	0
RCOM_0048870	B9T5M0	Eukaryotic translation initiation factor 3 subunit M (eIF3m)	AT5G15610	Proteasome component (PCI) domain protein	12100000	5625100	8721500	1272800	787860	0	0	0	0	0	0	0	0	0	0	0	0	0	0	0	0	0	0	0
RCOM_1629040	B9SJQ0	26S protease regulatory subunit, putative (EC 3.6.4.3)	AT4G29040	regulatory particle AAA-ATPase 2A	5282900	4661300	4536200	2082600	0	0	0	0	0	0	0	0	0	0	0	0	0	0	0	0	0	0	0	0
RCOM_0708270	B9RR13	26S protease regulatory subunit, putative (EC 3.6.4.3)	AT1G53750	regulatory particle triple-A 1A	1510100	1204900	1460100	0	0	0	0	0	0	0	0	0	0	0	0	0	0	0	0	0	0	0	0	0
RCOM_1276510	B9SF60	T-complex protein 1 subunit alpha (CCT-alpha)	AT3G20050	T-complex protein 1 alpha subunit	41192000	23634000	41109000	1187400	494660	0	614980	0	0	0	0	0	0	0	0	0	0	0	0	0	0	0	0	0
RCOM_1121730	B9SHG6	CCT-theta	AT3G03960	TCP-1 cpn60 chaperonin family protein	51166000	29567000	39441000	860330	1188000	0	0	0	0	0	0	0	0	0	0	0	0	0	0	0	0	0	0	0
RCOM_1280310	B9SCR8	Poly [ADP-ribose] polymerase (PARP) (EC 2.4.2.-)	AT5G22470	NAD+ ADP-ribosyltransferasesNAD+ ADP-ribosyltransferases	6683500	4008000	7412900	0	0	0	0	0	0	0	0	0	0	0	0	0	0	0	0	0	0	0	0	0
RCOM_1068970	B9SD38	Eukaryotic translation elongation factor, putative	AT1G56070	Ribosomal protein S5 Elongation factor G III V family protein	17952000	11330000	13896000	6058700	0	0	0	0	0	0	0	0	0	0	0	0	0	0	0	0	0	0	0	0
RCOM_1047550	B9RK89	Dead box ATP-dependent RNA helicase, putative	AT1G54270	Translation initiation factor (AtTIF4A-2/AtRH19)	3512500	0	4959300	0	0	0	0	0	0	0	0	0	0	0	0	0	0	0	0	0	0	0	0	0
RCOM_0711420	B9RR88	Methylthioribose-1-phosphate isomerase (EC 5.3.1.23)	AT2G05830	NagB RpiA CoA transferase-like superfamily protein	6198100	0	5046500	0	0	0	0	0	0	0	0	0	0	0	0	0	0	0	0	0	0	0	0	0
RCOM_0953140	B9RQ34	Importin beta-1, putative	AT5G53480	IMB1-type nuclear import karyopherin (AtKPNB1)	7212200	5068600	9364100	0	0	0	0	0	0	0	0	0	0	0	0	0	0	0	0	0	0	0	0	0
RCOM_0847440	B9SKY7	Importin beta-1, putative	AT3G08947	ARM repeat superfamily protein	7070800	3673800	5997500	0	0	0	0	0	0	0	0	0	0	0	0	0	0	0	0	0	0	0	0	0
RCOM_0977270	B9S5J0	Importin beta-2, putative	AT2G16950	transportin 1	10238000	8229100	11507000	0	0	0	0	0	0	0	0	0	0	0	0	0	0	0	0	0	0	0	0	0
RCOM_1248770	B9SP24	5-oxoprolinase, putative (EC 3.5.2.9)	AT5G37830	oxoprolinase 1	1975800	1811300	2124400	0	0	0	0	0	0	0	0	0	0	0	0	0	0	0	0	0	0	0	0	0
RCOM_0936190	B9RZ84	Glutaredoxin, grx, putative	AT4G04950	thioredoxin family protein	0	2536100	3750500	0	0	0	0	0	0	0	0	0	0	0	0	0	0	0	0	0	0	0	0	0
RCOM_0820360	B9SGV7	Nucleotide binding protein, putative	AT3G13300	Transducin WD40 repeat-like superfamily protein	0	0	760900	0	0	0	0	0	0	0	0	0	0	0	0	0	0	0	0	0	0	0	0	0
RCOM_1178020	B9SAR0	Arginine/serine-rich splicing factor, putative	AT1G02840	RNA-binding (RRM RBD RNP motifs) family protein	2196700	0	1845300	1944200	1644800	0	0	0	0	0	0	0	0	0	0	0	0	0	0	0	0	0	0	0
RCOM_0582910	B9SNX0	Nascent polypeptide-associated complex subunit beta	AT1G17880	basic transcription factor 3	0	0	421300	0	0	0	0	0	0	0	0	0	0	0	0	0	0	0	0	0	0	0	0	0
RCOM_0869600 RCOM_1365660	B9RPD4	Calmodulin, putative (EC 1.3.1.74)	AT3G43810	calmodulin 7	0	0	5544900	2008500	0	0	0	0	0	0	0	0	0	0	0	0	0	0	0	0	0	0	0	0
RCOM_0559580	B9S2N6	Ras-related protein RABC1-like	AT1G43890	RAB GTPASE HOMOLOG B18	0	0	400020	0	0	0	0	0	0	0	0	0	0	0	0	0	0	0	0	0	0	0	0	0
RCOM_1036610	B9RJM9	Protein EXORDIUM-like 2	AT5G64260	EXORDIUM like 2	3686000	1504800	2047200	860810	0	0	0	0	0	0	0	0	0	0	0	0	0	0	0	0	0	0	0	0
RCOM_1337320	B9SB23	Protein binding protein, putative (EC 3.1.3.16)	AT4G20940	Leucine-rich receptor-like protein kinase family protein	13500000	13238000	12342000	3046100	0	3529100	0	0	0	0	0	0	0	0	1769000	0	0	0	0	0	0	0	0	0
RCOM_1548470	B9RPP7	DUF26 domain-containing protein 2, putative	AT3G22060	Receptor-like protein kinase-related family protein	0	0	2717300	0	0	0	0	0	0	0	0	0	0	0	0	0	0	0	0	0	0	0	0	0
RCOM_1679700	B9RBP6	Heat shock protein 70 (HSP70)-interacting protein, putative	AT4G12400	stress-inducible protein, putative	25320000	11495000	13131000	0	3643100	0	0	0	0	0	0	0	0	0	0	0	0	0	0	0	0	0	0	0
RCOM_0940570	Q0PGF2	Chaperone protein dnaJ, putative (Molecular chaperone)	AT5G22060	DNAJ homologue 2	0	0	11122000	0	0	0	0	0	0	0	0	0	0	0	0	0	0	0	0	0	0	0	0	0
RCOM_0683230	B9RTC8	Major allergen Pru ar, putative	AT1G24020	MLP-like protein 423, Bet v1-type pathogenesis-related protein	6643700	0	6459900	0	0	0	0	0	0	0	0	0	0	0	0	0	0	0	0	0	0	0	0	0
RCOM_1195380	B9SQ64	Serine-threonine protein kinase, plant-type, putative	AT2G34930	disease resistance family protein LRR family protein	7818700	8085400	10051000	0	0	0	0	0	0	0	0	0	0	0	0	0	0	0	0	0	0	0	0	0
RCOM_0528440	B9SHA8	Carbonic anhydrase (EC 4.2.1.1) (Carbonate dehydratase)	AT1G70410	beta carbonic anhydrase 4	42762000	20600000	35963000	1834200	1497500	0	0	0	0	0	0	0	0	0	0	0	0	0	0	0	0	0	0	0
RCOM_1049930	B9RKI6	Malic enzyme	AT5G25880	NADP-malic enzyme 3	29219000	10719000	19116000	1887000	0	0	0	0	0	0	0	0	0	0	0	0	0	0	0	0	0	0	0	0
RCOM_1046060	B9RK31	Protein bem46, putative	AT5G20520	alpha beta-Hydrolases superfamily protein	0	0	1087900	1584900	1467800	0	0	0	0	0	0	0	13174000	9549000	10494000	2582100	1973400	2849000	1830500	0	1955500	2466300	2907000	3210800
RCOM_1078730	B9RM93	Delta3,5-delta2,4-dienoyl-CoA isomerase, mitochondrial, putative (EC 4.2.1.17)	AT5G43280	delta(3,5),delta(2,4)-dienoyl-CoA isomerase 1	2740600	0	0	13778000	22316000	18227000	109470000	118360000	92589000	359750000	373710000	280260000	0	0	0	0	0	0	23694000	12424000	11275000	34115000	31436000	18247000
RCOM_0659450	B9SKJ5	3-hydroxybutyryl-CoA dehydratase, putative (EC 4.2.1.17)	AT5G65940	beta-hydroxyisobutyryl-CoA hydrolase 1	0	0	0	0	0	0	5352500	2886500	2909700	14450000	12158000	15081000	0	0	0	5621800	1558700	3528000	16898000	15943000	18018000	98553000	70158000	67810000
RCOM_0860740	B9SA57	Acetyl-CoA acetyltransferase, mitochondrial, putative (EC 2.3.1.9)	AT5G47720	Acetoacetyl-CoA thiolase (AtACAT1)	67054000	51175000	49905000	72223000	69547000	66255000	767830000	754180000	912970000	1472800000	1778500000	1.14E+09	0	0	1468200	16876000	5245600	3253200	148800000	121660000	138160000	181900000	239640000	214190000
RCOM_1635180	B9RU86	Hydroxymethylglutaryl-CoA lyase (EC 4.1.3.4)	AT2G26800	Aldolase superfamily protein	0	0	0	1985000	0	0	0	0	0	1270100	0	0	0	0	0	0	0	0	8898200	4504600	6222200	15526000	15566000	18439000
RCOM_1721350	B9S554	3-ketoacyl-CoA thiolase B, putative (EC 2.3.1.16)	AT2G33150	Peroxisomal 3-ketoacyl-CoA thiolase 3 (AtKAT2/AtPED1)	0	0	0	0	0	0	20582000	20984000	22320000	35269000	34522000	43336000	0	0	0	3507300	0	0	13793000	10308000	11024000	13458000	20668000	18433000
RCOM_1020840	B9RWL7	3-ketoacyl-CoA thiolase B, putative (EC 2.3.1.16)	AT2G33150	Peroxisomal 3-ketoacyl-CoA thiolase 3 (AtKAT2/AtPED1)	319330000	273530000	334290000	636700000	597600000	556960000	6316500000	5447300000	6123300000	1.22E+10	1.22E+10	1.17E+10	51817000	47760000	46594000	69231000	66605000	66793000	2487600000	2306400000	2218100000	1156300000	1111900000	1205800000
RCOM_0679510	B9RSY7	Shikimate dehydrogenase (NADP(+)) (EC 1.1.1.25)	AT3G06350	Bifunctional 3-dehydroquinate dehydratase & shikimate-NADP oxidoreductase (AtDHQ-SDH)	1646900	1420300	1226600	1607000	0	0	3203500	0	5522000	1686900	2680800	0	0	0	0	0	0	0	3330200	3949600	4149500	11941000	9620200	8879300
RCOM_1429640	B9REX9	Shikimate dehydrogenase, putative (EC 1.1.1.25, EC 4.2.1.10)	AT3G06350	Bifunctional 3-dehydroquinate dehydratase & shikimate-NADP oxidoreductase (AtDHQ-SDH)	0	0	0	0	0	0	0	0	0	0	0	0	0	0	0	0	0	0	4172400	5011600	4558700	7447700	5814700	12049000
RCOM_0991580	B9S4R8	Tryptophan synthase (EC 4.2.1.20)	AT3G54640	tryptophan synthase alpha chain	0	0	0	0	0	0	0	0	0	0	0	875480	0	0	0	0	0	0	0	0	0	0	0	0
RCOM_0902180	B9RVC9	Homoserine kinase (EC 2.7.1.39)	AT2G17265	homoserine kinase	0	0	0	0	0	0	5269500	0	4780000	2066600	2628000	0	0	0	0	0	0	0	7640000	0	0	4581000	5166700	5084000
RCOM_1052360	B9RKN9	Aspartate aminotransferase (EC 2.6.1.1)	AT5G11520	Aspartate aminotransferase 3 (AtASP3)	11750000	4860700	5650500	2303300	565720	1492600	32859000	35123000	25350000	125680000	135100000	105640000	0	0	0	0	0	0	0	0	0	0	0	0
RCOM_0802970	B9RS47	Aspartate aminotransferase (EC 2.6.1.1)	AT5G11520	Aspartate aminotransferase 3 (AtASP3)	131870000	111320000	111430000	279080000	243170000	207500000	1469600000	1246200000	1218900000	4.31E+09	4218700000	4040300000	37606000	33992000	28512000	59481000	45399000	35731000	785310000	668940000	519500000	911300000	829600000	712260000
RCOM_0589820	B9SQH3	3-hydroxyacyl-CoA dehyrogenase, putative (EC 1.1.1.157)	AT3G15290	3-hydroxyacyl-CoA dehydrogenase family protein	0	0	0	3522200	1296600	1136700	20405000	32722000	32711000	54043000	64958000	77078000	0	0	0	7623500	8568100	5787700	55593000	55001000	58785000	127170000	115660000	140740000
RCOM_1593780	B9R7Q6	Peroxisomal biogenesis factor, putative	AT1G47750	peroxin 11A	0	0	0	3571300	4415600	0	15452000	3480300	13759000	25072000	31075000	31188000	2985600	2207700	3149500	16226000	11131000	9928200	41795000	48907000	47566000	105540000	103490000	83530000
RCOM_1613770	B9RDK6	Peroxisomal biogenesis factor, putative	AT1G01820	peroxin 11c	41986000	39977000	30183000	147680000	147040000	102360000	1236400000	806740000	1226200000	1.03E+09	1.03E+09	1104300000	181640000	165850000	286170000	359550000	541380000	565350000	1327400000	1916900000	3323900000	3921500000	4639600000	5769200000
RCOM_0461620 RCOM_0461640 RCOM_0745030 RCOM_1263970 RCOM_1314340 RCOM_1682990	B9RC02	Histone H4	AT5G59970	Histone superfamily protein	611690	0	0	2207400	1392400	0	1541800	4528900	0	9871100	6741100	7609500	0	0	0	1523100	1490400	1653200	10348000	14700000	11962000	49603000	43341000	45362000
RCOM_0571710	B9SU93	Amino acid transporter, putative	AT1G48635	peroxin 3	0	0	0	0	0	0	0	1629800	2217800	2147700	1773000	2307800	0	0	0	0	0	0	20013000	0	9494300	8446200	17471000	32601000
RCOM_0527990	B9SH93	Naphthoate synthase, putative (EC 4.1.3.36)	AT1G60550	enoyl-CoA hydratase isomerase D	0	0	0	0	0	0	0	0	0	1723200	0	0	0	0	0	0	0	0	3399400	2823600	3191400	5770100	5015100	4480300
RCOM_0254330	B9SVR2	PNPLA domain-containing protein	AT5G04040	Patatin-like phospholipase family protein	0	0	0	4118700	2283100	4393900	16505000	13652000	16257000	38581000	35894000	29353000	8701200	8271600	8665300	26823000	26859000	19915000	152930000	147720000	132360000	317290000	339180000	254050000
RCOM_1613360	B9RDI7	Peroxisomal membrane protein PEX16	AT2G45690	Peroxin 16	0	0	0	0	0	0	3865200	0	0	4112500	4192800	2638400	0	0	2996200	1512000	2096800	1877800	10822000	14107000	9610800	21781000	21065000	30413000
RCOM_0134670	B9T6L2	Alpha/beta hydrolase domain containing protein 1,3, putative	AT5G49950	Alpha beta-Hydrolases superfamily protein	20423000	13947000	12936000	40755000	32880000	26932000	71434000	51047000	48249000	84452000	68473000	71433000	156720000	117040000	117520000	128470000	84155000	97463000	373780000	260050000	281750000	857880000	705010000	812090000
RCOM_0475420	B9SCL6	Pheophorbide A oxygenase, putative	AT3G44880	Pheophorbide a oxygenase family protein with Rieske [2Fe-2S] domain	0	0	0	0	0	0	0	0	0	0	0	0	2815800	2122700	1749200	0	0	0	9743800	6722500	8079900	7052200	3965800	4297400
RCOM_1157080	B9SV41	Protein RETICULATA-RELATED 1, chloroplastic-like	AT2G37860	Protein of unknown function (DUF3411)	0	0	0	0	0	0	0	0	0	0	0	0	6989600	10397000	10270000	7061500	5779000	0	20959000	20010000	22958000	13369000	13001000	12712000
RCOM_1614640	B9RDP2	Dead box ATP-dependent RNA helicase, putative	AT4G00660	RNAhelicase-like 8	0	0	0	0	0	0	0	0	0	0	0	0	0	0	0	0	0	0	0	0	0	0	2956900	0
RCOM_0272700	B9T761	Histone H2B	AT5G59910	Histone superfamily protein	0	0	0	0	0	0	0	0	1009000	10595000	1170800	27040000	0	0	0	0	0	0	1087900	0	0	1279100	943810	0
RCOM_0999850	B9RZM7	AMP dependent ligase, putative (EC 6.2.1.26)	AT3G16910	Acyl-activating enzyme 7 (AtAAE7), AMP-dependent synthetase/ligase	0	817740	1686600	2982100	965680	1160900	63162000	43533000	50981000	263810000	167130000	116160000	0	0	0	5185400	1649700	508940	22681000	34706000	26370000	98120000	60396000	63324000
RCOM_0397500	B9T369	Citrate synthase	AT3G58750	citrate synthase 2	104630000	85591000	97584000	141160000	119060000	98869000	867150000	828420000	1282300000	3387400000	3283800000	3574900000	68208000	57095000	56076000	63908000	54193000	58989000	836590000	724790000	932490000	806440000	731740000	837120000
RCOM_1362920	B9SUS2	Isocitrate lyase	AT3G21720	isocitrate lyase	1137500000	857970000	766350000	1.39E+09	1165200000	1120100000	5876600000	6662800000	5.42E+09	2.05E+10	1.90E+10	1.72E+10	579800000	463510000	353400000	268150000	183520000	194500000	1821200000	1405600000	1482800000	1883900000	1831500000	1.89E+09
RCOM_1506900	B9RAK0	Malate synthase (EC 2.3.3.9)	AT5G03860	malate synthase	1617300000	1326500000	1174300000	2976100000	2474600000	2067200000	1.12E+10	1.13E+10	1.08E+10	2.00E+10	2.26E+10	1.98E+10	1862100000	1711700000	1564800000	1370700000	1163400000	947510000	2.02E+10	1.57E+10	1.56E+10	1.19E+10	1.30E+10	9686400000
RCOM_1381350	B9S7S1	Malate dehydrogenase (EC 1.1.1.37)	AT2G22780	Peroxisomal NAD-malate dehydrogenase 1	0	0	0	0	0	0	9024700	11184000	11424000	26673000	25086000	27087000	0	0	0	0	0	0	0	0	0	0	0	0
RCOM_0339260	B9T172	Malate dehydrogenase (EC 1.1.1.37)	AT5G09660	Peroxisomal NAD-malate dehydrogenase 2	141060000	115760000	162210000	265750000	268210000	276480000	2213800000	2.61E+09	2911900000	5163400000	5940400000	6444700000	50402000	44279000	43791000	182900000	177030000	173070000	1314900000	1.28E+09	1677100000	1999700000	2.07E+09	2407600000
RCOM_1594100	B9R7S8	Glucose-6-phosphate isomerase (EC 5.3.1.9)	AT5G42740	Sugar isomerase (SIS) family protein	70142000	52538000	47700000	2664900	2469300	1561300	20926000	12026000	16341000	41291000	29445000	27131000	0	0	0	5199900	3882400	3360800	5.00E+07	49160000	40649000	136030000	126710000	96189000
RCOM_0700210	B9SBX6	NADP-dependent glyceraldehyde-3-phosphate dehydrogenase, putative (EC 1.2.1.9)	AT2G24270	NADP-dependent glyceraldehyde-3-phosphate dehydrogenase (AtALDH11A3)	73245000	53693000	48607000	9795100	7724900	7689200	31891000	33092000	40974000	62799000	50871000	59929000	11687000	10319000	11636000	0	0	0	26437000	6520600	22400000	24142000	24063000	36707000
RCOM_0712140	B9RRB8	12-oxophytodienoate reductase opr, putative (EC 1.3.1.42)	AT2G06050	oxophytodienoate-reductase 3	0	0	0	0	0	0	3608700	3743500	5079000	10944000	9194400	11609000	0	0	0	0	0	0	2846300	0	0	2743200	2756000	2503200
RCOM_1590640	B9R7C4	Sterol carrier, putative	AT5G42890	sterol carrier protein 2	0	0	0	5432200	8383600	0	90734000	51555000	69751000	312260000	280540000	179250000	0	0	0	0	0	0	9474300	11820000	10313000	32201000	35139000	37015000
RCOM_1600000	B9R8I2	Estradiol 17 beta-dehydrogenase, putative (EC 4.2.1.107)	AT1G76150	enoyl-CoA hydratase 2	0	0	0	0	0	0	6404800	6336200	5106400	13333000	16508000	16174000	0	0	0	0	0	0	2439000	0	0	3705200	0	3558600
RCOM_1328840	B9S6X4	AMP dependent ligase, putative (EC 6.2.1.26)	AT5G16370	Acyl-activating enzyme 5	0	0	0	2009100	0	0	9031600	6579300	11474000	17267000	17562000	13108000	0	0	0	2571900	3660600	0	12774000	11645000	27536000	21574000	21488000	18337000
RCOM_1600940	B9R8M5	AMP dependent ligase, putative (EC 6.2.1.26)	AT1G20560	acyl-activating enzyme 1	0	0	0	0	0	0	2504700	3451900	4347100	3179200	4009000	3949900	0	0	0	0	0	0	14429000	6152600	13960000	22088000	12110000	34840000
RCOM_1618780	B9RE68	Acetyl-CoA synthetase, putative (EC 6.2.1.1)	AT5G23050	acyl-activating enzyme 17	541280	512420	0	2319300	3057300	2902200	22403000	11789000	13646000	91459000	83215000	70892000	588160	352330	295280	25119000	20779000	11831000	222420000	148210000	154990000	5.90E+08	497960000	473410000
RCOM_0914000	A1X860	Long-chain-fatty-acid--CoA ligase (EC 6.2.1.3)	AT5G27600	long-chain acyl-CoA synthetase 7	40732000	25667000	25212000	215330000	170030000	169200000	847880000	732190000	6.87E+08	1748500000	1570400000	1.26E+09	103670000	86177000	74899000	171510000	133240000	109980000	1584800000	1.20E+09	1234500000	2052600000	2104700000	1.92E+09
RCOM_0186930	B9T1J4	Acyl-CoA dehydrogenase, putative (EC 1.3.3.6)	AT3G51840	Acyl-CoA oxidase 4 (AtACX4)	9289700	3773100	3246100	46726000	40213000	43981000	294300000	208210000	287210000	1032100000	820020000	926400000	839970	0	0	9517200	4657000	6184600	95452000	59889000	65027000	2.04E+08	168090000	161850000
RCOM_0554440	B9SGN6	Acyl-coenzyme A oxidase	AT1G06290	acyl-CoA oxidase 3	0	0	0	6053600	5339300	7554600	25381000	20736000	38843000	72058000	46278000	63250000	0	0	0	0	0	0	16510000	12300000	11659000	25997000	20985000	25117000
RCOM_1119640	B9SH72	Acyl-coenzyme A oxidase	AT4G16760	acyl-CoA oxidase 1	339970000	295510000	295990000	664700000	602340000	601720000	2212200000	2390300000	1720900000	5734500000	4982400000	5178600000	132490000	112060000	100720000	257130000	202330000	181090000	3868400000	2847900000	2767400000	3271100000	3.35E+09	2907600000
RCOM_0682080	B9RT93	Acyl-CoA dehydrogenase IBR3	AT3G06810	Acyl-CoA dehydrogenase (AtIBR3) required for indole-3-butyric acid response	341200000	199590000	185300000	517440000	438340000	428810000	3639400000	3563700000	3.19E+09	7283900000	6516500000	5622800000	196810000	152270000	125340000	432820000	361070000	272680000	4861300000	4.36E+09	4006200000	9112700000	8.43E+09	7396300000
RCOM_0662280	B9T4G4	Acyl-CoA oxidase, putative (EC 1.9.3.1)	AT5G65110	Acyl-CoA oxidase 2 (AtACX2)	0	0	0	0	0	2958900	4025900	4500100	4428300	8591600	4100300	3378500	2460200	2646600	0	4134400	0	0	8127000	0	3975300	12095000	10823000	8426900
RCOM_0682070	B9RT92	Acyl-CoA dehydrogenase IBR3	AT3G06810	Acyl-CoA dehydrogenase (AtIBR3) required for indole-3-butyric acid response	0	0	0	2466500	1412900	1260200	32733000	13250000	19570000	90296000	34929000	30812000	0	0	0	4165700	2927800	0	86547000	56501000	47215000	144210000	121460000	71101000
RCOM_0662390	B9T4G5	Acyl-CoA oxidase, putative (EC 1.9.3.1)	AT5G65110	Acyl-CoA oxidase 2 (AtACX2)	0	0	0	2778200	2666200	1941700	5584100	5793300	5262900	15004000	11174000	16925000	1906000	1688400	1252300	2767700	2334200	0	17756000	32431000	19095000	39252000	44766000	25999000
RCOM_1615160	B9RDR2	Acyl-CoA thioesterase, putative (EC 3.1.2.2)	AT1G01710	acyl-CoA thioesterase family protein	0	0	0	0	0	0	4048800	5643700	3868300	13727000	12637000	14700000	0	0	0	0	0	0	10670000	7426100	8356600	28756000	25007000	27591000
RCOM_0492080	B9STJ1	Catalytic, putative	AT4G14430	3-hydroxyacyl-CoA dehydratase 1	3661200	2307300	2042800	8251100	3790900	5882100	43873000	53115000	86630000	132520000	75357000	155020000	1630000	3842200	1237400	12643000	6227300	7446500	64026000	31248000	95108000	198480000	165930000	214810000
RCOM_1182940	B9SR76	Carnitine racemase, putative	AT1G65520	Dodecenoyl-CoA isomerase, delta(3), delta(2)-enoyl CoA isomerase 1 (AtECI1/AtECHIc)	0	0	0	0	0	0	0	0	0	1366000	0	0	0	0	0	0	0	0	5073200	0	2210300	11665000	8076700	3859800
RCOM_0465050	B9SR30	Carnitine racemase, putative	AT1G65520	Dodecenoyl-CoA isomerase, delta(3), delta(2)-enoyl CoA isomerase 1 (AtECI1/AtECHIc)	0	0	0	0	0	0	0	0	0	0	0	0	0	0	0	0	0	0	1182700	0	0	6033800	5255900	7064500
RCOM_1000650	B9RZR7	3-hydroxybutyryl-CoA dehydratase, putative (EC 4.2.1.17)	AT4G16210	enoyl-CoA hydratase isomerase A	13636000	0	11543000	4367600	3973800	7906500	54466000	44039000	60677000	183500000	140560000	146350000	0	0	0	3229000	4767700	5392200	94658000	94056000	95285000	144810000	111890000	120030000
RCOM_0681710	B9RT76	3-hydroxyacyl-CoA dehyrogenase, putative (EC 5.1.2.3)	AT3G06860	Multifunctional beta-oxidation fatty acid protein (AtMFP2)	545640000	447900000	444730000	1049400000	822880000	761980000	4757200000	3616800000	4016200000	1.10E+10	9967300000	9619600000	184030000	143920000	145120000	512590000	410290000	419560000	4326100000	3802900000	3447100000	6785900000	6710800000	6684500000
RCOM_1052220	B9RKN5	3-hydroxyacyl-CoA dehyrogenase, putative (EC 5.1.2.3)	AT4G29010	enoyl-CoA hydratase isomerase family	4806600	1771100	611010	30065000	21531000	26459000	201470000	202730000	190700000	426300000	390160000	450080000	4433300	4152000	4722800	16843000	11828000	6313200	349510000	303660000	376080000	409030000	393370000	464350000
RCOM_0681720	B9RT77	3-hydroxyacyl-CoA dehydrogenase	AT3G06860	Multifunctional beta-oxidation fatty acid protein (AtMFP2)	144180000	129100000	109390000	290630000	266020000	141930000	386170000	416930000	547130000	9.54E+08	1139100000	834750000	26728000	25332000	12816000	70219000	69097000	69965000	455670000	327660000	293060000	1050500000	826770000	1403900000
RCOM_0318150	B9T490	Lipase_3 domain-containing protein	AT3G07400	lipase class 3 family protein	0	0	0	0	0	0	0	0	0	0	0	0	0	0	0	0	0	0	3690700	3615900	0	4549500	3943300	4367400
RCOM_0055620	B9T6U9	Monoglyceride lipase, putative (EC 3.1.1.23)	AT1G77420	alpha beta-Hydrolases superfamily protein	0	0	0	0	0	0	0	0	0	0	0	0	0	0	0	0	0	0	0	0	0	0	1639200	0
RCOM_1084110	B9RMU6	Cytochrome P450, putative (EC 1.14.13.68)	AT1G13080	cytochrome P450, family 71, subfamily B, polypeptide 2	134110000	84565000	74631000	89150000	54316000	50212000	60402000	50250000	44103000	83271000	71781000	76651000	1061100000	730180000	555560000	222400000	139080000	115490000	447330000	299660000	218200000	726430000	617160000	661140000
RCOM_1686420	B9RCA1	Glutathione-s-transferase theta, gst, putative (EC 2.5.1.18)	AT5G41210	glutathione S-transferase THETA 1	0	0	0	1263600	1728500	505170	0	3090000	1050100	6820900	15617000	592210	747740	1459400	1984700	23302000	19582000	15977000	39554000	11579000	22699000	332910000	426240000	405250000
RCOM_0690380	B9S4I0	Quinone oxidoreductase, putative (EC 1.6.5.5)	AT3G56460	GroES-like zinc-binding alcohol dehydrogenase family protein	3646700	2448200	0	17354000	9785900	15071000	59296000	61276000	48048000	140060000	120780000	94779000	2813600	3793600	1928100	29571000	21844000	21914000	120230000	93635000	88933000	336100000	289450000	274110000
RCOM_0536450	B9S6G9	Amine oxidase, putative (EC 1.4.3.4)	AT2G43020	polyamine oxidase 2	0	0	0	0	0	0	3632300	3564900	3710300	4466500	4543500	0	0	0	0	0	0	0	0	2650700	2399700	2762100	2684600	2857400
RCOM_1509320	B9RAV9	Amine oxidase (EC 1.4.3.-)	AT2G42490	Copper-containing amine oxidase (AtCuAO-zeta/AtCuAO3)	0	0	0	0	0	0	5225700	4338400	4643300	6084900	5592700	4696300	0	0	0	0	0	0	0	4478300	3550300	8979200	7023600	6405400
RCOM_0024700	B9SPK3	Amine oxidase (EC 1.4.3.-)	AT2G42490	Copper-containing amine oxidase (AtCuAO-zeta/AtCuAO3)	1470300	0	0	2820300	0	653730	12735000	19485000	11869000	74846000	53606000	41168000	0	0	0	5276400	1234100	1698000	30909000	34382000	38581000	190340000	150470000	137860000
RCOM_0813710	B9RYJ6	Alcohol dehydrogenase, putative (EC 1.1.1.141, EC 1.6.5.5)	AT1G49670	ARP protein (REF)	407800	854610	302500	24531000	23946000	21599000	273240000	238440000	245470000	631630000	558490000	564960000	1664000	3807400	2263300	63288000	87090000	91776000	627830000	607810000	707990000	1826100000	1772800000	1857500000
RCOM_0902850	B9RXD8	Short-chain dehydrogenase, putative (EC 1.1.1.184)	AT4G05530	indole-3-butyric acid response 1	1496200	1840400	2370500	2840800	1185600	1504100	47642000	43368000	42646000	145930000	141660000	150270000	368300	0	0	623310	0	0	7028200	5300100	6138100	20815000	13722000	13111000
RCOM_1675820	B9RBG0	2,4-dienoyl-CoA reductase, putative (EC 1.1.1.184)	AT3G01980	NAD(P)-binding Rossmann-fold superfamily protein	0	0	0	0	0	0	5511500	5184600	13770000	7683400	8869300	5934300	0	0	0	508690	0	0	3913800	4366100	5563200	10759000	9957100	11692000
RCOM_1636080	B9RU96	2,4-dienoyl-CoA reductase, putative (EC 1.1.1.100)	AT3G55290	NAD(P)-binding Rossmann-fold superfamily protein	0	0	0	3198300	0	0	15524000	11797000	14405000	29396000	27359000	36654000	0	0	0	9210100	5405000	6039400	48109000	38062000	35233000	92578000	65984000	82569000
RCOM_0723560	B9SFU9	Carbonyl reductase, putative (EC 1.1.1.189)	AT3G59710	NAD(P)-binding Rossmann-fold superfamily protein	0	0	0	3913700	0	0	11095000	14462000	17188000	17130000	12919000	18278000	0	0	0	2722700	4299000	0	15585000	15992000	16462000	56058000	51045000	34847000
RCOM_1015010	B9S9A5	Catalytic, putative	AT1G29120	Hydrolase-like protein family	0	0	0	0	0	0	10833000	10244000	16196000	22241000	21274000	25645000	0	0	0	0	0	0	11165000	8492000	7039900	8707100	8458500	15376000
RCOM_1244870	B9RSJ0	Indigoidine synthase A like protein	AT1G50510	indigoidine synthase A family protein	0	0	0	0	0	0	3495600	3170600	3620500	6009600	5125700	5215000	0	0	0	0	0	0	5429700	4984100	4149200	6544700	5129500	5660200
RCOM_0848460	B9SL17	Light-inducible protein atls1, putative	AT3G51660	Tautomerase MIF superfamily protein	0	0	0	0	0	0	3965600	4454600	4669200	6658500	7427600	7516000	0	0	0	2162200	1946500	0	12019000	11807000	15440000	17184000	18383000	16633000
RCOM_0449180	B9T3D8	GMP synthase, putative	AT2G23970	Class I glutamine amidotransferase-like superfamily protein	0	0	0	0	0	0	0	0	0	0	0	0	0	0	0	0	0	0	1182500	0	0	1502900	0	0
RCOM_1498230	B9R9J9	Gibberellin receptor GID1, putative	AT5G62180	carboxyesterase 20	0	0	0	0	0	0	0	0	0	0	0	0	0	0	0	0	0	0	1192600	0	0	3079500	1841200	3955100
RCOM_1176870	B9RWA0	4,5-DOPA dioxygenase extradiol, putative	AT4G15093	catalytic LigB subunit of aromatic ring-opening dioxygenase family	0	0	0	0	0	0	0	0	0	0	0	0	0	0	0	0	0	0	5547200	0	0	23084000	10850000	14294000
RCOM_1017310	B9SPU3	CBS domain-containing protein CBSCBSPB3-like	AT3G52950	CBS octicosapeptide Phox Bemp1 (PB1) domains-containing protein	0	0	0	0	0	0	0	0	0	0	0	0	0	0	0	0	0	0	4704400	3479100	3761700	8215900	6194400	6275600
RCOM_0909420	B9RTF9	Castor_Poll_mid domain-containing protein	AT5G43745	Protein of unknown function (DUF1012)	0	0	0	0	0	0	0	0	0	0	0	0	1802900	2568900	2366000	0	0	0	9063700	9717700	6241300	4946600	5733800	4431200
RCOM_1680650	B9RBT1	Myeloid leukemia factor	AT4G22740	glycine-rich protein	0	0	0	0	0	0	0	0	0	0	0	0	0	0	0	0	0	0	0	0	0	3914400	2738800	1788000
RCOM_0230330	B9SMJ6	DNA binding protein, putative	AT2G22660	Protein of unknown function (duplicated DUF1399)	0	0	0	0	0	0	0	0	0	0	0	0	0	0	0	1328000	0	0	2249200	0	0	5371000	3867100	4524200
RCOM_0937540	B9RZB6	Pentatricopeptide repeat-containing protein, putative	AT3G18840	Tetratricopeptide repeat (TPR)-like superfamily protein	0	0	0	0	0	0	0	0	0	0	0	0	0	0	0	0	0	0	0	0	0	3487300	0	5084200
RCOM_0868190	B9S1T9	Protein root UVB sensitive 1, chloroplastic	AT3G45890	Protein of unknown function, DUF647	0	0	0	0	0	0	0	0	0	1059700	0	0	3179000	1425900	2275300	1042800	0	0	9363500	7118000	0	3599600	3568300	4697800
RCOM_1586670	B9R6X2	Protein PHLOEM PROTEIN 2-LIKE A10-like	AT1G10150	Carbohydrate-binding protein, PhloemProtein2-type protein of unknown function (AtPP2-A10)	0	0	0	0	0	0	0	0	0	1358200	0	0	0	0	0	0	0	0	2955400	2627800	2590000	7029900	6115300	4892600
RCOM_0945540	B9RL45	LETM1 domain-containing protein	AT1G73970	Unknown protein	0	0	0	1053000	0	0	5603400	4169700	3239500	5405700	4778600	4982700	336730	0	0	3585900	0	0	21624000	7063600	23610000	94703000	53555000	113660000
RCOM_1502640	B9RA10	TMEM135_C_rich domain-containing protein	AT5G51150	Mitochondrial import inner membrane translocase subunit Tim17, Tim22, Tim23 family protein	0	0	0	357210	0	6162500	4307800	1579300	0	10994000	13185000	11956000	1438000	2811600	2598800	15523000	12967000	6527600	62150000	52340000	42496000	299720000	254720000	245730000
RCOM_0581610	B9SH33	Protein PHLOEM PROTEIN 2-LIKE A10-like	AT1G10150	Carbohydrate-binding protein, PhloemProtein2-type protein of unknown function (AtPP2-A10)	0	0	0	1894800	0	0	7620500	4954600	33487000	5157000	11432000	10373000	4498900	2877700	4844200	14975000	11106000	9475700	88046000	90075000	108650000	185480000	217390000	270510000
RCOM_1411120	B9SRI4	PH domain-containing protein	AT1G71240	Plant protein of unknown function (DUF639)	0	0	0	0	0	0	0	0	0	0	0	0	0	0	0	1935800	0	0	4253500	4822000	3031600	5796600	2260900	1946900
RCOM_0482930	B9SN04	Uncharacterized protein	AT5G64816	Unknown protein	0	0	0	0	0	0	0	0	0	0	0	0	0	2094100	1849700	2871200	0	2245500	5184900	0	0	3885100	3146900	0
RCOM_1012200	B9S938	M20_dimer domain-containing protein	AT1G28530	Unknown protein INVOLVED IN: biological_process unknown	0	0	0	0	0	0	0	0	0	0	0	0	0	0	0	0	0	0	19740000	15997000	10752000	8155500	5760900	10796000
RCOM_1035200	B9RJK0	TMEM135_C_rich domain-containing protein	AT1G34630	Mitochondrial import inner membrane translocase subunit Tim17/22723 family protein	0	0	0	0	0	0	0	0	0	0	0	0	0	0	0	1259300	0	0	2099000	0	2835000	10291000	14459000	16567000
RCOM_1057970	B9SRT0	Protein FATTY ACID EXPORT 3, chloroplastic	AT2G38550	Transmembrane proteins 14C	0	0	0	5909300	8031500	4141400	2864700	0	0	0	0	0	0	14402000	0	34867000	42980000	34168000	45190000	49623000	41001000	104710000	100410000	99462000
RCOM_1591120	B9R7F1	DIOX_N domain-containing protein	AT5G44250	Protein of unknown function DUF829, transmembrane 53	0	0	0	0	0	0	0	0	0	0	0	0	0	0	0	0	0	0	14175000	12836000	9153800	26692000	14763000	0
RCOM_0185260	B9SA49	AP-5 complex subunit zeta-1	AT3G15160	Unknown protein	0	0	0	0	0	0	0	0	0	0	0	0	0	0	0	0	0	0	0	0	0	1033500	1080400	0
RCOM_1653970	B9RSB9	Factor independent urate hydroxylase (EC 1.7.3.3) (Urate oxidase)	AT2G26230	uricase urate oxidase	3774800	1051800	1613900	3584300	3441800	8643600	39308000	22284000	58035000	198350000	177850000	192120000	0	0	0	9201500	1033500	755810	26492000	13271000	13502000	74093000	95660000	77278000
RCOM_0059350	B9SYD9	Diphosphoinositol polyphosphate phosphohydrolase, putative	AT2G01670	nudix hydrolase homolog 17	0	0	0	0	0	0	0	0	0	0	0	0	0	0	0	0	0	0	0	0	0	5574800	5493500	5680800
RCOM_1748130	B9RWU6	Probable 6-phosphogluconolactonase (EC 3.1.1.31)	AT5G24400	NagB RpiA CoA transferase-like superfamily protein	3262600	0	0	0	0	0	0	0	0	0	0	0	0	0	0	0	0	0	0	0	0	2371700	2619300	2004800
RCOM_ORF00127	G1D7A1	Protein Ycf2	ATCG01280	Chloroplast Ycf2ATPase, AAA type, core	686680	0	2051600	612510	753030	0	2150500	0	0	0	0	0	49067000	38205000	23489000	14441000	12492000	12306000	73440000	65638000	60693000	98145000	121600000	89413000
RCOM_1673920	B9RBB4	Trypsin domain-containing protein, putative	AT1G28320	protease-related	0	0	0	1729200	0	0	17662000	13529000	14974000	26039000	22082000	22014000	0	0	0	3714400	3645700	2564500	82944000	65477000	78830000	181440000	171870000	190040000
RCOM_1507820	B9RAQ2	Cysteine protease, putative (EC 1.3.1.74)	AT5G50260	Cysteine endopeptidase (AtCEP1)	786950000	669720000	584720000	915150000	641140000	911480000	554280000	433210000	516770000	5042200000	3357600000	3140800000	52090000	35885000	43894000	3392900	0	2506100	57397000	24898000	5712800	188390000	110950000	176500000
RCOM_0373640	B9T1F5	Insulin-degrading enzyme, putative (EC 3.4.24.56)	AT2G41790	Insulinase (Peptidase family M16) family protein	20496000	15394000	13802000	1649400	0	0	4235800	1818800	2997700	9887300	7453500	12074000	0	0	0	2134400	2093600	1336000	30025000	17634000	16469000	127040000	93319000	91540000
RCOM_0520240	B9SS30	Lon protease homolog 2, peroxisomal (EC 3.4.21.-)	AT5G47040	lon protease 2	0	0	0	0	0	0	7745300	8397700	7659600	11903000	20480000	18102000	0	0	0	2737300	956000	1312500	57584000	43226000	26148000	99668000	80515000	97999000
RCOM_1344350	B9RN74	Ubiquitin, putative	AT2G47110	ubiquitin 6	58114000	46311000	39217000	24134000	20135000	19597000	9518400	11427000	10316000	18225000	13765000	15364000	66123000	63189000	56646000	42573000	36477000	21648000	44037000	44863000	43566000	71649000	67779000	74077000
RCOM_0722260	B9SUD5	RING-type E3 ubiquitin transferase (EC 2.3.2.27)	AT3G54850	plant U-box 14	0	0	0	0	0	0	6150000	8405200	9029700	13344000	12503000	12880000	0	0	0	0	0	0	13117000	12198000	13732000	18215000	20376000	15349000
RCOM_1492770	B9RQI5	Peroxin-2	AT1G79810	Pex2 N-terminal domain-containing protein zinc finger (C3HC4-type RING finger) family protein	0	0	0	0	0	0	0	0	0	4210000	0	0	0	0	0	0	0	0	6465300	3227500	0	28402000	24243000	22044000
RCOM_0706770	B9RQV5	Peroxisome assembly protein, putative	AT2G26350	peroxin 10	0	0	0	0	0	0	0	0	0	0	0	0	0	0	0	0	0	0	3442700	0	2602700	6009400	4237900	3828000
RCOM_0923740	B9RP30	Protein kinase, putative	AT4G32250	Protein kinase superfamily protein	0	0	0	0	0	0	0	0	0	0	0	0	917970	0	0	0	0	0	3998200	4162600	3732800	4627000	3074000	3771600
RCOM_ORF00085 RCOM_ORF00130	G1D799	50S ribosomal protein L2, chloroplastic	ATCG01310	ribosomal protein L2	0	0	0	0	0	0	0	0	0	0	0	0	3795400	0	0	0	0	4408900	10382000	9587100	10819000	15685000	9791000	10297000
RCOM_1343310	B9RN40	Protein translocase subunit SecA	AT4G01800	Albino or Glassy Yellow 1	0	0	0	0	0	0	4627800	0	0	0	0	0	0	0	0	0	0	0	0	0	0	5186400	0	6794400
RCOM_1341630	B9RMZ2	Translocase of chloroplast (EC 3.6.5.-)	AT1G02280	translocon at the outer envelope membrane of chloroplasts 33	0	0	0	0	0	0	0	0	0	0	0	0	2572100	2760700	2574600	2907100	2573800	0	12555000	14794000	17284000	11534000	10397000	8487600
RCOM_0438610	B9T845	Peroxin-7	AT1G29260	peroxin 7	2999400	0	0	0	0	0	4422500	2797600	0	7770800	6741000	6693200	0	0	0	0	0	0	0	0	0	5228900	4185000	6004600
RCOM_1510590	B9RB25	Peroxisomal membrane protein PEX14 (Peroxin-14)	AT5G62810	peroxin 14	1973100	0	0	4185100	0	0	36268000	25728000	16457000	108740000	84256000	70820000	714060	798830	0	9293300	17826000	4305100	634830000	425450000	343710000	630370000	491530000	321900000
RCOM_1977610	B9TAP0	Peroxisomal targeting signal type 1 (Pts1) receptor, putative	AT5G56290	Peroxin 5 (AtPEX5), peroxisomal receptor responsive to type I peroxisomal targeting signal PTS1	0	0	0	0	0	0	0	0	0	0	0	0	0	0	0	0	0	0	9392200	6931100	4957200	5188200	3535000	4725800
RCOM_0364320	B9ST92	Peroxin-5	AT5G56290	Peroxin 5 (AtPEX5), peroxisomal receptor responsive to type I peroxisomal targeting signal PTS1	0	0	0	0	0	0	0	0	0	0	0	0	0	0	0	0	0	0	13467000	8339000	8567400	13755000	10219000	10815000
RCOM_0609720	B9S7M1	Peroxisome biogenesis protein 12 (Peroxin-12)	AT3G04460	peroxin-12	0	0	0	0	0	0	0	0	0	0	0	0	0	0	0	0	0	0	0	0	0	15509000	15193000	16945000
RCOM_1595530	B9R7Z0	AP-4 complex subunit mu-1, putative	AT4G24550	Clathrin adaptor complexes medium subunit family protein	0	0	0	0	0	0	0	0	0	0	0	0	0	0	0	0	0	0	6932400	0	0	12991000	8858100	10386000
RCOM_0024660	B9SPJ9	Alanine transaminase (EC 2.6.1.2)	AT1G70580	Glutamate-glyoxylate aminotransferase	0	0	0	0	0	0	2592400	0	0	4417200	3644000	4547200	0	0	0	0	0	0	3775700	0	0	4253100	4419800	4454300
RCOM_0631490	B9S0Y9	(S)-2-hydroxy-acid oxidase (EC 1.1.3.15)	AT3G14420	Aldolase-type TIM barrel family protein	38970000	29741000	19401000	65627000	48983000	42651000	325610000	259410000	303100000	1034300000	968610000	919850000	4691900	2189400	2294600	54783000	32728000	43022000	264260000	225490000	227810000	575780000	552780000	547560000
RCOM_0684750	B9ST69	(S)-2-hydroxy-acid oxidase (EC 1.1.3.15)	AT3G14130	2-Hydroxy-acid oxidase (AtHAOX1)	0	0	0	0	0	0	5314100	5290900	0	6884000	8123800	8678800	0	0	0	3644400	3582700	4196300	31227000	30474000	31019000	46892000	53555000	47093000
RCOM_0684810	B9ST75	(S)-2-hydroxy-acid oxidase (EC 1.1.3.15)	AT3G14130	2-Hydroxy-acid oxidase (AtHAOX1)	0	0	0	0	0	0	0	0	0	2507600	2691600	3438500	0	0	0	1386800	860650	829260	12986000	8804600	6504200	34266000	28844000	34096000
RCOM_1496460	B9R9D3	Steroid binding protein, putative (EC 1.3.1.74)	AT3G48890	membrane-associated progesterone binding protein 3	4048700	5313200	0	4956500	5703600	0	4144800	0	0	3977700	5627800	0	49696000	41438000	42408000	15836000	13998000	11680000	140810000	65471000	83770000	66266000	67178000	46234000
RCOM_1063930	B9S635	Monodehydroascorbate reductase, putative (EC 1.6.5.4)	AT3G27820	monodehydroascorbate reductase 4	17211000	13442000	13974000	7969600	8781900	7406900	27372000	26955000	16607000	34664000	34718000	40292000	2887700	3252800	966180	22411000	21525000	16673000	76029000	80224000	57831000	204730000	203140000	188740000
RCOM_0491260	B9SXV4	L-ascorbate peroxidase (EC 1.11.1.11)	AT4G35000	ascorbate peroxidase 3	4234900	783780	6740600	11799000	6111900	4782300	21975000	28969000	25400000	74983000	53110000	41372000	3237600	1349400	1227300	10302000	13271000	4308300	205420000	142750000	187290000	367230000	286370000	287670000
RCOM_0873840	B9S6U0	Catalase (EC 1.11.1.6)	AT4G35090	Catalase 2	269040000	187250000	198410000	504880000	365780000	338640000	3264600000	2778100000	1675200000	7101800000	6970800000	5608900000	38266000	25947000	23682000	48507000	32931000	24630000	668650000	580820000	632360000	544710000	395350000	484290000
RCOM_1601030	B9R8N4	Catalase (EC 1.11.1.6)	AT4G35090	Catalase 2	455630000	365460000	352360000	682590000	604010000	572490000	4.30E+09	4157800000	3.80E+09	1.00E+10	9526700000	8655900000	45529000	40942000	33498000	73884000	59331000	59177000	1190700000	1136500000	925210000	857180000	780200000	737300000
RCOM_0306990	B9T627	Basic helix-loop-helix-containing protein, putative	AT2G27230	transcription factor-related	0	0	0	0	0	0	0	0	0	0	0	0	0	0	0	8051200	0	0	10287000	13096000	11710000	29230000	27192000	37840000
RCOM_1502750	B9RA11	Transcription factor, putative	AT4G17600	Chlorophyll A-B binding family protein	0	0	0	0	0	0	0	0	0	0	0	0	2476200	0	0	0	0	0	7442800	8930500	5696900	9168800	3682500	2104700
RCOM_1677230	B9RBI9	Sulfite reductase, putative (EC 1.8.3.1)	AT3G01910	sulfite oxidase	976050	0	577960	1529100	917050	0	29916000	15611000	17779000	59864000	38643000	30051000	747840	0	0	2531500	1418700	0	21098000	14173000	13054000	47218000	28599000	27599000
RCOM_0910770	B9RTI4	Chloroplast inner envelope protein, putative	AT3G63410	S-adenosyl-L-methionine-dependent methyltransferases superfamily protein	0	0	0	0	0	0	0	0	0	0	0	0	9435300	8241800	8510200	8464500	3905300	3619200	17233000	9833200	10979000	18736000	12502000	13520000
RCOM_1512620	B9R8Y8	Betaine-aldehyde dehydrogenase, putative (EC 1.2.1.8)	AT3G48170	aldehyde dehydrogenase 10A9	193930000	103680000	112980000	27560000	27137000	19484000	189480000	216250000	168720000	669430000	382590000	432770000	2265100	4313300	0	0	1926800	0	60313000	52899000	43534000	56795000	71675000	70186000
RCOM_1600450	B9R8J7	AMP dependent CoA ligase, putative (EC 1.13.12.7)	AT1G20510	OPC-8:0 CoA ligase1	0	0	0	0	0	0	19934000	15368000	20778000	34431000	35686000	46746000	0	0	0	0	0	0	8321300	9045900	6705000	15404000	10733000	9316000
RCOM_0473330	B9SCH9	AMP dependent CoA ligase, putative (EC 1.13.12.7)	AT4G05160	Acyl-CoA synthetase 6 (AtACS6/At4CLL7)	385300	0	0	3613400	2418100	2037400	74854000	48539000	66641000	189710000	167730000	166020000	269460	0	0	4119600	942270	1565200	36268000	26920000	39826000	74097000	90149000	105240000
RCOM_1354540	B9S0G8	AMP dependent CoA ligase, putative (EC 1.13.12.7)	AT4G05160	Acyl-CoA synthetase 6 (AtACS6/At4CLL7)	0	0	0	0	0	0	0	0	0	0	0	0	0	0	0	0	0	0	1008700	0	0	1900400	1903200	0
RCOM_0290770	B9T456	Anthranilate N-benzoyltransferase protein, putative (EC 2.3.1.144)	AT5G48930	Hydroxycinnamoyl-Coenzyme A shikimate/quinate hydroxycinnamoyltransferase	0	0	0	0	0	0	0	0	0	0	0	0	0	0	0	0	0	0	4245200	4692600	0	9032500	9999500	12615000
RCOM_1511710	B9RB57	8-amino-7-oxononanoate synthase, putative (EC 2.3.1.47)	AT5G04620	biotin F	0	0	0	0	0	0	0	0	0	0	0	0	0	0	0	2248500	0	0	0	0	0	8673600	18088000	0
RCOM_0059880	B9SYE2	ATP phosphoribosyltransferase regulatory subunit	AT5G37670	HSP20-like chaperones superfamily protein	0	0	0	1601800	1796800	0	9402100	14732000	12162000	16654000	20438000	21296000	0	0	0	1997000	0	963840	2351000	0	0	6812300	5414300	4132200
RCOM_0988350	B9SMI9	Isocitrate dehydrogenase [NADP] (EC 1.1.1.42)	AT1G54340	isocitrate dehydrogenase	2804300	0	0	30207000	2684100	3846600	4155000	5806500	16508000	26362000	19901000	22712000	0	0	0	6478900	0	2400100	13961000	6866400	7402000	50362000	51962000	49812000
RCOM_1662980	B9RQ07	Peroxisomal abc transporter, putative (EC 3.6.3.44)	AT4G39850	peroxisomal ABC transporter 1	0	0	0	1040600	620270	1078700	9407400	9027300	9979100	38757000	23009000	15520000	699920	662910	654630	16647000	7474800	10270000	180050000	89866000	111860000	566320000	534010000	404940000
RCOM_1282690	B9SD05	Ubiquinone biosynthesis protein coq-8, putative	AT1G79600	Protein kinase superfamily protein	0	0	0	0	0	0	0	0	0	0	0	0	0	0	0	0	0	0	2384300	3115600	2602300	3288600	3139900	0
RCOM_1263960	B9T3I8	Calcium-transporting atpase 4, endoplasmic reticulum-type, putative (EC 3.6.3.8)	AT1G07670	endomembrane-type CA-ATPase 4	6228300	4480700	4338200	1472700	0	1488500	7226000	0	4508900	3351700	5812400	3987500	58314000	47203000	45152000	6989300	6546700	4883700	51772000	39795000	33365000	65915000	48977000	61336000
RCOM_1431420	B9RF53	Peroxisomal membrane protein pmp34, putative	AT3G05290	Peroxisomal adenine nucleotide carrier 1 (AtPNC1)	0	0	0	8405700	8486100	0	30004000	33086000	63139000	43698000	55811000	66705000	11272000	10816000	12920000	38055000	31819000	47054000	95678000	105070000	149680000	222890000	222130000	233760000
RCOM_0913760	B9RTX9	Peroxisomal membrane protein pmp34, putative	AT3G05290	Peroxisomal adenine nucleotide carrier 1 (AtPNC1)	10604000	0	0	20922000	15389000	14376000	20900000	22472000	34650000	62246000	59723000	62375000	18481000	20664000	17956000	82573000	67902000	80725000	114240000	91422000	96124000	398720000	409060000	446030000
RCOM_0137000	B9SJF9	Mitochondrial carrier protein, putative	AT5G42130	Mitochondrial carrier family (MCF) protein, (animal Mitoferrin)-like carrier (AtMFL1)	0	0	0	0	0	0	0	0	0	0	0	0	2859700	3269300	0	3849100	0	6503400	5744400	3609900	5802300	10878000	8753000	9924500
RCOM_0811580	B9RYA4	Na+/H+ antiporter (Na+/h+ antitransporter, putative)	AT3G19490	sodium:hydrogen antiporter 1	0	0	0	0	0	0	0	0	0	0	0	0	18553000	0	9921400	0	6551600	0	13700000	33286000	27539000	22233000	23622000	14604000
RCOM_0927080	B9RPC2	Inner membrane protein yrbE, putative	AT1G19800	trigalactosyldiacylglycerol 1	0	0	0	0	0	0	0	0	0	0	0	0	3091600	3633600	4513000	2978700	2465800	2293700	6330800	6128800	3946200	5333900	3954000	5414700
RCOM_0591310	B9SLI5	Peroxisomal membrane protein pmp34, putative	AT2G39970	Peroxisomal NAD carrier (AtPXN/AtAPEM3/AtPMP38)	0	0	0	1525000	1390200	0	8949600	9131000	16156000	13696000	11362000	12150000	3073700	1738600	2757300	8819700	6162900	9793000	32874000	32377000	31299000	80638000	70824000	84432000
RCOM_1602640	B9R8X3	Peroxisomal membrane protein pmp34, putative	AT2G39970	Peroxisomal NAD carrier (AtPXN/AtAPEM3/AtPMP38)	0	0	0	0	0	0	0	0	0	0	0	0	0	0	0	0	0	0	0	0	0	2530700	0	0
RCOM_0935960	B9RZ72	Tetratricopeptide repeat (TPR)-like superfamily protein	AT5G41950	Tetratricopeptide repeat (TPR)-like superfamily protein	0	0	0	0	0	0	0	0	0	0	0	0	0	0	0	8240100	0	7193500	28167000	21623000	26211000	15416000	8431600	9948000
RCOM_1178710	B9SAT8	Epoxide hydrolase, putative (EC 2.7.10.2)	AT4G02340	alpha beta-Hydrolases superfamily protein	0	0	0	0	0	0	4735500	4728800	3977000	11372000	8105400	16196000	0	0	0	0	0	0	1809800	0	0	0	0	0
RCOM_1547790	B9RPN9	2S sulfur-rich seed storage protein large subunit, putative	AT5G54740	Seed storage albumin 5 (AtSESA5/At2S5)	0	0	0	0	0	0	17763000	10649000	13593000	7920900	8652100	6033600	0	0	0	0	0	0	0	0	0	1997700	0	0
RCOM_1083340	B9RMS9	Cysteine protease, putative (EC 1.3.1.74)	AT5G50260	Cysteine endopeptidase (AtCEP1)	31470000	15693000	15124000	18254000	14282000	4638100	102140000	66565000	69894000	464830000	304990000	400590000	655170	0	0	0	0	0	779070	0	0	0	0	0
RCOM_0888830	B9S5B3	ACT domain-containing protein ACR (Protein ACT DOMAIN REPEATS)	AT5G04740	ACT domain-containing protein	0	0	0	2426700	2523700	0	9359400	5999900	6671700	5361100	3022800	3911900	0	0	0	0	0	0	4225300	3526400	3329500	1272200	0	0
RCOM_0850500	B9RUS3	L-aspartate oxidase (EC 1.4.3.16)	AT5G14760	L-aspartate oxidase	0	0	0	31578000	25193000	23557000	202740000	177430000	149270000	91807000	53392000	50187000	0	0	0	7454800	2569200	1244500	249110000	145010000	150200000	27514000	21422000	26185000
RCOM_1036940	B9RJN2	Phospho-2-dehydro-3-deoxyheptonate aldolase (EC 2.5.1.54)	AT1G22410	Class-II DAHP synthetase family protein	0	0	0	0	0	0	3016400	3512900	5478200	994890	1105100	0	0	0	0	0	0	0	34488000	19098000	19216000	2650000	1907500	1629900
RCOM_1611380	B9RDA3	3-phosphoshikimate 1-carboxyvinyltransferase (EC 2.5.1.19)	AT2G45300	RNA 3-terminal phosphate cyclase enolpyruvate transferase, alpha beta	3654300	0	3023700	4913600	0	3428200	44537000	39185000	63576000	10399000	11319000	12494000	0	0	0	0	0	0	13330000	4780400	4221000	0	0	0
RCOM_0228160	B9SUA2	Chorismate synthase (EC 4.2.3.5)	AT1G48850	chorismate synthase, putative 5-enolpyruvylshikimate-3-phosphate phospholyase, putative	0	0	0	0	0	0	6445100	11496000	9653700	3684900	2574700	3259000	0	0	0	0	0	0	5132100	3576000	0	0	0	0
RCOM_0592860	B9SLL9	Anthranilate synthase (EC 4.1.3.27)	AT5G05730	anthranilate synthase alpha subunit 1	0	0	0	0	0	0	4773200	6266500	2324700	1088500	0	1134000	0	0	0	0	0	0	972390	0	0	0	0	0
RCOM_0691140	B9T1U0	Indole-3-glycerol-phosphate synthase (EC 4.1.1.48)	AT5G48220	Aldolase-type TIM barrel family protein	0	0	0	3519200	0	0	12916000	10346000	12651000	7042500	5063300	6448000	0	0	0	0	0	0	4021300	3402200	3024900	0	0	0
RCOM_1448090	B9RH82	Diaminopimelate decarboxylase, putative (EC 4.1.1.20)	AT5G11880	Pyridoxal-dependent decarboxylase family protein	3288700	1704900	1625600	7862200	5424700	3949100	36574000	26399000	33990000	11163000	11024000	14530000	0	0	0	0	0	0	5338000	4749700	1453300	0	0	0
RCOM_0873980	B9S6U4	4-hydroxy-tetrahydrodipicolinate synthase (EC 4.3.3.7)	AT2G45440	dihydrodipicolinate synthase	13927000	10051000	11872000	16400000	9978900	7726300	22843000	26643000	29578000	20380000	15668000	18359000	0	0	0	0	5045400	0	5893000	5219100	6324600	7665900	2180000	0
RCOM_1381600	B9S7T6	Transaminase mtnE, putative (EC 2.6.1.1)	AT4G33680	Pyridoxal phosphate (PLP)-dependent transferases superfamily protein	9071200	4072000	3354700	14270000	6478300	9217100	82238000	77609000	90497000	22176000	24533000	27602000	0	910690	0	0	0	0	6011100	0	4834700	0	0	0
RCOM_1444740	B9RGV9	Cystathionine beta-lyase, putative (EC 4.4.1.1)	AT3G57050	cystathionine beta-lyase	0	0	0	0	0	0	4110800	0	10749000	1963300	1693400	0	0	0	0	0	0	0	2707200	0	0	0	0	0
RCOM_0053530	B9T4M3	Aspartate-semialdehyde dehydrogenase (EC 1.2.1.11)	AT1G14810	semialdehyde dehydrogenase family protein	0	0	0	4244900	0	0	36505000	22381000	18341000	8160200	10326000	12415000	0	0	0	0	0	0	23173000	16782000	14989000	0	0	0
RCOM_0742100	B9SHP2	Aspartate kinase, putative (EC 1.1.1.3, EC 2.7.2.4)	AT4G19710	aspartate kinase-homoserine dehydrogenase ii	0	0	0	3023700	0	0	9792700	6963600	9800500	3340200	4907400	0	0	0	0	0	0	0	11865000	6695300	9799800	0	0	0
RCOM_0654720	B9S5U4	Threonine synthase (EC 4.2.3.1)	AT4G29840	Pyridoxal-5-phosphate-dependent enzyme family protein	0	0	0	3915200	4867000	3624900	28487000	33993000	26254000	10772000	8627500	12351000	0	0	0	0	0	0	4055900	5603400	7048600	0	0	0
RCOM_0858990	B9SX80	Branched-chain-amino-acid aminotransferase (EC 2.6.1.42)	AT3G49680	branched-chain aminotransferase 3	0	0	0	0	0	0	5056600	10579000	11367000	3714600	0	0	0	0	0	0	0	0	1725300	0	0	0	0	0
RCOM_0553440	B9SGJ6	Ketol-acid reductoisomerase (EC 1.1.1.86) (Acetohydroxy-acid reductoisomerase)	AT3G58610	Ketol-acid reductoisomerase	0	0	0	3354600	0	0	9267800	10910000	7177800	3588500	0	0	0	0	0	0	0	0	3072800	0	0	0	0	0
RCOM_1014850	B9S999	Ketol-acid reductoisomerase (EC 1.1.1.86) (Acetohydroxy-acid reductoisomerase)	AT3G58610	Ketol-acid reductoisomerase	20377000	14738000	14722000	31433000	24089000	22782000	126950000	91253000	84913000	40710000	27419000	34897000	0	0	0	2792700	14492000	18092000	48295000	37555000	39789000	9169400	6243600	1845700
RCOM_1267040	B9SX30	2-isopropylmalate synthase (EC 2.3.3.13)	AT1G74040	2-isopropylmalate synthase 1	0	0	0	4094100	0	0	21141000	10489000	14432000	4656500	4899500	8545000	0	0	0	0	0	0	17015000	14417000	17801000	0	0	0
RCOM_0011000	B9SWT3	3-isopropylmalate dehydrogenase (EC 1.1.1.85)	AT1G80560	isopropylmalate dehydrogenase 2	0	0	0	4309600	1844800	0	9440700	21875000	12239000	6141900	4950300	5287100	0	0	0	0	0	0	0	0	0	0	0	0
RCOM_0984440	B9SSK3	Aspartate aminotransferase, putative (EC 2.6.1.1)	AT2G22250	aspartate aminotransferase	0	0	0	0	0	0	6586700	7226900	7867300	4604800	0	5431100	0	0	0	0	0	0	8354300	6727500	6376500	0	0	0
RCOM_0922300	B9RNY6	Aspartate aminotransferase (EC 2.6.1.1)	AT4G31990	aspartate aminotransferase 5	13621000	9926700	9085000	15742000	14283000	10482000	70874000	50331000	57959000	20775000	21285000	23945000	0	0	0	0	0	0	24494000	18814000	19450000	3381000	2670400	0
RCOM_0773980	B9S765	N-acetyl-gamma-glutamyl-phosphate reductase, putative (EC 1.2.1.38)	AT2G19940	oxidoreductases, acting on the aldehyde or oxo group of donors, NAD or NADP as acceptorcopper ion binding	0	0	0	0	0	0	8019900	11088000	10195000	2609000	4257300	0	0	0	0	0	0	0	0	0	0	0	0	0
RCOM_1039580	B9RJX6	Argininosuccinate lyase, putative (EC 4.3.2.1)	AT5G10920	L-Aspartase-like family protein	3992200	0	0	1802200	0	0	7581000	8923000	11913000	2748500	2506700	7727400	0	0	0	0	0	0	1807200	0	0	0	0	0
RCOM_0887890	B9S599	Argininosuccinate synthase (EC 6.3.4.5) (Citrulline--aspartate ligase)	AT4G24830	arginosuccinate synthase family	0	0	0	0	2350000	0	22157000	15404000	15910000	4284900	3609800	6660200	0	0	0	0	0	0	2127500	3055000	0	0	0	0
RCOM_1595060	B9R7X3	Ornithine carbamoyltransferase (EC 2.1.3.3)	AT1G75330	ornithine carbamoyltransferase	0	0	0	0	0	0	4318700	3608100	3699200	0	0	2109900	0	0	0	0	0	0	1611800	0	0	0	0	0
RCOM_2110740	B9TB20	ATP phosphoribosyltransferase (EC 2.4.2.17)	AT1G09795	ATP phosphoribosyl transferase 2	0	0	0	0	0	0	16394000	11729000	21701000	5129800	4961700	5162000	0	0	0	0	0	0	6362500	6876800	10091000	0	0	0
RCOM_1303610	B9SVA2	Imidazole glycerol phosphate synthase hisHF [Includes: Glutaminase (EC 3.5.1.2); Cyclase]	AT4G26900	HIS HF	0	0	0	0	0	0	0	1825200	1838300	0	0	0	0	0	0	0	0	0	0	0	0	0	0	0
RCOM_1045330	B9SBW3	Histidinol dehydrogenase, chloroplastic (HDH)	AT5G63890	histidinol dehydrogenase	1150900	0	0	0	0	0	8407500	6835400	44940000	1961900	0	0	0	0	0	0	0	0	0	0	0	0	0	0
RCOM_0723350	B9SFU8	Cysteine synthase (EC 2.5.1.47)	AT2G43750	O-acetylserine (thiol) lyase B	6034900	3779700	4192200	26168000	26499000	21634000	77161000	63955000	78951000	27071000	22288000	24878000	0	0	0	0	0	0	5855500	3573800	3783800	0	0	0
RCOM_1589250	B9R765	D-3-phosphoglycerate dehydrogenase (EC 1.1.1.95)	AT3G19480	D-3-phosphoglycerate dehydrogenase	0	0	0	0	0	0	4465800	3502000	6805800	2283200	0	0	0	0	0	0	0	0	2486200	0	0	0	0	0
RCOM_0811570	B9RYA3	D-3-phosphoglycerate dehydrogenase (EC 1.1.1.95)	AT4G34200	D-3-phosphoglycerate dehydrogenase	15533000	9997100	11793000	47080000	33295000	34540000	303730000	323610000	503630000	111970000	103010000	53694000	0	0	0	887730	818740	0	104270000	113770000	143300000	3132700	1070200	3764500
RCOM_0873680	B9S6T4	Phosphoserine aminotransferase (EC 2.6.1.52)	AT4G35630	phosphoserine aminotransferase	3653400	1969000	0	5681200	4576400	7163100	62313000	40012000	52656000	14459000	7122500	13034000	0	0	0	0	0	0	2765500	1568200	2659200	0	0	0
RCOM_1050970	B9RKL0	Lactoylglutathione lyase (EC 4.4.1.5) (Glyoxalase I)	AT1G67280	Glyoxalase Bleomycin resistance protein Dioxygenase superfamily protein	0	0	0	0	0	0	7758300	0	7373300	2329500	0	0	0	0	0	0	0	0	0	0	0	0	0	0
RCOM_0612510	B9SI28	Peptidyl-prolyl cis-trans isomerase (PPIase) (EC 5.2.1.8)	AT2G29960	cyclophilin 5	23808000	21650000	17304000	5866000	10213000	7646600	34367000	47765000	48007000	40042000	50480000	24708000	1883300	1883400	1664900	0	0	0	0	4125700	0	0	0	0
RCOM_1342590	B9RN18	Peptidyl-prolyl cis-trans isomerase (PPIase) (EC 5.2.1.8)	AT3G62030	rotamase CYP 4	0	0	0	0	0	0	3105500	2527400	3336800	0	2113400	1331200	0	0	0	0	0	0	0	0	0	0	0	0
RCOM_0516940	B9SRX2	Cell division protein ftsZ, putative	AT2G36250	Tubulin FtsZ family protein	0	0	0	1463700	0	0	16845000	6123100	19256000	3582200	3002200	0	0	0	0	0	0	0	6364000	0	0	1940900	2494500	0
RCOM_0705630	B9SEJ1	Plastid-lipid-associated protein, chloroplast, putative (EC 1.3.1.74)	AT4G22240	Plastid-lipid associated protein PAP fibrillin family protein	0	0	0	0	0	0	5023500	4216700	4666600	1329500	1750400	2699300	0	0	0	0	0	0	0	0	2747000	0	0	0
RCOM_0880030 RCOM_1731770	B9S875	Actin, putative	AT5G09810	actin 7	8206400	9336600	10061000	15631000	16216000	14140000	16659000	16438000	26424000	4229700	6010200	6207200	3985100	5878000	4355200	7487700	8753000	11456000	9059200	18684000	13262000	5617300	5266600	0
RCOM_0503940	B9SXJ2	Actin, putative	AT3G53750	actin 3	0	0	0	0	0	0	0	0	4412400	0	0	0	0	0	0	0	0	0	0	0	0	0	0	0
RCOM_1508290	B9RAS7	SufE domain-containing protein	AT5G50210	quinolinate synthase	7693300	9126500	7365600	45232000	46063000	51954000	355400000	335840000	308930000	104650000	100490000	132480000	0	0	0	0	4651300	5451800	281870000	236690000	206350000	31350000	32109000	28220000
RCOM_1508300	B9RAS8	Quinolinate synthase (EC 2.5.1.72)	AT5G50210	quinolinate synthase	9592900	3895400	4779700	76774000	49927000	57642000	376480000	382720000	434330000	166610000	160700000	152920000	0	468520	485840	10496000	7797700	7150300	306640000	283190000	313930000	42468000	45772000	46122000
RCOM_0338130	B9T783	GTP cyclohydrolase II (EC 3.5.4.25)	AT5G64300	GTP cyclohydrolase II	0	0	0	0	0	0	3909100	0	4084700	0	0	0	0	0	0	0	0	0	0	0	0	0	0	0
RCOM_0611460	B9SHY3	Catalytic, putative	AT2G29630	thiaminC	3180600	2449300	0	1855900	1518900	0	25393000	20745000	26649000	7091900	5372500	0	0	0	0	0	0	0	3632100	0	0	0	0	0
RCOM_0184550	B9SA39	Thiamine thiazole synthase, chloroplastic (Thiazole biosynthetic enzyme) (EC 2.4.2.60)	AT5G54770	thiazole biosynthetic enzyme, chloroplast (ARA6) (THI1) (THI4)	5558600	5999700	3855600	7577000	7633200	6409700	68314000	57326000	58282000	23934000	18428000	12294000	0	0	0	0	0	0	30702000	28707000	25905000	2058000	0	0
RCOM_0488320	B9SDX6	Legumin B, putative	AT5G44120	Cruciferin-type seed storage protein (AtCRA)	10210000	9671700	15846000	0	0	3840500	11785000	19519000	17210000	8890900	8439700	15007000	0	0	0	0	0	0	2850400	3050500	0	0	0	0
RCOM_0804300	B9RS87	Fmp27_GFWDK domain-containing protein	AT2G25660	embryo defective 2410	0	0	0	0	0	0	0	0	0	0	0	0	0	0	0	1855900	0	0	17721000	8685700	7509300	3327700	7148600	0
RCOM_0623360	B9STR7	1-acyl-sn-glycerol-3-phosphate acyltransferase (EC 2.3.1.51)	AT4G30580	Phospholipid glycerol acyltransferase family protein	0	0	0	0	0	0	0	0	0	0	0	0	4017200	4524200	5836800	0	0	0	17767000	15820000	12912000	5310800	5403500	3849100
RCOM_0699930	B9S2J9	Leucine rich repeat-containing protein, putative	AT1G10510	RNI-like superfamily protein	0	0	0	0	0	0	2374600	3273300	1516600	0	0	0	0	0	0	2873600	1984500	0	78311000	42370000	41092000	13638000	13754000	7614700
RCOM_0678910	B9RSV8	Pyruvate, phosphate dikinase, chloroplast, putative (EC 2.7.9.1)	AT4G15530	pyruvate orthophosphate dikinase	10289000	4558900	5570100	51789000	24147000	24989000	261170000	212270000	227620000	74119000	48865000	65742000	0	0	0	3144800	1458800	942050	146520000	88145000	78561000	12612000	9295200	5256600
RCOM_1618820	B9RE72	Phosphopyruvate hydratase (EC 4.2.1.11)	AT1G74030	enolase 1	0	0	0	0	1919200	0	4469100	9936600	5408300	1932700	0	0	0	0	0	0	0	0	0	0	0	0	0	0
RCOM_1039110	B9RJU9	Glucose-6-phosphate isomerase (EC 5.3.1.9)	AT4G24620	phosphoglucose isomerase 1	10842000	8687500	9648900	15900000	11916000	9685200	117650000	105740000	132160000	31483000	37621000	40274000	0	0	0	0	0	0	72551000	49722000	68751000	2106300	0	0
RCOM_1501790	B9R9Y5	ATP-dependent 6-phosphofructokinase (ATP-PFK) (Phosphofructokinase) (EC 2.7.1.11)	AT5G61580	phosphofructokinase 4	0	0	0	0	0	0	5419000	0	0	0	0	0	0	0	0	0	0	0	0	0	0	0	0	0
RCOM_0070960	B9SXI3	ATP-dependent 6-phosphofructokinase (ATP-PFK) (Phosphofructokinase) (EC 2.7.1.11)	AT2G22480	phosphofructokinase 5	0	0	0	0	0	0	4832100	0	0	0	0	0	0	0	0	0	0	0	1370300	0	0	0	0	0
RCOM_1498100	B9R9J6	Phosphoglucomutase (alpha-D-glucose-1,6-bisphosphate-dependent) (EC 5.4.2.2)	AT5G51820	phosphoglucomutase	4248500	6061200	6267600	15567000	10070000	8545700	10746000	11733000	25328000	8237600	6459800	8713900	0	0	0	0	0	0	7634200	10114000	5703800	0	0	0
RCOM_0910580	B9RTH5	Pyruvate kinase (EC 2.7.1.40)	AT3G22960	Pyruvate kinase family protein	0	1427600	0	2739300	2528900	0	37532000	28019000	16592000	6468600	4621100	6903000	0	0	0	0	0	0	5120400	0	4040200	0	0	0
RCOM_1081160	B9RMJ4	Lipoxygenase (EC 1.13.11.-)	AT1G67560	PLAT LH2 domain-containing lipoxygenase family protein	0	0	0	0	0	0	7587800	3629300	4547600	0	0	0	1576600	0	0	0	0	0	27888000	23014000	19581000	12120000	9857400	10625000
RCOM_1657380	B9S1E2	Biotin carboxylase (EC 6.3.4.14) (Acetyl-coenzyme A carboxylase biotin carboxylase subunit A)	AT5G35360	acetyl Co-enzyme a carboxylase biotin carboxylase subunit	0	0	0	10448000	9112000	8198300	101950000	86585000	88850000	26388000	31248000	33118000	0	0	0	0	0	0	15762000	9125000	6435400	1286400	0	0
RCOM_ORF00052	G1D767	Acetyl-coenzyme A carboxylase carboxyl transferase subunit beta, chloroplastic (EC 2.1.3.15)	ATCG00500	acetyl-CoA carboxylase carboxyl transferase subunit beta	0	0	0	2291000	0	0	0	3256000	3103300	0	0	0	0	0	0	0	0	0	2385000	0	0	0	0	0
RCOM_1403260	B9RRJ0	[Acyl-carrier-protein] S-malonyltransferase (EC 2.3.1.39)	AT2G30200	catalyticstransferases[acyl-carrier-protein] S-malonyltransferasesbinding	0	0	0	0	0	0	0	4335000	6381600	0	0	0	0	0	0	0	0	0	3052900	0	0	0	0	0
RCOM_1238330	B9T0X0	Acyl-[acyl-carrier-protein] desaturase (EC 1.14.19.-)	AT2G43710	Plant stearoyl-acyl-carrier-protein desaturase family protein	0	0	0	0	0	0	6209500	0	8700800	2265600	0	0	0	0	0	0	0	0	5753800	5133000	9722800	0	0	0
RCOM_1081890	B9RMM7	3-oxoacyl-[acyl-carrier-protein] reductase (EC 1.1.1.100)	AT1G24360	NAD(P)-binding Rossmann-fold superfamily protein	0	0	0	3422300	4181300	3464000	7249600	5413200	7782900	0	0	2654700	0	0	0	0	0	0	4063600	5490000	3435300	0	0	0
RCOM_1443610	B9RGS6	Acetate--CoA ligase (EC 6.2.1.1)	AT5G36880	acetyl-CoA synthetase	4734600	2719100	0	1340200	2150100	1316700	6009000	4784500	4269400	4321400	3239300	3179400	0	0	0	0	0	0	2566400	0	1789800	0	0	0
RCOM_0097860	B9T5D7	Enoyl-ACP reductase (EAR) (EC 1.3.1.9)	AT2G05990	NAD(P)-binding Rossmann-fold superfamily protein	7582500	0	0	0	0	0	28545000	15177000	29511000	23078000	18557000	12306000	0	0	0	0	0	0	0	0	0	0	0	0
RCOM_0251360	A6N6J4	Beta-ketoacyl-[acyl-carrier-protein] synthase III (EC 2.3.1.180)	AT1G62640	3-ketoacyl-acyl carrier protein synthase III	0	0	0	0	0	0	14289000	12680000	10559000	3785800	5010700	0	0	0	0	0	0	0	9587900	9769700	8604300	0	0	0
RCOM_0633300	Q41135	Beta-ketoacyl-[acyl-carrier-protein] synthase I (EC 2.3.1.41)	AT5G46290	3-ketoacyl-acyl carrier protein synthase I	0	0	0	8083200	6910900	17267000	39606000	38845000	51316000	13047000	12458000	15722000	0	0	0	0	0	0	15660000	14236000	15216000	1984800	0	0
RCOM_0352880	B9ST02	Dihydrolipoamide acetyltransferase component of pyruvate dehydrogenase complex (EC 2.3.1.-)	AT3G25860	2-oxoacid dehydrogenases acyltransferase family protein	0	973960	1844900	7192600	7843900	3929100	44442000	54635000	39948000	9534700	13237000	13813000	0	0	0	0	0	0	10234000	9390800	6371400	0	0	0
RCOM_0797290	B9RRR0	UDP-sulfoquinovose synthase, putative (EC 3.13.1.1)	AT4G33030	sulfoquinovosyldiacylglycerol 1	0	0	0	0	1136000	0	0	4898600	5525400	0	2695600	1799500	0	0	0	0	0	0	0	0	952250	0	0	0
RCOM_1023960	B9RWS5	Triacylglycerol lipase, putative	AT4G13550	triglyceride lipasestriglyceride lipases	0	0	0	2340300	2033600	0	7032400	6571900	6121800	2352600	2486900	1980000	0	0	0	0	0	0	18238000	12387000	11009000	7633100	6191700	7505700
RCOM_0024100	B9SPI3	Alpha-glucan water dikinase, chloroplast, putative (EC 2.7.13.3)	AT1G10760	Alpha-glucan water dikinase, chloroplast	0	0	0	0	0	0	9466200	8486500	8283400	2234400	2271500	2682300	0	0	0	0	0	0	16799000	16092000	9720800	2015400	3007900	0
RCOM_0524530	B9SJB6	Alpha-1,4 glucan phosphorylase (EC 2.4.1.1)	AT3G29320	Glycosyl transferase, family 35	4068600	1932700	4545900	15458000	7033600	6120900	38877000	54341000	69504000	9620300	10327000	12418000	0	0	0	4388500	0	0	37072000	36046000	31124000	3819700	2973500	2241800
RCOM_1212050	B9SF14	Glucose-1-phosphate adenylyltransferase (EC 2.7.7.27) (ADP-glucose pyrophosphorylase)	AT5G48300	ADP glucose pyrophosphorylase 1	7036300	5112300	4554000	20435000	15255000	17039000	139270000	145800000	173270000	48094000	54440000	52453000	0	0	0	0	0	0	7385900	2278700	3166900	0	0	0
RCOM_0022940	B9T792	1,4-alpha-glucan branching enzyme (EC 2.4.1.18)	AT5G03650	starch branching enzyme 2.2	2201700	0	0	4462100	0	0	20134000	10574000	11095000	5211000	6833600	5248600	0	0	0	0	0	0	5038500	0	3728900	2717700	0	0
RCOM_1715710	B9SU49	Ribokinase (RK) (EC 2.7.1.15)	AT1G17160	pfkB-like carbohydrate kinase family protein	0	0	0	0	1042700	914330	0	14545000	15130000	0	0	2165100	0	0	0	0	0	0	0	0	1371400	0	0	0
RCOM_1437260	B9RFU0	Cytochrome P450, putative (EC 1.14.14.1)	AT1G31800	cytochrome P450, family 97, subfamily A, polypeptide 3	0	0	0	0	2570600	0	2423700	2504200	2476600	1899700	0	0	0	0	0	0	0	0	6276400	3771300	5520900	2799300	2998600	2405400
RCOM_1001940	B9RZV6	Hydrolase, hydrolyzing O-glycosyl compounds, putative (EC 3.2.1.23)	AT3G06510	Glycosyl hydrolase superfamily protein	0	0	0	0	0	0	0	0	0	0	0	0	0	0	0	0	0	0	4549400	0	0	0	0	0
RCOM_0502090	B9SLP5	Glutamate synthase, putative (EC 1.4.7.1)	AT5G04140	glutamate synthase 1	5300600	2555900	3582800	5574900	4309000	3225600	41122000	32392000	35668000	11451000	10639000	8377800	0	0	0	0	0	0	41115000	26877000	26883000	4088100	3052500	0
RCOM_1579610	B9RII5	Glutamate synthase (NADH) (EC 1.4.1.14)	AT5G53460	NADH-dependent glutamate synthase 1	615870	0	0	1422800	888500	0	25261000	12627000	12503000	2176600	1758700	1932300	0	0	0	0	0	0	9823900	4048300	9233000	0	0	0
RCOM_0678350	B9RST2	Glutamine synthetase (EC 6.3.1.2)	AT5G35630	glutamine synthetase 2	6830700	23793000	16316000	7796700	10628000	5241200	70632000	56417000	65251000	21631000	22334000	23710000	0	0	0	0	0	0	13768000	8377900	12827000	0	0	0
RCOM_1020720	B9RWL5	Dihydroxy-acid dehydratase (EC 4.2.1.9)	AT3G23940	dehydratase family	1823900	1167400	876990	1984000	1316300	1696500	63116000	43463000	43163000	5524900	5309700	10820000	0	0	0	0	0	0	1863500	1092800	1093900	0	0	0
RCOM_0126130	B9T7S7	2,4-dihydroxyhept-2-ene-1,7-dioic acid aldolase, putative (EC 4.1.2.20)	AT4G10750	Phosphoenolpyruvate carboxylase family protein	0	3295500	2809400	2447300	0	0	8679800	9292600	6559000	3464200	4336600	3250100	0	0	0	0	0	0	0	0	0	0	0	0
RCOM_1583400	B9RIX1	SLH domain-containing protein	AT5G23890	Unknown protein CONTAINS InterPro DOMAIN s: S-layer homology domain (InterPro:IPR001119)	17572000	10141000	8219900	21105000	17236000	22396000	98047000	121420000	143650000	33960000	30324000	34760000	100040000	89707000	81714000	93324000	78258000	77214000	1184700000	978030000	946310000	263090000	247320000	260290000
RCOM_0126290	B9T0N9	KH domain-containing protein	AT2G38610	RNA-binding KH domain-containing protein	1984900	6859300	0	2570400	3063600	2737500	4174500	10080000	15314000	1718500	1952600	3559700	30976000	49441000	41697000	28908000	20552000	10010000	101930000	69476000	53998000	70411000	76261000	61468000
RCOM_1389110	B9SXE3	3-isopropylmalate dehydratase, putative	AT2G43090	Aconitase 3-isopropylmalate dehydratase protein	2117100	0	0	2672300	0	2447500	16933000	10570000	17777000	4494000	6640100	6366900	0	0	0	0	0	0	3112700	0	0	0	0	0
RCOM_0200480	B9T729	Pentatricopeptide repeat-containing protein, putative	AT4G34830	Pentatricopeptide repeat (PPR) superfamily protein	0	0	0	0	0	0	6694500	4526500	5369500	0	0	0	0	0	0	0	0	0	85789000	58186000	59374000	11901000	10580000	10684000
RCOM_1435770	B9RFM2	NAD dependent epimerase/dehydratase, putative	AT1G09340	chloroplast RNA binding	0	0	0	2046800	0	0	4040800	0	2760100	1636100	0	0	0	0	0	0	0	0	0	0	0	0	0	0
RCOM_1601730	B9R8R4	Localized to the inner membrane of the chloroplast	AT1G42960	expressed protein localized to the inner membrane of the chloroplast.	0	0	0	0	0	0	3641800	7494400	4724900	1340700	0	1943100	0	0	0	0	0	0	33890000	28075000	21681000	0	0	0
RCOM_1323580	B9S1W7	OrfB_Zn_ribbon domain-containing protein	AT2G44870	unknown protein FUNCTIONS IN: molecular_function unknown INVOLVED IN: biological_process unknown	0	0	0	0	0	0	0	0	0	0	0	0	0	0	0	0	0	0	4343600	0	0	0	0	0
RCOM_1327960	B9S263	Low-density receptor-like protein	AT5G16660	unknown protein FUNCTIONS IN: molecular_function unknown INVOLVED IN: biological_process unknown	0	0	0	1800800	1488600	889660	11675000	13626000	12583000	1894300	0	1937500	0	0	0	7408800	5851700	6263500	52852000	34667000	37890000	12874000	12716000	12783000
RCOM_1315110	B9RYZ8	Transmembrane protein 120 homolog	AT4G10430	TMPIT-like protein	0	0	0	0	0	0	2392400	0	0	0	0	2079800	5927500	5559500	5368200	4551500	4062300	4759700	13351000	11077000	9316400	5868800	8157500	7920700
RCOM_1593920	B9R7S0	Outer envelope pore protein 24B, chloroplastic	AT5G42960	unknown protein FUNCTIONS IN: molecular_function unknown INVOLVED IN: biological_process unknown	22602000	16787000	12525000	28431000	24577000	20848000	40655000	32095000	22165000	18252000	12711000	14682000	241150000	211850000	179080000	162540000	114160000	101780000	273280000	184010000	169110000	180080000	168630000	155100000
RCOM_1601900	B9R8S0	Outer envelope pore protein 21B, chloroplastic	AT1G76405	unknown protein FUNCTIONS IN: molecular_function unknown INVOLVED IN: biological_process unknown	2575300	1989800	4513200	2690400	0	1647900	2160600	4181300	2980600	1498700	2297800	0	32034000	26492000	23998000	13448000	10361000	9094000	65530000	40341000	39566000	23050000	15476000	16397000
RCOM_0963530	B9RVJ6	Protein RETICULATA-RELATED 4, chloroplastic-like	AT5G12470	Protein of unknown function (DUF3411), RER-type protein of unknown function (AtRER4)	0	0	0	1741400	0	0	0	0	1918900	1433100	0	0	12379000	10829000	10647000	4949700	4910900	4582000	35646000	25714000	19516000	12696000	14627000	11878000
RCOM_0658810	B9SKH1	Protein TRIGALACTOSYLDIACYLGLYCEROL 4, chloroplastic	AT2G44640	unknown protein FUNCTIONS IN: molecular_function unknown INVOLVED IN: biological_process unknown	1481400	0	0	2819800	1391200	0	3143900	1149500	5117900	0	528170	537610	46182000	31940000	49237000	24311000	23993000	23942000	96006000	99346000	103690000	90696000	72054000	79499000
RCOM_1269010	B9SSZ0	Outer envelope pore protein 37, chloroplastic	AT2G43950	chloroplast outer envelope protein 37	1097100	0	942570	1789800	907720	841900	5221400	3574500	3619200	0	0	0	48352000	31899000	31949000	14881000	14377000	9820700	71771000	66794000	92418000	47689000	28437000	25073000
RCOM_0704650	B9SEH4	SLH domain-containing protein	AT3G25680	unknown protein FUNCTIONS IN: molecular_function unknown INVOLVED IN: biological_process unknown	0	0	0	0	0	0	3418500	0	4856100	0	0	0	3840100	1834000	11669000	1418300	0	0	35988000	41508000	44708000	9957300	12314000	9808100
RCOM_1578520	B9RIE6	Protein RETICULATA-RELATED 4, chloroplastic-like	AT5G12470	Protein of unknown function (DUF3411), RER-type protein of unknown function (AtRER4)	1397900	2784200	543350	1538700	994470	1588900	1795200	4755500	0	0	0	0	21981000	18494000	20100000	17496000	14196000	9638900	35153000	42593000	32390000	36212000	31247000	24381000
RCOM_0065550	B9SZJ5	Protein RETICULATA-RELATED 1, chloroplastic	AT5G24690	Protein of unknown function (DUF3411)	0	0	0	0	0	0	0	0	1262700	0	0	0	5757100	4901700	5454800	4313700	3013200	2099600	27576000	20692000	22509000	10962000	10441000	7473400
RCOM_1028680	B9SK83	Eukaryotic translation initiation factor 3 30 kDa subunit	AT1G33810	unknown protein FUNCTIONS IN: molecular_function unknown INVOLVED IN: biological_process unknown	0	0	0	0	0	0	0	2392300	2513900	0	0	0	3576700	3345200	2020800	2215400	2269400	2499700	21662000	14979000	23869000	4061200	5850700	10398000
RCOM_1454270	B9RGJ4	Transmembrane protein	AT5G08540	unknown protein FUNCTIONS IN: molecular_function unknown INVOLVED IN: biological_process unknown	0	0	0	0	0	0	4272400	0	0	0	0	0	4369000	3534800	10016000	0	3047700	0	33748000	24786000	36694000	8960000	8669000	7034500
RCOM_1973670	B9TAC0	Uncharacterized protein	AT5G08540	unknown protein FUNCTIONS IN: molecular_function unknown INVOLVED IN: biological_process unknown	0	0	0	0	0	0	2328500	2366800	2399200	0	0	0	2564300	2346000	2105100	3474600	3083700	3028000	48618000	36475000	38072000	15736000	20072000	6946200
RCOM_1598800	B9R8D2	Uncharacterized protein	AT1G11320	unknown protein FUNCTIONS IN: molecular_function unknown INVOLVED IN: biological_process unknown	0	0	0	0	0	0	2794400	0	0	0	0	0	2568900	2177900	1491400	0	0	0	5679900	3744400	3836300	2960800	3321600	2587700
RCOM_0084140	B9T6I2	Dihydropyrimidine dehydrogenase (NADP(+)) (EC 1.3.1.2) (Dihydrothymine dehydrogenase)	AT3G17810	pyrimidine 1	3840400	0	0	2032800	4847500	0	19464000	17335000	18391000	6546500	7483100	5077900	0	0	0	0	0	0	1985900	0	2050500	0	0	0
RCOM_1278060	B9SNS3	Ribose-phosphate diphosphokinase (EC 2.7.6.1)	AT2G35390	Phosphoribosyltransferase family protein	0	0	0	0	0	0	0	0	2255500	0	0	0	0	0	0	0	0	0	0	0	0	0	0	0
RCOM_0089930	B9SL58	Adenylosuccinate synthetase 2, chloroplastic (EC 6.3.4.4) (IMP--aspartate ligase 2)	AT3G57610	adenylosuccinate synthase	7251500	4260100	14590000	15828000	12851000	10365000	81690000	51049000	50730000	18276000	15050000	20090000	0	0	0	0	0	0	7191800	6212100	5659600	0	0	0
RCOM_0503930	B9SXJ1	Bifunctional purine biosynthesis protein, putative (EC 2.1.2.3)	AT2G35040	AICARFT IMPCHase bienzyme family protein	0	2824000	0	1743500	0	0	10171000	4403000	7966100	3058400	3482000	0	0	0	0	0	0	0	0	0	0	0	0	0
RCOM_0607690	B9S7H9	Phosphoribosylaminoimidazole carboxylase (EC 4.1.1.21) (AIR carboxylase)	AT2G37690	phosphoribosylaminoimidazole carboxylase, putative AIR carboxylase, putative	0	0	0	0	0	0	7658100	9197900	9926100	3979500	0	0	0	0	0	0	0	0	12633000	7650100	7091900	0	0	0
RCOM_1347740	B9RNH2	Phosphoribosylformylglycinamidine cyclo-ligase (EC 6.3.3.1)	AT3G55010	phosphoribosylformylglycinamidine cyclo-ligase, chloroplast, phosphoribosyl-aminoimidazole synthetase	0	0	0	0	1583100	0	10769000	8264700	9986600	4535700	4287200	4124400	0	0	0	0	0	0	0	0	0	0	0	0
RCOM_1451410	B9RG60	Amidophosphoribosyltransferase (EC 2.4.2.14)	AT2G16570	GLN phosphoribosyl pyrophosphate amidotransferase 1	0	0	0	0	0	0	4463900	0	0	0	0	0	0	0	0	0	0	0	0	0	0	0	0	0
RCOM_1480330	B9SDY9	Phosphoribosylformylglycinamidine synthase (EC 6.3.5.3)	AT1G74260	purine biosynthesis 4 (AtPUR4), formyl glycine amidine ribonucleotide (FGAM) synthetase	4409200	1521100	1971400	5809300	4011400	4474800	37930000	12112000	15814000	8239900	5483400	7254300	0	0	0	0	0	0	18333000	14089000	10808000	0	0	0
RCOM_0246180	B9T4L5	Phosphoribosylformylglycinamidine synthase (EC 6.3.5.3)	AT1G74260	purine biosynthesis 4 (AtPUR4), formyl glycine amidine ribonucleotide (FGAM) synthetase	0	0	0	0	0	0	8147600	3587600	7433900	2555400	0	0	0	0	0	0	0	0	5445400	4037600	3872500	0	0	0
RCOM_0758770	B9SKC3	Phosphoribosylamine--glycine ligase (EC 6.3.4.13)	AT1G09830	Glycinamide ribonucleotide (GAR) synthetase	27038000	17301000	17926000	49616000	42927000	40638000	227140000	230690000	193580000	75814000	66331000	74564000	0	0	0	0	0	0	49221000	51569000	36094000	6991700	4042900	3702900
RCOM_0498660	B9SWP5	Adenylosuccinate lyase (ASL) (EC 4.3.2.2) (Adenylosuccinase)	AT1G36280	L-Aspartase-like family protein	0	3083700	0	2241500	0	0	9598100	6193300	5713100	2961300	3171600	0	0	0	0	0	0	0	3217200	0	0	0	0	0
RCOM_0753060	B9STZ7	Aspartate carbamoyltransferase (EC 2.1.3.2)	AT3G20330	PYRIMIDINE B	0	0	0	0	0	0	3653700	2120000	2448100	0	2051000	0	0	0	0	0	0	0	0	0	0	0	0	0
RCOM_1398950	B9SK20	Carbamoyl-phosphate synthase (glutamine-hydrolyzing) (EC 6.3.5.5)	AT1G29900	carbamoyl phosphate synthetase B	2220000	638340	800440	10396000	10103000	11576000	83033000	72898000	77046000	9276900	10043000	9699200	0	0	0	0	0	0	44325000	27851000	20178000	3254200	3860000	3824800
RCOM_1173930	B9RVX9	Dihydroorotase (EC 3.5.2.3)	AT4G22930	pyrimidin 4	0	0	0	0	0	0	0	2755800	2232200	0	0	0	0	0	0	0	0	0	0	0	0	0	0	0
RCOM_0195970	B9T2V8	Transaldolase total2, putative (EC 2.2.1.2)	AT1G12230	Aldolase superfamily protein	0	0	0	0	0	0	6419800	0	7051400	4625300	0	0	0	0	0	0	0	0	0	0	0	0	0	0
RCOM_1438460	B9RG09	Transaldolase (EC 2.2.1.2)	AT5G13420	Aldolase-type TIM barrel family protein	24759000	23420000	16519000	35602000	34122000	25248000	176010000	179650000	215730000	53547000	56972000	81475000	0	0	0	3816700	2685800	0	1.28E+08	110480000	1.17E+08	17931000	20076000	12829000
RCOM_0901440	B9RVA7	6-phosphogluconate dehydrogenase, decarboxylating (EC 1.1.1.44)	AT5G41670	6-phosphogluconate dehydrogenase family protein	50741000	46954000	43443000	36795000	41551000	33728000	259690000	205920000	212490000	87508000	54121000	65584000	1269400	2195700	741930	25630000	16449000	15849000	409250000	353390000	308940000	52358000	47274000	36907000
RCOM_1645120	B9RRK9	Pitrilysin, putative (EC 3.4.24.64)	AT5G42390	Insulinase (Peptidase family M16) family protein	0	0	0	0	0	0	12925000	10591000	14591000	0	5389600	0	0	0	0	0	0	0	13794000	9023700	10951000	0	0	0
RCOM_0592840	B9SLL7	Metalloendopeptidase, putative	AT5G05740	ethylene-dependent gravitropism-deficient and yellow-green-like 2	0	0	0	0	0	0	2523100	0	0	0	0	0	9923400	7957700	8860400	0	0	0	18775000	11723000	18059000	0	5782700	13954000
RCOM_1460700	B9RU24	Mitochondrial respiratory chain complexes assembly protein AFG3, putative (EC 3.6.4.3)	AT5G64580	AAA-type ATPase family protein	0	0	0	0	0	0	2338700	1985900	2271800	0	0	0	6994400	4385100	7331200	8322500	2909200	11569000	84987000	61889000	42444000	18620000	18044000	16497000
RCOM_1192780	B9S304	Cell division protein ftsH, putative (EC 3.6.4.3)	AT2G30950	FtsH extracellular protease family	0	0	0	0	835060	0	8512500	7541000	12073000	2167000	2013800	1970000	518840	340460	0	1079800	918070	1435400	258220000	217680000	152410000	22468000	32042000	34333000
RCOM_1600540	B9R8K6	Cell division protease ftsH, putative (EC 3.6.4.3)	AT5G42270	FtsH extracellular protease family	0	0	0	0	3479400	0	3647500	2399400	0	2176700	0	0	0	0	0	0	0	0	143260000	75526000	53055000	16196000	17865000	13952000
RCOM_1580380	B9RIL2	ATP-dependent peptidase, putative (EC 3.6.4.3)	AT5G53170	FTSH protease 11	0	0	0	0	0	0	12367000	10411000	15330000	788020	0	0	11557000	5644100	7071100	4932400	2781600	1667300	128670000	92772000	88581000	39613000	34317000	39171000
RCOM_1491270	B9RQG8	Cell division protein ftsH, putative (EC 3.6.4.3)	AT3G16290	AAA-type ATPase family protein	0	0	0	0	0	0	587120	468790	0	0	0	0	331690	1057900	0	2383400	1049500	815800	99248000	38657000	38431000	19387000	22752000	12206000
RCOM_0610060	B9S7N3	Metalloprotease m41 ftsh, putative (EC 3.6.4.3)	AT3G04340	FtsH extracellular protease family	0	0	5141200	2696900	1334900	0	3404300	0	1687900	0	0	0	17139000	21602000	16537000	13543000	10891000	11249000	145910000	97138000	95459000	25582000	25610000	18814000
RCOM_1692380	B9RCV1	Cell division protein ftsH, putative (EC 3.6.4.3)	AT4G23940	FtsH extracellular protease family	0	0	0	0	0	0	2178100	0	0	0	0	0	11556000	10543000	11677000	16168000	13974000	13230000	102300000	109740000	123950000	43560000	33821000	45270000
RCOM_1574610	B9RHY7	Cell division protein ftsH, putative (EC 3.6.4.3)	AT1G79560	FTSH protease 12	0	0	0	1591000	0	0	1804600	0	2940200	0	0	0	26680000	25871000	19158000	16818000	13087000	10120000	188920000	134160000	138460000	60797000	46095000	39163000
RCOM_0611470	B9SHY4	Cell division protein ftsH, putative (EC 3.6.4.3)	AT5G58870	FTSH protease 9	0	0	0	0	0	0	0	0	0	0	0	0	0	0	0	0	0	0	21279000	12481000	24580000	4815600	4162100	3922500
RCOM_0866360	B9S1L6	ATP-dependent Clp protease proteolytic subunit	AT5G45390	CLP protease P4	2507900	0	0	2982700	0	0	14109000	7436300	8084400	2961300	0	0	0	0	0	0	0	0	4192900	0	0	0	0	0
RCOM_1681190	B9RBU4	ATP-dependent Clp protease proteolytic subunit	AT1G12410	CLP protease proteolytic subunit 2	0	0	0	0	0	0	11690000	6812800	5774800	3684900	0	3468000	0	0	0	0	0	0	3078800	0	0	0	0	0
RCOM_1346960	B9RND4	ATP-dependent Clp protease proteolytic subunit (EC 3.4.21.92)	AT1G02560	nuclear encoded CLP protease 5	0	0	0	2775000	2989100	0	10641000	13582000	15432000	3971000	3375000	4327100	0	0	0	0	0	0	0	0	0	0	0	0
RCOM_0120930	B9SZ03	ATP-dependent Clp protease proteolytic subunit	AT4G17040	CLP protease R subunit 4	0	0	0	0	0	0	4578200	3349400	3900200	0	0	0	0	0	0	0	0	0	0	0	0	0	0	0
RCOM_1504150	B9RA77	ATP-dependent clp protease, putative	AT5G50920	CLPC homologue 1	2395500	1048200	0	45856000	43360000	27943000	255470000	227470000	239450000	48469000	37261000	32366000	394040	0	335900	2744900	1844600	1467400	272100000	194560000	160550000	32882000	44308000	51246000
RCOM_0710470	B9RR63	Groes chaperonin, putative	AT5G20720	chaperonin 20	0	0	0	0	0	0	61213000	63248000	38137000	18331000	15343000	15794000	0	0	0	0	0	0	3210400	0	0	0	0	0
RCOM_0845250	B9SY85	GrpE protein homolog	AT5G17710	Co-chaperone GrpE family protein	0	0	0	0	0	0	23166000	26264000	16288000	0	3423500	0	0	0	0	0	0	0	3397800	0	0	0	0	0
RCOM_0342910	B9SBN5	Rubisco subunit binding-protein beta subunit, rubb, putative	AT3G13470	TCP-1 cpn60 chaperonin family protein	122300000	121890000	103070000	264790000	216390000	165030000	1114400000	1162900000	1142200000	380120000	388970000	378050000	6132700	0	0	7891100	2373400	2509600	300910000	262750000	239650000	10064000	16304000	10406000
RCOM_0904320	B9RXK5	Hexosyltransferase (EC 2.4.1.-)	AT1G05170	Galactosyltransferase family protein	0	0	0	0	0	0	0	0	83140000	0	0	0	0	0	0	0	0	0	0	0	0	0	0	0
RCOM_1679710	B9RBP7	Elongation factor G, chloroplastic (cEF-G)	AT1G62750	Translation elongation factor EFG EF2 protein	0	0	0	2533500	0	0	14149000	10774000	16434000	3349200	2421300	6284900	0	0	0	0	0	0	1434600	0	0	0	0	0
RCOM_1508490	B9RAT6	Elongation factor tu, putative (EC 2.7.7.4)	AT4G20360	RAB GTPase homolog E1B	0	0	0	5787500	5195800	8471200	29395000	30080000	32659000	8591100	11262000	12350000	0	0	0	0	0	0	4572200	4439400	4526700	0	1087100	0
RCOM_1101130	B9SPV9	Elongation factor 1-alpha	AT5G60390	Eukaryotic translation elongation/termination factor	0	0	0	0	0	0	0	0	1063000	0	0	0	0	0	0	0	0	0	0	0	0	0	0	0
RCOM_ORF00091 RCOM_ORF00124	G1D7B7	30S ribosomal protein S7, chloroplastic	ATCG00900	Ribosomal protein S7p S5e family protein	0	0	0	0	0	0	0	0	0	0	0	0	0	0	0	0	0	0	0	0	2358000	0	0	0
RCOM_0029690	B9T052	50S ribosomal protein L15, putative	AT3G25920	ribosomal protein L15	0	0	0	0	0	0	2335100	2115800	0	1443500	0	0	0	0	0	0	0	0	28139000	10543000	15900000	7059600	4118900	3706500
RCOM_1573510	B9RHT7	Uncharacterized protein	AT1G16790	ribosomal protein-related	617900	0	0	0	0	0	5621600	0	4484900	0	1872700	0	3745500	2729200	0	2384400	0	0	22306000	23366000	27686000	6599000	4638200	6624900
RCOM_1135520	B9RVF9	Protein TIC110, chloroplastic	AT1G06950	translocon at the inner envelope membrane of chloroplasts 110	12839000	3787800	7368800	46099000	35199000	38194000	163170000	146190000	169210000	32400000	31294000	35859000	51227000	60296000	45118000	198980000	171300000	167230000	2358600000	2.13E+09	2033400000	618880000	602870000	654290000
RCOM_0734280	B9S3G1	Sorting and assembly machinery (Sam50) protein, putative	AT3G46740	translocon at the outer envelope membrane of chloroplasts 75-III	20261000	14087000	17226000	34298000	19046000	16292000	75137000	62008000	50359000	19602000	14528000	19272000	276940000	265440000	241030000	187280000	128930000	125120000	961570000	686270000	684200000	398650000	350720000	282620000
RCOM_1577380	B9RIA3	Sorting and assembly machinery (Sam50) protein, putative	AT5G19620	outer envelope protein of 80 kDa	2629700	386980	900340	1432200	1031900	0	8830900	8513900	7228800	3660300	3680400	0	44696000	29883000	28113000	21128000	14798000	15621000	133300000	125110000	129370000	52810000	58721000	32328000
RCOM_0126140	B9T7S8	MlaD domain-containing protein	AT3G20320	trigalactosyldiacylglycerol2	2749300	1681500	2137000	2330700	1575200	0	9939800	8323100	3187300	3380800	2708300	1161600	40271000	34066000	28728000	23805000	7897300	9856000	116400000	108370000	101700000	68777000	34303000	68417000
RCOM_0371600	B9T0Z8	Protein TIC 40, chloroplastic-like	AT5G16620	hydroxyproline-rich glycoprotein family protein	0	0	0	847190	0	1626200	10260000	8492400	5580300	489390	833780	811980	1348200	0	0	32644000	24429000	24352000	512980000	370620000	309220000	55143000	62544000	76050000
RCOM_0739500	B9SQL1	Protein translocase, putative	AT3G16620	translocon outer complex protein 120	0	0	0	3504300	3991300	0	7323600	1567200	5554000	1326700	873810	0	24619000	20884000	21057000	15722000	16503000	18174000	313930000	148700000	264320000	81812000	64861000	70824000
RCOM_1439900	B9T0W6	Protein translocase, putative	AT4G02510	translocon at the outer envelope membrane of chloroplasts 159	1409500	0	2482300	2234700	1903600	0	4617200	1968800	7168700	539590	0	0	21704000	17442000	11976000	15284000	11515000	9765800	78131000	66196000	105090000	49221000	41079000	40192000
RCOM_0562390	B9S2U6	Protein translocase subunit SecA	AT1G21650	Preprotein translocase SecA family protein	0	0	0	0	0	0	0	0	0	0	0	0	2280900	2292100	0	0	0	0	12614000	11640000	8373900	3577300	5310700	3734400
RCOM_1000020	B9RZN4	Protein translocase, putative	AT4G16160	Mitochondrial import inner membrane translocase subunit Tim17 Tim22 Tim23 family protein	0	0	0	0	2580900	0	4197400	4564200	0	3172300	4686000	0	0	2784300	0	4370700	0	3157800	12771000	16539000	8597300	7898000	7184200	9823100
RCOM_1537630	B9S0U8	Protein translocase, putative	AT5G24650	Mitochondrial import inner membrane translocase subunit Tim17 Tim22 Tim23 family protein	2647000	1559400	1623500	5205100	4368300	3326500	11017000	13672000	14562000	4815800	3157000	3198600	27905000	28315000	33848000	29714000	24059000	24632000	214330000	177570000	200390000	78242000	64181000	74671000
RCOM_1505970	B9RAE8	Sec61 gamma subunit, putative	AT5G50460	secE sec61-gamma protein transport protein	0	0	0	0	0	0	3665800	4474400	0	3520400	0	5671100	7787300	7676800	11373000	4345000	6323200	8169600	15246000	14119000	15670000	4840200	6034100	15139000
RCOM_0577600	B9SJY9	Fructose-bisphosphate aldolase (EC 4.1.2.13)	AT2G01140	Aldolase superfamily protein	32685000	29948000	27709000	51231000	46002000	48933000	234140000	234040000	236410000	112600000	113360000	104300000	0	0	0	0	0	0	36846000	27179000	27516000	986230	5485200	8335000
RCOM_1450320	B9RHD4	Fructose-bisphosphate aldolase (EC 4.1.2.13)	AT4G38970	fructose-bisphosphate aldolase 2	160130000	131930000	118660000	251940000	235710000	208050000	869240000	808090000	666780000	402240000	395370000	378190000	3081200	0	0	1022700	0	1065200	208920000	162020000	137470000	17149000	26033000	24136000
RCOM_0086620	B9SPG7	Fructose-bisphosphatase (EC 3.1.3.11) (D-fructose-1,6-bisphosphate 1-phosphohydrolase)	AT3G54050	high cyclic electron flow 1	17444000	13048000	14673000	26277000	19573000	21952000	181020000	134990000	173200000	49337000	44826000	51604000	0	0	0	0	0	0	15602000	13722000	14618000	0	0	1934400
RCOM_1574030	B9RHV9	Glyceraldehyde-3-phosphate dehydrogenase (EC 1.2.1.-)	AT1G16300	glyceraldehyde-3-phosphate dehydrogenase of plastid 2	28963000	20213000	25611000	20541000	11365000	15804000	104230000	79600000	107260000	39833000	29461000	41277000	3648100	2274000	1453100	3893500	0	0	55071000	48869000	35491000	4888200	6107200	3197700
RCOM_1574580	B9RHY4	Phosphoglycerate kinase (EC 2.7.2.3)	AT3G12780	phosphoglycerate kinase 1	12141000	8203500	8554600	32229000	28067000	30263000	127420000	119830000	154640000	47868000	36323000	42014000	0	0	0	4675100	0	942930	42161000	22324000	32521000	3130100	2337200	0
RCOM_1316960	B9RZ33	Phosphoribulokinase (EC 2.7.1.19)	AT1G32060	phosphoribulokinase	4331600	5300100	5391200	7747400	7863700	5440900	38309000	43644000	39190000	15313000	10143000	13944000	0	0	0	0	0	0	6820300	7443600	5727300	0	0	0
RCOM_1471280	B9RLW1	Ribulose-phosphate 3-epimerase (EC 5.1.3.1) (Pentose-5-phosphate 3-epimerase)	AT5G61410	D-ribulose-5-phosphate-3-epimerase	1774400	1452300	1083500	4174700	3527800	2762700	42085000	38520000	45490000	18018000	14547000	17306000	0	0	0	0	0	0	3259400	0	0	0	0	0
RCOM_0335000	B9T7X8	Rubisco subunit binding-protein alpha subunit, ruba, putative	AT2G28000	chaperonin-60alpha	118110000	81979000	88805000	174070000	154470000	125040000	1.15E+09	1.07E+09	1195600000	305580000	346940000	335020000	0	0	0	374150	0	962260	113380000	113510000	34742000	905950	511120	609930
RCOM_0233730	B9T427	Ribulose bisphosphate carboxylase/oxygenase activase 1, chloroplast, putative	AT2G39730	rubisco activase	0	0	0	44382000	38947000	51288000	211580000	181510000	164970000	44237000	52551000	81964000	0	0	0	6388200	0	0	30723000	28408000	32993000	4126100	3086400	0
RCOM_ORF00051	G1D766	Ribulose bisphosphate carboxylase large chain (RuBisCO large subunit) (EC 4.1.1.39)	ATCG00490	ribulose-bisphosphate carboxylases	744450000	639820000	610510000	1213200000	1.10E+09	1030400000	4397100000	4043400000	3494200000	1724800000	1578300000	1.54E+09	15190000	12795000	2406200	34968000	22324000	18757000	1.06E+09	711210000	838010000	54784000	62082000	46514000
RCOM_0754280	B9SYG1	Ribulose bisphosphate carboxylase small subunit (RuBisCO small subunit)	AT1G67090	ribulose bisphosphate carboxylase small chain 1A	16481000	16296000	9464600	29145000	24277000	15733000	154940000	244210000	173360000	125130000	89934000	85509000	0	0	0	0	0	0	27028000	15343000	19183000	0	0	0
RCOM_0498670	B9SWP6	Sedoheptulose-1,7-bisphosphatase, chloroplast, putative (EC 3.1.3.37)	AT3G55800	sedoheptulose-bisphosphatase	3265500	2005100	0	12228000	11332000	6335300	105460000	80984000	90461000	32625000	34610000	39243000	0	0	0	1638900	0	1999400	30991000	30591000	36566000	5488000	19661000	4889100
RCOM_1611360	B9RDA1	Transketolase (EC 2.2.1.1)	AT2G45290	Transketolase	186440000	121190000	108110000	297890000	223980000	222220000	2126400000	1447100000	1418200000	518980000	496180000	519250000	0	0	0	2310400	2539600	882250	318390000	239300000	244550000	24105000	10015000	10082000
RCOM_0923760	B9RP32	Ubiquitin_4 domain-containing protein	AT4G32260	ATPase, F0 complex, subunit B B, bacterial chloroplast	0	0	0	0	0	0	0	0	0	0	0	0	0	0	0	0	0	0	2375000	0	0	0	0	0
RCOM_ORF00014	G1D743	ATP synthase subunit alpha, chloroplastic (EC 7.1.2.2) (F-ATPase subunit alpha)	ATCG00120	ATP synthase subunit alpha	3469200	1253000	662350	2275600	943280	0	26403000	22837000	21819000	5676200	5784000	4935700	3842100	3499400	3121100	0	0	0	9791100	10377000	9941300	0	0	0
RCOM_ORF00050	G1D765	ATP synthase subunit beta, chloroplastic (EC 7.1.2.2) (F-ATPase subunit beta)	ATCG00480	ATP synthase subunit beta	2309300	0	0	1564800	0	1600400	31440000	20682000	29414000	5629600	6194600	5414500	1749900	1577800	0	0	0	0	9021000	7901200	8062600	11398000	7253900	0
RCOM_ORF00015	G1D744	ATP synthase subunit b, chloroplastic (ATP synthase F(0) sector subunit b) (ATPase subunit I)	ATCG00130	ATPase, F0 complex, subunit B B, bacterial chloroplast	0	0	0	0	0	0	0	0	0	0	0	0	0	0	0	0	0	0	3984600	0	0	0	0	0
RCOM_1657030	B9S1D7	Serine hydroxymethyltransferase (EC 2.1.2.1)	AT4G32520	serine hydroxymethyltransferase 3	0	0	0	4423800	2656100	0	19713000	23580000	27287000	8246900	5984100	8048200	0	0	0	0	0	0	10210000	9579800	12964000	0	0	0
RCOM_1688340	B9RCH2	Monodehydroascorbate reductase, putative (EC 4.2.99.18)	AT1G63940	monodehydroascorbate reductase 6	18003000	14474000	14733000	262440000	222730000	182770000	164890000	186400000	164600000	65642000	58922000	57284000	0	0	0	10893000	5391200	6127200	16334000	16130000	12060000	666690	714940	0
RCOM_1686670	B9RCB6	Glutamate--cysteine ligase, chloroplastic (EC 6.3.2.2) (Gamma-glutamylcysteine synthetase)	AT4G23100	glutamate-cysteine ligase	0	0	4729300	3300400	3203000	3492300	24715000	14734000	16146000	6960200	6309500	7605600	0	0	1194200	0	0	0	2824400	0	0	0	0	0
RCOM_0475040	B9SCK9	Superoxide dismutase [Cu-Zn] (EC 1.15.1.1)	AT2G28190	copper zinc superoxide dismutase 2	1799600	0	2473300	2166600	0	2343600	9970100	3861400	6506900	2941600	6231300	0	0	0	0	0	0	0	0	0	0	0	0	0
RCOM_0382010	B9SRG0	Glutaredoxin-dependent peroxiredoxin (EC 1.11.1.25)	AT3G52960	Thioredoxin superfamily protein	0	0	0	11454000	10631000	9421000	15493000	11084000	15930000	8007600	0	0	0	0	0	0	0	0	3473900	0	0	0	0	0
RCOM_0225410	B9SVY3	Thioredoxin-dependent peroxiredoxin (EC 1.11.1.24)	AT5G06290	2-cysteine peroxiredoxin B	8342600	5506800	5040800	11398000	8448100	11893000	50940000	36903000	38399000	16668000	19844000	23939000	0	0	0	0	0	0	3083300	0	2705500	0	0	0
RCOM_0082210	B9T2T8	Translation initiation inhibitor, putative	AT3G20390	endoribonuclease L-PSP family protein	3534100	3814600	3504800	10243000	15034000	13307000	20787000	11681000	8637000	3040900	5278500	5438200	0	0	0	0	0	0	2844100	0	0	0	0	0
RCOM_1437190	B9RFT3	RNA helicase (EC 3.6.4.13)	AT5G26742	DEAD box RNA helicase (RH3)	0	0	0	0	0	0	6669800	5445900	6729300	3221700	0	0	0	0	0	0	0	0	20739000	15500000	19032000	4667300	3796400	0
RCOM_0980420	B9SQC4	ATP binding protein, putative (EC 1.3.1.74)	AT3G16000	MAR binding filament-like protein 1	0	0	0	0	0	0	1629400	1257800	0	0	0	0	1285000	0	0	0	0	0	20979000	9091700	8032200	0	2885300	3711600
RCOM_0697810	B9S2A9	Single-stranded DNA-binding protein WHY1, chloroplastic-like	AT1G14410	ssDNA-binding transcriptional regulator	0	0	0	0	0	0	0	3118700	1842500	1488700	1245800	0	0	0	0	0	0	0	0	0	0	0	0	0
RCOM_0557820	B9S425	NAD dependent epimerase/dehydratase, putative	AT3G63140	chloroplast stem-loop binding protein of 41 kDa	0	0	0	1554700	1861800	0	13160000	13159000	13845000	4372800	3955700	4920000	0	0	0	0	0	0	0	0	0	0	0	0
RCOM_1508030	B9RAR1	Ribonucleoprotein, chloroplast, putative	AT4G24770	31-kDa RNA binding protein	0	0	0	0	0	0	4732100	0	0	0	0	0	0	0	0	0	0	0	0	0	0	0	0	0
RCOM_0910820	B9RTI9	Sulfate adenylyltransferase (EC 2.7.7.4)	AT3G22890	ATP sulfurylase 1	0	0	0	0	0	0	2416100	0	0	968980	0	0	0	0	0	0	0	0	1586600	1833600	0	0	0	0
RCOM_1307010	B9RY09	Phytoene dehydrogenase (EC 1.3.5.5)	AT4G14210	phytoene desaturase 3	0	0	0	0	0	0	2809500	3838900	4757700	0	0	0	0	0	0	0	0	0	3217700	0	0	0	0	0
RCOM_1471870	B9RLY0	Geranylgeranyl diphosphate reductase (EC 1.3.1.83) (Geranylgeranyl reductase)	AT1G74470	Pyridine nucleotide-disulphide oxidoreductase family protein	0	0	0	0	0	0	0	0	0	0	0	0	539100	0	0	0	0	0	5048900	6437000	3616500	1300700	0	1052500
RCOM_1510580	B9RB24	1-deoxy-D-xylulose-5-phosphate reductoisomerase (EC 1.1.1.267)	AT5G62790	1-deoxy-D-xylulose 5-phosphate reductoisomerase	2976100	0	2434400	3219500	2703900	3097800	23111000	15144000	23361000	6851800	4685200	4828600	0	0	0	0	0	0	1733500	2650400	0	0	0	0
RCOM_0938310	B9RZD3	4-hydroxy-3-methylbut-2-enyl diphosphate reductase, putative (EC 1.17.1.2)	AT4G34350	4-hydroxy-3-methylbut-2-enyl diphosphate reductase	0	0	0	1982400	0	0	6380700	3211100	4434200	0	0	0	0	0	0	0	0	0	0	0	0	0	0	0
RCOM_0154370	B9SWB7	4-hydroxy-3-methylbut-2-en-1-yl diphosphate synthase, putative (EC 1.17.4.3)	AT5G60600	4-hydroxy-3-methylbut-2-enyl diphosphate synthase	6506300	5882300	6096100	8591800	9435300	8170200	77120000	83514000	77050000	23260000	21516000	19940000	0	0	0	563690	0	0	19233000	14534000	22609000	2649200	0	0
RCOM_0085190	B9SPE5	Acetyl-CoA carboxytransferase (EC 2.1.3.15)	AT2G38040	acetyl Co-enzyme a carboxylase carboxyltransferase alpha subunit	0	1335800	0	4867900	9854100	2010100	41537000	13089000	22262000	5154600	4072700	2667200	0	3928800	7186600	0	0	0	18834000	7541100	7303800	2955100	2604100	3851300
RCOM_1500350	B9R9S1	BAG domain-containing protein	AT5G62390	BCL-2-associated athanogene 7	4978700	2407200	3526600	33427000	28493000	32376000	41312000	41145000	45510000	0	1635100	0	8535200	5095600	6628100	34027000	17294000	21456000	84734000	49775000	77580000	4072700	5539700	3943400
RCOM_0524340	B9SJA7	Chaperone clpb, putative	AT5G15450	casein lytic proteinase B3	0	0	0	8986200	0	12722000	28219000	28232000	23955000	5117500	7010400	5379600	0	0	0	0	0	0	5082100	0	0	0	0	0
RCOM_0219890	B9T7J3	Chaperone protein DNAj, putative	AT2G22360	DNAJ heat shock family protein	0	0	0	0	0	0	3736000	0	0	1180400	0	0	0	0	0	0	0	0	2087400	0	0	0	0	0
RCOM_0759010	B9SKC7	Heat shock protein, putative (EC 1.3.1.74)	AT5G49910	chloroplast heat shock protein 70-2	24558000	26959000	28986000	83947000	72560000	57331000	593350000	421850000	470440000	135860000	153320000	144870000	0	0	0	2529200	1588500	0	72368000	35146000	49158000	15445000	2645200	16097000
RCOM_1466370	B9RLF4	Heat shock protein, putative	AT2G04030	Chaperone protein htpG family protein	9699000	8891700	11237000	36035000	30919000	26699000	167830000	117450000	167450000	41911000	40478000	45192000	0	0	0	4908200	1759600	0	60795000	57404000	59788000	9411700	5323900	5729500
RCOM_2153580	B9TA46	Heat shock protein, putative	AT2G04030	Chaperone protein htpG family protein	1532200	0	0	4438300	7747900	3664200	83963000	96595000	89343000	17200000	17967000	21362000	0	0	0	0	0	0	43647000	35848000	30907000	4912300	3476600	3558200
RCOM_1596560	B9R840	Heat shock protein binding protein, putative	AT5G42480	Chaperone DnaJ-domain superfamily protein	0	0	0	3025600	0	0	1587600	2965600	918310	0	0	0	0	0	0	1175200	0	0	106680000	85125000	68475000	33122000	16359000	11740000
RCOM_1217310	B9SQS5	3-isopropylmalate dehydratase (EC 4.2.1.33)	AT4G13430	isopropyl malate isomerase large subunit 1	4351200	3883000	3775800	8304100	6750800	2091100	26501000	16322000	29881000	12596000	4619400	7201800	0	0	0	0	0	0	3058700	0	5722100	0	0	0
RCOM_1471880	B9RLY1	Malate dehydrogenase (EC 1.1.1.37)	AT3G47520	malate dehydrogenase	22080000	15911000	16348000	24140000	22867000	35444000	133400000	152760000	141610000	51982000	52213000	58432000	13459000	12317000	14872000	19454000	17095000	13479000	156930000	134130000	170780000	51920000	54763000	56614000
RCOM_1339660	B9RNK3	Pyruvate dehydrogenase E1 component subunit alpha (EC 1.2.4.1)	AT1G01090	pyruvate dehydrogenase E1 alpha	0	0	0	0	0	0	5502900	8302500	9359200	2043200	2122800	0	0	0	0	0	0	0	2926000	0	0	0	0	0
RCOM_0686690	B9SLH2	Dihydrolipoamide acetyltransferase component of pyruvate dehydrogenase complex (EC 2.3.1.-)	AT1G34430	2-oxoacid dehydrogenases acyltransferase family protein	0	0	0	0	0	0	9166200	8595600	5226800	2852500	3549300	0	0	0	0	0	0	0	4010900	0	0	0	0	0
RCOM_0999900	B9RZN2	Dihydrolipoamide dehydrogenase, putative (EC 1.8.1.4)	AT3G16950	lipoamide dehydrogenase 1	7202900	7040600	5692500	7167300	5078300	9407900	46499000	39117000	48258000	17974000	13699000	17372000	0	0	0	0	0	0	7848700	9065400	8198000	0	0	0
RCOM_1030560	B9RJ27	Delta-aminolevulinic acid dehydratase (EC 4.2.1.24)	AT1G69740	Aldolase superfamily protein	0	0	0	0	0	0	4584100	3804500	4280700	0	0	0	0	0	0	0	0	0	0	0	0	0	0	0
RCOM_0798270	B9RRU8	Ferrochelatase (EC 4.99.1.1)	AT5G26030	ferrochelatase 1	0	0	0	3424000	0	0	6831700	0	0	4290000	3217800	0	22922000	11564000	16485000	10481000	7594900	7924400	50529000	33423000	56412000	36421000	19067000	27848000
RCOM_1768240	B9RHR3	Ferrochelatase (EC 4.99.1.1)	AT2G30390	ferrochelatase 2	0	0	0	0	0	0	1955100	0	0	0	0	0	962870	0	1861100	0	0	0	27223000	18339000	16640000	7046500	8402200	7530000
RCOM_0686430	B9SLG6	Glutamate-1-semialdehyde 2,1-aminomutase (EC 5.4.3.8)	AT3G48730	glutamate-1-semialdehyde 2,1-aminomutase 2	796140	0	1064600	2375300	1367100	2816700	20671000	18252000	26002000	5629900	8625700	6960300	0	0	0	0	0	0	3535500	0	2663600	0	0	0
RCOM_0684950	B9ST79	FLU, putative	AT3G14110	Tetratricopeptide repeat (TPR)-like superfamily protein	0	0	0	0	0	0	3739500	0	0	1542500	0	0	0	0	0	1954400	0	0	60648000	38453000	27465000	9632300	10554000	5611400
[truncated: 459 more rows]
