# Supplementary material for: Mapping the castor bean endosperm proteome revealed a metabolic interaction between plastid, mitochondria, and peroxisomes to optimize seedling growth
Source: Front Plant Sci. 2023 Oct 6;14:1182105. doi: 10.3389/fpls.2023.1182105 (PMC10588648; doi:10.3389/fpls.2023.1182105)
Supplement: Supplementary Table 2 — List of castor bean proteins that have been defined as specific to peroxisomes, plastids, mitochondria, cytosol, vacuole, ER, Golgi, and nucleus based on (1) in silico prediction tools for their subcellular localization within the cell and (2) experimental data from GFP and/or MS assays of their corresponding Arabidopsis homologue using SUBA 5.0. [file Table_2.xlsx]

## Sheet: Suppl Tab S2
Supplemental Table S2. List of castor bean proteins that have been defined as specific to peroxisomes, plastids, mitochondria, cytosol, vacuole, ER, Golgi, and nucleus based on (1) in silico prediction tools for their subcellular localization within the cell and (2) experimental data from GFP and/or MS assays of their corresponding Arabidopsis homologue using SUBA 4.0.
UniProt ID	Annotation (manually curated)	Marker	TMDs_Rco	PTS type_Rco	PTS seq_Rco	Target P_Rco	AGI	SUBA_GFP data_Ara	SUBA_MS data_Ara
B9RB57	7-keto-8-amino pelargonic acid synthase	cytosol	2	−	−	−	AT5G04620	cytosol	−
B9RC62	UDP-glucose 4-epimerase	cytosol	0	−	−	−	AT1G12780	cytosol	Cytosol, Plasma membrane
B9RSN1	Cytosolic chaperonin complex, zeta subunit	cytosol	0	−	−	−	AT3G02530	cytosol	Cytosol, Extracellular, Golgi, Plasma membrane, Vacuole
B9SSZ5	Nucleoside hydrolase complex, component of NSH1-NSH2	cytosol	0	−	−	−	AT1G05620	cytosol	−
B9RT61	Translationally-controlled tumor protein regulating TOR signalling pathway	cytosol	0	−	−	−	AT3G16640	cytosol	Cytosol, Extracellular, Golgi, Nucleus, Plasma membrane, Vacuole
B9RY06	Lipid droplet-associated protein	cytosol	0	−	−	−	AT1G05510	cytosol	−
B9S395	Heat shock protein HSP17.6b	cytosol	0	−	−	−	AT2G29500	cytosol	−
B9SAL1	Dehydroascorbate reductase	cytosol	0	−	−	−	AT1G75270	cytosol	Cytosol, Golgi, Plasma membrane
B9SAL4	Dehydroascorbate reductase	cytosol	0	−	−	−	AT1G75270	cytosol	Cytosol, Golgi, Plasma membrane
B9SBC0	Tyrosine aminotransferase	cytosol	0	−	−	−	AT5G53970	cytosol	−
B9SCF0	Cytosolic alpha-glucanotransferase (Disproportionating enzyme)	cytosol	0	−	−	−	AT2G40840	cytosol	Cytosol, Plasma membrane
B9SP64	Cytosolic phosphoglucomutase	cytosol	0	−	−	−	AT1G23190	cytosol	Cytosol, Extracellular, Golgi, Plasma membrane, Vacuole
B9SW01	Short chain alcohol dehydrogenase	cytosol	0	−	−	−	AT1G52340	cytosol	−
B9T1G2	Ribose-phosphate pyrophosphokinase	cytosol	0	−	−	−	AT2G42910	cytosol	Cytosol, Extracellular, Plasma membrane, Vacuole
B9T1T5	Acetoacetyl-CoA thiolase	cytosol	0	−	−	−	AT5G48230	cytosol	Cytosol; Extracellular; Plasma membrane; Peroxisome
B9T3E5	Beta-ureidopropionase	cytosol	0	−	−	−	AT5G64370	cytosol	Cytosol; Extracellular; Plasma membrane
Q67C39	Acyl-CoA:diacylglycerol acyltransferase	cytosol	10	−	−	−	AT2G19450	cytosol	−
B9RE82	Ceramide synthase	ER	5	−	−	−	AT1G13580	ER	−
B9RHC3	Squalene synthase	ER	2	−	−	−	AT4G34640	ER	ER, Golgi, Plasma membrane
B9RMB8	Sphingosine phosphate lyase	ER	2	−	−	−	AT1G27980	ER	ER, Golgi, Plasma membrane, Vacuole
B9RMD2	Cytokinin receptor	ER	3	−	−	−	AT1G27320	ER	−
B9RWD8	Alkaline ceramidase	ER	6	−	−	−	AT4G22330	ER	ER, Golgi
B9S527	Cytochrome-b5 electron shuttle hemoprotein	ER	1	−	−	−	AT2G32720	ER	ER; Plasma membrane
B9S6U1	Phosphatidylinositol-4-phosphate phosphatase	ER	3	−	−	−	AT3G51460	ER	ER; Golgi; Plasma membrane
B9SH00	Calcium-transporting P2B-type ATPase, calmodulin-regulated	ER	10	−	−	−	AT4G37640	ER	ER; Golgi; Plasma membrane
B9SJ58	Guanine nucleotide exchange factor of COP-II SAR1-GTPase	ER	1	−	−	−	AT2G01470	ER	ER; Golgi; Plasma membrane; Vacuole
B9TAI2	Ceramide synthase	ER	5	−	−	−	AT1G13580	ER	−
B9S4Y1	Long coiled-coil protein involved in plant defense response	ER	1	−	−	−	AT2G32240	ER	ER, Golgi, Plasma membrane; extracellular localization; Mitochondria
B9R6Y5	Calcium-transporting P2A-type ATPase	golgi	10	−	−	−	AT1G10130	golgi	Golgi, Plasma membrane
B9RZ72	Interactor of the Exocytic and Endocytic Pathways at the TGN/EE	golgi	0	−	−	−	AT5G41950	golgi	Golgi; Plasma membrane
B9S7N5	Glycosyl inositol phosphorylceramide (GIPC) glucuronosyltransferase	golgi	5	−	−	−	AT5G18480	golgi	Golgi; Plasma membrane
B9S7U0	Pectin methyltransferase	golgi	1	−	−	−	AT5G65810	golgi	Golgi, Vacuole
B9SKL7	Xyloglucan galactosyltransferase	golgi	1	−	−	−	AT2G20370	golgi	Golgi
B9SQF3	UDP-D-glucuronate 4-epimerase	golgi	2	−	−	−	AT4G30440	golgi	Golgi; Plasma membrane; Vacuole
B9T246	Palmitoyltransferase	golgi	4	−	−	−	AT5G20350	golgi	Golgi; Plasma membrane; vacuole
B9RAT8	Pentatricopeptide repeat-containing protein	mitochondrion	0	−	−	mitochondrion	AT3G48250	mitochondrion	Mitochondrion
B9RBL9	Ribosomal protein, large subunit	mitochondrion	0	−	−	mitochondrion	AT3G01790	mitochondrion	Mitochondrion; Golgi
B9RBS7	Folate-dependent protein involved in iron-sulfur-cluster assembly	mitochondrion	0	−	−	mitochondrion	AT4G12130	mitochondrion	Mitochondrion; Extracellular
B9RF97	Serine protease	mitochondrion	0	−	−	mitochondrion	AT5G27660	mitochondrion	Mitochondrion
B9RP89	Cytochrome bc1 complex (complex III), membrane subunit	mitochondrion	0	−	−	mitochondrion	AT5G25450	mitochondrion	Mitochondrion
B9RV59	Chaperone, small heat-shock protein HSP26.5	mitochondrion	0	−	−	mitochondrion	AT1G52560	mitochondrion	−
B9SWW3	Succinate dehydrogenase, flavoprotein subunit	mitochondrion	0	−	−	mitochondrion	AT1G45332	mitochondrion	Mitochondrion; Plastid
B9RWQ2	Chaperone, heat shock protein HSP60	mitochondrion	0	−	−	mitochondrion	AT3G23990	mitochondrion	Mitochondrion; Golgi; Nucleus; Plasma membrane; Plastid; Vacuole; Cytosol; Extracellular
B9RX55	Chaperone, heat shock protein HSP70	mitochondrion	0	−	−	mitochondrion	AT5G09590	mitochondrion	Mitochondrion; Golgi; Nucleus; Plasma membrane; Plastid; Vacuole
B9RXN7	Pentatricopeptide repeat-containing protein	mitochondrion	0	−	−	mitochondrion	AT1G61870	mitochondrion	Mitochondrion
B9RZ99	L21-type protein of 50S ribosomal subunit	mitochondrion	0	−	−	mitochondrion	AT4G30930	mitochondrion	Mitochondrion
B9S038	Ubiquinol oxidase	mitochondrion	2	−	−	mitochondrion	AT5G64210	mitochondrion	Mitochondrion
B9S0K1	Isocitrate dehydrogenase, NAD-dependent	mitochondrion	0	−	−	mitochondrion	AT5G03290	mitochondrion	Mitochondrion; Golgi; Extracellular; Plastid
B9S1U1	Regulatory component of Clp-type protease	mitochondrion	0	−	−	mitochondrion	AT1G33360	mitochondrion	Mitochondrion
B9S582	Chaperone, heat shock protein HSP60	mitochondrion	0	−	−	mitochondrion	AT3G23990	mitochondrion	Mitochondrion; Golgi; Extracellular; Vacuole; Nucleus; Plasma membrane
B9SCN6	ATP-synthase biogenesis chaperone	mitochondrion	0	−	−	mitochondrion	AT1G08220	mitochondrion	Mitochondrion
B9SG71	Iron-sulfur cluster assembly factor	mitochondrion	0	−	−	mitochondrion	AT3G20970	mitochondrion	Mitochondrion
B9SH11	NADH:ubiquinone oxidoreductase (complex I), non-core subunit	mitochondrion	0	−	−	mitochondrion	AT5G67590	mitochondrion	Mitochondrion; Extracellular
B9SJC8	Pentatricopeptide repeat-containing protein	mitochondrion	0	−	−	mitochondrion	AT1G10270	mitochondrion	Mitochondrion
B9SK49	Isovaleryl-CoA-dehydrogenase	mitochondrion	0	−	−	mitochondrion	AT3G45300	mitochondrion	Mitochondrion; Extracellular
B9SPA4	ATP-dependent Clp protease, ATP-binding subunit	mitochondrion	0	−	−	mitochondrion	AT5G49840	mitochondrion	Mitochondrion
B9T034	Chaperone of mitochondrial inner membrane translocase system	mitochondrion	0	−	−	mitochondrion	AT3G59280	mitochondrion	Mitochondrion
B9SV02	Mitochondrial proton/calcium exchanger	mitochondrion	1	−	−	mitochondrion	AT3G59820	mitochondrion	Mitochondrion; Plasma membrane
B9SW66	Enoyl-ACP Reductase	mitochondrion	0	−	−	mitochondrion	AT3G45770	mitochondrion	Mitochondrion; Extracellular; Nucleus; Plastid
B9SXD8	Phosphatidylserine decarboxylase (PSD)	mitochondrion	2	−	−	mitochondrion	AT4G16700	mitochondrion	Mitochondrion
B9S687	D-2-Hydroxyglutarate dehydrogenase	mitochondrion	2	−	−	mitochondrion	AT4G36400	mitochondrion	Mitochondrion
B9T3V9	ATP binding cassette transporter subfamily C (ABCB25), exporter of oxidized glutathione	mitochondrion	0	−	−	mitochondrion	AT5G58270	mitochondrion	Mitochondrion; Golgi; Plasma membrane; Plastid
B9SAW4	Fumarase	mitochondrion	6	−	−	mitochondrion	AT2G47510	mitochondrion	Mitochondrion
B9S604	Alternative NAD(P)H dehydrogenase, NDB-type	mitochondrion	0	−	−	mitochondrion	AT1G07180	mitochondrion	Mitochondrion
B9R6U0	Branched-chain amino acid aminotransferase	mitochondrion	0	−	−	mitochondrion	AT1G10070	mitochondrion	Mitochondrion
B9R9S7	Chaperone, small heat-shock protein HSP23.6	mitochondrion	0	−	−	mitochondrion	AT4G25200	mitochondrion	Mitochondrion
B9SU11	Electron transfer flavoprotein-ubiquinone oxidoreductase (ETF-QO)	mitochondrion	0	−	−	mitochondrion	AT2G43400	mitochondrion	Mitochondrion
B9RLZ5	Serine protease	mitochondrion	0	−	−	mitochondrion	AT5G36950	mitochondrion	Mitochondrion
B9RP10	Cystein-tRNA synthetase	mitochondrion	0	−	−	mitochondrion	AT2G31170	mitochondrion	Mitochondrion; Plastid
B9RV35	Peptide deformylase	mitochondrion	0	−	−	mitochondrion	AT1G15390	mitochondrion	Mitochondrion; Plastid; Extracellular
B9S5V1	Translocase of inner mitochondrial membrane, TIM23 subunit	mitochondrion	0	−	−	mitochondrion	AT1G17530	mitochondrion	Mitochondrion
B9RV11	Glutaredoxin	mitochondrion	3	−	−	mitochondrion	AT3G15660	mitochondrion	Mitochondrion
B9SMK7	Serine hydroxymethyltransferase	mitochondrion	0	−	−	mitochondrion	AT4G37930	mitochondrion	Mitochondrion
B9SZS3	Mitochondrial ATP synthase (complex V), peripheral F1 subunit gamma	mitochondrion	0	−	−	mitochondrion	AT2G33040	mitochondrion	Mitochondrion; Golgi; Extracellular; Nucleus; Plasma membrane; Plastid; Vacuole
B9R7Z8	26S proteasome complex, ATPase component	nucleus	0	−	−	−	AT1G45000	nucleus	Nucleus; Plasma membrane; Extracellular
B9RJU7	Regulatory 14-3-3 phosphoprotein-binding protein	nucleus	0	−	−	−	AT5G65430	nucleus	Nucleus; Golgi; Plasma membrane; Extracellular; Vacuole
B9RN65	S-adenosylmethionine synthase	nucleus	0	−	−	−	AT4G01850	nucleus	Nucleus; Golgi; Plasma membrane; Vacuole
B9RQV4	Ribosomal protein 40S	nucleus	0	−	−	−	AT5G35530	nucleus	Nucleus; Cytosol; Golgi; Plasma membrane; Vacuole
B9S1Z9	EXPORTIN nucleocytoplasmic transport cargo receptor,	nucleus	0	−	−	−	AT5G17020	nucleus	Cytosol; Golgi; Plasma membrane
B9SAR0	RNA splicing factor	nucleus	0	−	−	−	AT1G02840	nucleus	Nucleus
B9SWY5	Ribosome large subunit export factor	nucleus	0	−	−	−	AT3G51800	nucleus	Nucleus; Cytosol; Golgi; Plama membrane; Extracellular; Vacuole
B9TA12	Protein folding catalyst, FKBP-type	nucleus	0	−	−	−	AT5G48570	nucleus	−
B9RMD1	Nuclear transport factor	nucleus	0	−	−	−	AT1G27970	nucleus	Nucleus; Cytosol; Plasma membrane; Extracellular; Vacuole
A1X860	Long-chain acyl-activating enzyme	peroxisome	0	PTS1/PTS2	PKL/RI-x(5)-HL	−	AT5G27600	peroxisome	Peroxisome; Mitochondrion; Plasma membrane
B9R7C4	Non-specific lipid transfer protein	peroxisome	0	PTS1	SKL	−	AT5G42890	peroxisome	Peroxisome
B9R7F1	Uncharacterized protein; membrane protein	peroxisome	0	PTS1	SRL	−	AT5G44250	peroxisome	Peroxisome
B9R8I2	Monofunctional enoyl-CoA hydratase (ECH)	peroxisome	0	PTS1	SSL	−	AT1G76150	peroxisome	Peroxisome, Mitochondria
B9R8M5	O-succinylbenzoate-CoA ligase	peroxisome	0	PTS1	SKL	−	AT1G20560	peroxisome	Peroxisome
B9RBB4	Deg-type protease 15 (serine-type endopeptidase)	peroxisome	0	PTS1	SKL	−	AT1G28320	peroxisome	Peroxisome
B9RBI9	Sulfite oxidase (molybdenum (MO)-dependent)	peroxisome	0	PTS1	SNM	−	AT3G01910	peroxisome	Peroxisome; Mitochondria; Cytoskeleton; Plastid
B9RCA1	Glutathione S-transferase THETA 1	peroxisome	0	PTS1	SKM	−	AT5G41210	peroxisome	Peroxisome; Mitochondria; Golgi
B9S9A5	Hydrolase, putative	peroxisome	0	PTS1	ASL	−	AT1G29120	−	Peroxisome
B9RU96	2,4-Dienoyl-CoA reductase	peroxisome	0	PTS1	SSL	−	AT3G55290	peroxisome	Peroxisome
B9RYJ6	NADH/NADPH-dependent alkohol dehydrogenase, putative	peroxisome	0	PTS1	AKL	−	AT1G49670	peroxisome	Peroxisome; Mitochondrion; Plastid; Golgi; Nucleus; Extracellular; Vacuole
B9S6X4	O-succinylbenzoate-CoA ligase	peroxisome	0	PTS1	SRM	−	AT5G16370	peroxisome, plastid	Peroxisome
B9RZM7	Acetate non-utilizing 1 (short-chain acyl-CoA synthetase, acyl-activating enzyme 7)	peroxisome	0	PTS1	SKL	−	AT3G16910	peroxisome	Peroxisome; Mitochondrion; Plasma membrane
B9S0G8	4-coumarate-CoA ligase-like 7 (acyl-CoA synthetase 6)	peroxisome	2	PTS1	SKI	−	AT4G05160	peroxisome	Peroxisome; Mitochondrion; Plasma membrane; Extracellular
B9S4I0	NADH/NADPH-dependent alkohol dehydrogenase, putative	peroxisome	3	PTS1	SKL	−	AT3G56460	peroxisome	Peroxisome; Golgi; Plasma membrane; Extracellular; Cytoskeleton
B9SCH9	4-coumarate-CoA ligase-like 7 (acyl-CoA synthetase 6)	peroxisome	2	PTS1	SKL	−	AT4G05160	peroxisome	Peroxisome; Mitochondrion; Plasma membrane; Extracellular
B9SMI9	NADP-dependent isocitrate dehydrogenase	peroxisome	0	PTS1	AKL	−	AT1G54340	peroxisome	Peroxisome; Plasma membrane
B9SQH3	3-Hydroxyacyl-CoA dehydrogenase	peroxisome	0	PTS1	GRL	−	AT3G15290	peroxisome	Peroxisome
B9SR30	Δ3- Δ2-enoyl-CoA isomerase	peroxisome	0	PTS1	SKL	−	AT1G65520	peroxisome	Peroxisome
B9SR76	Δ3- Δ2-enoyl-CoA isomerase	peroxisome	0	PTS1	SKL	−	AT1G65520	peroxisome	Peroxisome
B9SUS2	Isocitrate lyase	peroxisome	0	PTS1	ARM	−	AT3G21720	peroxisome	Peroxisome; Golgi; Plasma membrane
B9RB25	Peroxin 14 (component of the protein import maschinery)	peroxisome	2	PTS1	SKL	−	AT5G62810	peroxisome	Peroxisome; Extracellular; plastid
B9RWU6	6-Phosphogluconolactonase	peroxisome	0	−	−	−	AT5G24400	peroxisome	Peroxisome, Mitochondria; Plasma membrane
B9R8N4	Catalase	peroxisome	0	PTS1 internal	−	−	AT4G35090	peroxisome	Peroxisome
B9RWL7	3-Ketoacyl-CoA thiolase	peroxisome	0	PTS2	RQ-x(5)-HL	−	AT2G33150	peroxisome	Peroxisome; Golgi; Plasma membrane; Vacuole; Mitochondrion; Nucleus; Plastid
B9R8J7	OPC-8:0 CoA ligase	peroxisome	0	PTS1	SKL	plastid	AT1G20510	peroxisome	Peroxisome; Mitochondrion
B9RAV9	Copper-containing amine oxidase	peroxisome	0	PTS1	AKL	plastid	AT2G42490	peroxisome	Peroxisome; Golgi; Cytoskeleton
B9SPK3	Copper-containing amine oxidase	peroxisome	0	PTS1	AKL	plastid	AT2G42490	peroxisome	Peroxisome; Golgi; Cytoskeleton
B9RZR7	Monofunctional enoyl-CoA hydratase (ECH)	peroxisome	0	PTS1	SKL	plastid	AT4G16210	peroxisome	Peroxisome; Golgi; Cytoskeleton; Extracellular
B9RRB8	Oxophytodienoic acid reductase 3	peroxisome	0	PTS1	SRL	mitochondrion	AT2G06050	peroxisome	Peroxisome; Mitochondrion; Plastid
B9RSJ0	Pseudouridine monophosphate glycosylase (PUMY)	peroxisome	1	PTS1	VRI	mitochondrion	AT1G50510	peroxisome	Peroxisome; Plasma membrane; Plastid; Cytoskeleton,
B9RXD8	Indole-3-butyric acid response 1 (short-chain dehydrogenase isoform a)	peroxisome	0	PTS1	SRL	mitochondrion	AT4G05530	peroxisome	Peroxisome; Golgi; Cytoskeleton; Extracellular; Nucleus
B9SH93	Naphthoate synthase	peroxisome	0	PST2	RL-x(5)-HL	mitochondrion	AT1G60550	peroxisome	Peroxisome
B9SS30	ATP-dependent Lon-type serine protease	peroxisome	0	PTS1	SKL	mitochondrion	AT5G47040	peroxisome	Peroxisome; Plasma membrane
B9S554	3-Ketoacyl-CoA thiolase	peroxisome	0	PTS2	RQ-x(5)-HL	−	AT2G33150	peroxisome	−
B9RE68	Short-chain acyl-activating enzyme	peroxisome	1	PTS1	SKL	ER	AT5G23050	peroxisome	Peroxisome; Plasma membrane
B9RDR2	Acyl-CoA thioesterase	peroxisome	0	PTS1	SKL	other	AT1G01710	−	Peroxisome, Mitochondria
B9R8Y8	Betaine aldehyde dehydrogenase 2 (aldehyde dehydrogenase 10A9)	peroxisome	0	PTS1	SKL	other	AT3G48170	−	−
B9R7M7	Allene oxide synthase	plastid	0	−	−	plastid	AT5G42650	plastid	Plastid; Cytosol; Golgi; Mitochondrion; Plasma membrane
B9R840	Plastidic division factor, interacts with FtsZ2	plastid	1	−	−	plastid	AT5G42480	plastid	Plastid; Cytosol; Plasma membrane
B9RAS7	Quinolinate synthase	plastid	0	−	−	plastid	AT5G50210	plastid	−
B9RBP7	Translation elongation factor	plastid	0	−	−	plastid	AT1G62750	plastid	Plastid; Golgi; Mitochondrion; Nucleus; Vacuole
B9RDA3	3-Phosphoshikimate 1-carboxyvinyltransferase	plastid	0	−	−	plastid	AT2G45300	plastid	Plastid; Extracellular
B9RFM2	Lipoxygenase	plastid	0	−	−	plastid	AT1G09340	plastid	Plastid; Cytosol; Golgi; Nucleus; Peroxisome; Plasma membrane;Plastid; Vacuole
B9RG60	Amidophosphoribosyltransferase	plastid	0	−	−	plastid	AT2G16570	plastid	Plastid; Cytosol; Mitochondrion
B9RHD4	Aldolase	plastid	0	−	−	plastid	AT4G38970	plastid	Plastid; Cytosol; Golgi; Mitochondrion; Nucleus; Plasma membrane; Vacuole
B9RHR3	Ferrochelatase	plastid	0	−	−	plastid	AT2G30390	plastid	Plastid
B9RLY1	Component of the Ycf2/FtsHi complex (AAA-ATPase)	plastid	0	−	−	plastid	AT3G47520	plastid	Plastid; Cytosol; Golgi; Mitochondrion; Nucleus; Plasma membrane; Vacuole
B9RNH2	Phosphoribosylformylglycinamide cyclo-ligase	plastid	0	−	−	plastid	AT3G55010	plastid	Plastid; Mitochondrion; Extracellular
B9RRU8	Ferrochelatase	plastid	0	−	−	plastid	AT5G26030	plastid	Plastid
B9RTH5	Pyruvate kinase	plastid	0	−	−	plastid	AT3G22960	plastid	Plastid; Golgi; Mitochondrion; Plasma membrane; Vacuole
B9S1D7	Serine hydroxymethyltransferase	plastid	0	−	−	plastid	AT4G32520	plastid	Plastid
B9S1L6	ATP-dependent Clp protease proteolytic subunit	plastid	0	−	−	plastid	AT5G45390	plastid	Plastid; Golgi
B9RUY6	Plastidic ADP/ATP carrier	plastid	12	−	−	plastid	AT1G80300	plastid	Plastid
B9SYG1	RubisCO small subunit	plastid	0	−	−	plastid	AT1G67090	plastid	Plastid
B9S6T4	Phosphoserine aminotransferase	plastid	0	−	−	plastid	AT4G35630	plastid	Plastid; Cytosol; Extracellular; Mitochondrion; Plasma membrane
B9RY09	Phytoene desaturase	plastid	1	−	−	plastid	AT3G44880	plastid	Plastid; Plasma membrane
B9SF14	ADP-glucose pyrophosphorylase	plastid	0	−	−	plastid	AT5G48300	plastid	Plastid; Golgi; Mitochondrion
B9SJY9	Aldolase	plastid	0	−	−	plastid	AT2G01140	plastid	Plastid; Extracellular;M itochondrion; Plasma membrane
B9SMM7	Unknown protein	plastid	3	−	−	plastid	AT4G27990	plastid	Plastid; Plasma membrane
B9SSS0	Chloroplast envelope translocase component	plastid	1	−	−	plastid	AT5G55510	plastid	Plastid
B9SZ03	ATP-dependent Clp protease proteolytic subunit	plastid	0	−	−	plastid	AT4G17040	plastid	Plastid; Golgi; Vacuole
B9T0Z8	Plastid nucleoid DNA-binding protein	plastid	0	−	−	plastid	AT3G52170	plastid	Plastid
B9T6I2	Dihydropyrimidine dehydrogenase (Dihydrouracil dehydrogenase)	plastid	0	−	−	plastid	AT3G17810	plastid	Plastod; Extracellular
B9T7X8	RuBisCO complex assembly chaperone	plastid	0	−	−	plastid	AT2G28000	plastid	Plastid; Cytosol; Golgi; Mitochondrion; Nucleus; Plasma membrane; Vacuole
B9R827	Vacuolar ATPase membrane V0 subcomplex, subunit a	vacuole	6	−	−	−	AT2G21410	vacuole	Vacuole; Golgi; Mitochondrion; Plasma membrane; Plastid
B9RH47	Fe(III)-phytosiderophore uptake mediator	vacuole	14	−	−	−	AT3G27020	vacoule	Vacuole; Cytosol; Plasma membrane
B9RH48	Fe(III)-phytosiderophore uptake mediator	vacoule	14	−	−	−	AT3G27020	vacuole	Vacuole; Cytosol; Plasma membrane
B9RHA6	Vacuolar ATPase membrane V0 subcomplex, subunit a	vacuole	6	−	−	−	AT4G39080	vacoule	Vacuole; Cytosol; Extracellular; Golgi; Mitochondrion; Plasma membrane; Plastid
B9RNL3	Zinc cation:proton antiporter, Zn-CDF-type	vacoule	6	−	−	−	AT2G46800	vacuole	Vacuole
B9RVQ5	Carotenoid cleavage dioxygenase	vacuole	0	minor PTS1	ATL	−	AT3G63520	vacoule	Vacuole; Cytosol; Golgi; Mitochondrion; Plasma membrane; Plastid
B9S2B7	Unknown function, associated with RPS2	vacoule	0	−	−	−	AT1G69840	vacuole	Vacuole; Cytosol; Golgi; Plasma membrane; Plastid
B9SAK9	Protein S-acyltransferase	vacuole	4	−	−	−	AT3G51390	vacoule	Vacuole
B9SFA5	Sphingosine kinase	vacoule	0	−	−	−	AT4G21540	vacuole	−
B9SG31	Vacuolar metal cation transporter	vacuole	12	−	−	−	AT2G23150	vacoule	Vacuole; Golgi; Plastid
B9SNF5	Vacuolar iron transporter	vacoule	5	−	−	−	AT2G01770	vacuole	−
B9T1L0	Calcium-transporting P2B-type ATPase, calmodulin-regulated	vacuole	10	−	−	−	AT2G41560	vacoule	Vacuole; Cytosol; Golgi; Plasma membrane; Plastid
