# Supplementary material for: Mapping the castor bean endosperm proteome revealed a metabolic interaction between plastid, mitochondria, and peroxisomes to optimize seedling growth
Source: Front Plant Sci. 2023 Oct 6;14:1182105. doi: 10.3389/fpls.2023.1182105 (PMC10588648; doi:10.3389/fpls.2023.1182105)
Supplement: Supplementary Table 3 — Deconvolution-based assignment of the MS-identified proteins from etiolated castor bean seedlings to their subcellular localization. Linear regression (LR), quadratic programming (QP), support vector regression (SVR), and non-negative matrix factorization (NMF) were applied to assign 2258 identified endosperm proteins to a specific cell compartment. The assignment of a subcellular compartment was made when at least three of the four deconvolution approaches resulted in a matching localization (consensus). [file Table_3.xlsx]

## Sheet: Suppl Tab S3
Supplemental Table S3. Deconvolution-based assignment of the MS-identified proteins from etiolated castor bean seedlings to their subcellular localization. Linear regression (LR), quadratic programming (QP), support vector regression (SVR), and non-negative matrix factorization (NMF) were applied to assign 2258 identified endosperm proteins to a specific cell compartment. The assignment of a subc…
		SVR		QP		LR		NMF
Uniprot ID_Rco	Consensus	Classification	R2 value	Classification2	R2 value3	Classification4	R2 value5	Classification6	R2 value7
B9R6R8	cytosol	cytosol	0.735967	cytosol	0.757913	cytosol	0.878674	other	0.603205
B9R730	cytosol	cytosol	0.764723	cytosol	0.788079	cytosol	0.850271	other	0.849308
B9R773	cytosol	cytosol	0.953986	golgi	0.851352	cytosol	0.95963	other	0.881427
B9R777	cytosol	cytosol	0.836693	golgi	0.728251	cytosol	0.83467	other	0.724417
B9R793	cytosol	cytosol	0.404605	cytosol	0.485379	cytosol	0.548511	other	0.523983
B9R7A3	cytosol	cytosol	0.736044	cytosol	0.756731	cytosol	0.868587	other	0.595234
B9R7I8	cytosol	cytosol	0.956329	cytosol	0.924208	cytosol	0.954139	other	0.996855
B9R7R0	cytosol	cytosol	0.908566	golgi	0.838274	cytosol	0.913198	other	0.932916
B9R7U0	cytosol	cytosol	0.973315	golgi	0.886925	cytosol	0.975238	other	0.96796
B9R7X1	cytosol	cytosol	0.990307	cytosol	0.969101	cytosol	0.991545	other	0.954289
B9R813	cytosol	cytosol	0.942739	cytosol	0.928961	cytosol	0.951293	other	0.880742
B9R8A7	cytosol	cytosol	0.542834	golgi	0.480979	cytosol	0.542652	other	0.635929
B9R8I0	cytosol	nucleus	0.910072	cytosol	0.83881	cytosol	0.926092	other	0.77578
B9R8I3	cytosol	cytosol	0.949893	nucleus	0.916964	cytosol	0.948726	other	0.855561
B9R8U5	cytosol	cytosol	0.970103	cytosol	0.939502	cytosol	0.968581	other	0.998241
B9R9A8	cytosol	cytosol	0.989029	cytosol	0.969589	cytosol	0.987951	other	0.937206
B9R9I0	cytosol	cytosol	0.977795	cytosol	0.95882	cytosol	0.981398	other	0.969288
B9R9N6	cytosol	cytosol	0.986779	cytosol	0.968618	cytosol	0.985564	other	0.931817
B9R9P7	cytosol	cytosol	0.833603	golgi	0.714197	cytosol	0.929029	other	0.80537
B9RA94	cytosol	cytosol	0.619953	cytosol	0.598231	cytosol	0.745073	other	0.64238
B9RAC8	cytosol	cytosol	0.993004	nucleus	0.969983	cytosol	0.993379	other	0.973706
B9RAH5	cytosol	nucleus	0.975945	cytosol	0.952673	cytosol	0.982658	other	0.966705
B9RAJ0	cytosol	cytosol	0.680191	golgi	0.779703	cytosol	0.801955	other	0.731798
B9RAL0	cytosol	cytosol	0.980046	golgi	0.88877	cytosol	0.981163	other	0.976113
B9RAY1	cytosol	cytosol	0.992181	cytosol	0.97617	cytosol	0.993513	other	0.96643
B9RBD0	cytosol	cytosol	0.90415	cytosol	0.890092	cytosol	0.916768	other	0.795828
B9RBP3	cytosol	cytosol	0.99133	cytosol	0.974526	cytosol	0.992852	other	0.972996
B9RC03	cytosol	cytosol	0.992191	cytosol	0.973001	cytosol	0.993191	other	0.968252
B9RC62	cytosol	cytosol	0.9878	cytosol	0.967674	cytosol	0.987597	other	0.939537
B9RC65	cytosol	cytosol	0.979664	cytosol	0.967996	cytosol	0.979878	other	0.916441
B9RC98	cytosol	cytosol	0.990898	cytosol	0.971154	cytosol	0.99132	other	0.956491
B9RCA2	cytosol	cytosol	0.989875	cytosol	0.971422	cytosol	0.991136	other	0.980655
B9RCA3	cytosol	cytosol	0.974398	cytosol	0.958734	cytosol	0.980976	other	0.904231
B9RCG8	cytosol	cytosol	0.73645	cytosol	0.750826	cytosol	0.897121	other	0.617905
B9RCT8	cytosol	cytosol	0.929304	cytosol	0.925072	cytosol	0.930797	other	0.825874
B9RCW2	cytosol	cytosol	0.966519	golgi	0.860119	cytosol	0.97158	other	0.918911
B9RCY4	cytosol	cytosol	0.550524	cytosol	0.696911	cytosol	0.755574	other	0.693304
B9RDD5	cytosol	cytosol	0.984785	cytosol	0.96372	cytosol	0.985738	other	0.989796
B9RDH4	cytosol	cytosol	0.976279	golgi	0.884122	cytosol	0.977463	other	0.972829
B9RDN6	cytosol	cytosol	0.723549	cytosol	0.733939	cytosol	0.900242	other	0.620598
B9RDY5	cytosol	cytosol	0.613652	cytosol	0.561727	vacuole	0.746296	other	0.639014
B9RE19	cytosol	cytosol	0.616722	cytosol	0.502498	cytosol	0.607655	other	0.56015
B9RE78	cytosol	cytosol	0.991019	cytosol	0.973678	cytosol	0.992179	other	0.970961
B9RE79	cytosol	cytosol	0.700264	cytosol	0.721096	cytosol	0.788841	other	0.532557
B9RED8	cytosol	cytosol	0.813991	golgi	0.831782	cytosol	0.869826	other	0.77926
B9REE7	cytosol	cytosol	0.846984	golgi	0.716955	cytosol	0.852992	other	0.814261
B9RES8	cytosol	cytosol	0.958376	cytosol	0.936286	cytosol	0.962075	other	0.988057
B9RET0	cytosol	nucleus	0.89821	cytosol	0.87742	cytosol	0.918336	other	0.958066
B9RET4	cytosol	cytosol	0.986261	cytosol	0.969653	cytosol	0.98676	other	0.934846
B9REW9	cytosol	cytosol	0.989148	cytosol	0.970933	cytosol	0.990532	other	0.977582
B9RF33	cytosol	cytosol	0.862756	golgi	0.739792	cytosol	0.947959	other	0.795168
B9RF62	cytosol	cytosol	0.961741	cytosol	0.953469	cytosol	0.962462	other	0.878294
B9RFG6	cytosol	cytosol	0.678906	cytosol	0.703034	cytosol	0.782084	other	0.612713
B9RFS6	cytosol	cytosol	0.991595	cytosol	0.970543	cytosol	0.992673	other	0.967795
B9RG53	cytosol	cytosol	0.87902	golgi	0.559403	cytosol	0.945992	other	0.546545
B9RGA7	cytosol	cytosol	0.990913	cytosol	0.971628	cytosol	0.991238	other	0.955563
B9RGI5	cytosol	peroxisome	0.511493	cytosol	0.495811	cytosol	0.64447	other	0.642525
B9RGI7	cytosol	cytosol	0.56069	cytosol	0.582219	cytosol	0.64046	other	0.653454
B9RGY0	cytosol	cytosol	0.971707	cytosol	0.960985	cytosol	0.973104	other	0.894261
B9RGY1	cytosol	cytosol	0.953499	golgi	0.860225	cytosol	0.972214	other	0.917963
B9RH48	cytosol	cytosol	0.888423	vacuole	0.711147	cytosol	0.924361	mitochondrion	0.923232
B9RHA4	cytosol	cytosol	0.916323	golgi	0.82623	cytosol	0.94928	other	0.916499
B9RHH6	cytosol	cytosol	0.972362	cytosol	0.95593	cytosol	0.971222	other	0.902163
B9RHV1	cytosol	cytosol	0.884846	golgi	0.747803	cytosol	0.962797	other	0.768907
B9RI05	cytosol	cytosol	0.990467	cytosol	0.968404	cytosol	0.991154	other	0.98629
B9RI41	cytosol	cytosol	0.956231	golgi	0.878356	cytosol	0.974308	other	0.93475
B9RIB6	cytosol	cytosol	0.987416	cytosol	0.962127	cytosol	0.98753	other	0.990068
B9RIT0	cytosol	cytosol	0.87683	cytosol	0.866194	cytosol	0.875089	other	0.74811
B9RIY8	cytosol	cytosol	0.843977	cytosol	0.834161	cytosol	0.838537	other	0.68789
B9RJG8	cytosol	cytosol	0.591643	golgi	0.70903	cytosol	0.740736	other	0.604459
B9RJK9	cytosol	cytosol	0.976817	cytosol	0.9521	cytosol	0.976536	other	0.995289
B9RJL5	cytosol	cytosol	0.973907	golgi	0.886816	cytosol	0.976584	other	0.974384
B9RJN7	cytosol	cytosol	0.5094	cytosol	0.621549	cytosol	0.687898	other	0.67958
B9RJU7	cytosol	cytosol	0.96023	cytosol	0.938222	cytosol	0.972496	other	0.886323
B9RJV7	cytosol	cytosol	0.841279	nucleus	0.764475	cytosol	0.814886	other	0.925063
B9RKB4	cytosol	cytosol	0.570483	golgi	0.494924	cytosol	0.650333	other	0.49637
B9RKD1	cytosol	cytosol	0.652851	cytosol	0.570076	cytosol	0.766206	other	0.717043
B9RKM9	cytosol	cytosol	0.992171	nucleus	0.96438	cytosol	0.992946	other	0.967677
B9RKX9	cytosol	cytosol	0.990845	cytosol	0.968787	cytosol	0.991684	other	0.982378
B9RL15	cytosol	cytosol	0.841305	cytosol	0.820011	cytosol	0.836738	other	0.687485
B9RM48	cytosol	cytosol	0.739391	golgi	0.736903	cytosol	0.78412	other	0.776402
B9RM70	cytosol	cytosol	0.992211	cytosol	0.975803	cytosol	0.993022	other	0.961325
B9RM80	cytosol	cytosol	0.990128	nucleus	0.963649	cytosol	0.991121	other	0.976268
B9RMB8	cytosol	cytosol	0.935389	golgi	0.824505	cytosol	0.939933	other	0.905605
B9RMD1	cytosol	cytosol	0.845317	cytosol	0.815154	cytosol	0.87998	other	0.855297
B9RMR9	cytosol	cytosol	0.595615	cytosol	0.707796	cytosol	0.776496	other	0.620297
B9RN00	cytosol	cytosol	0.808418	golgi	0.743141	cytosol	0.86285	other	0.733736
B9RN21	cytosol	cytosol	0.986505	cytosol	0.972172	cytosol	0.986846	other	0.936674
B9RNI5	cytosol	cytosol	0.907224	cytosol	0.882472	cytosol	0.951965	other	0.846193
B9RNS0	cytosol	cytosol	0.984397	nucleus	0.952884	cytosol	0.984403	other	0.927266
B9RNW8	cytosol	cytosol	0.667165	cytosol	0.608608	nucleus	0.706841	other	0.689222
B9RP86	cytosol	cytosol	0.642932	cytosol	0.658045	cytosol	0.710171	other	0.698111
B9RPL3	cytosol	cytosol	0.80892	golgi	0.698765	cytosol	0.922771	other	0.773565
B9RQ18	cytosol	cytosol	0.668974	cytosol	0.607661	cytosol	0.663173	other	0.621819
B9RQG1	cytosol	cytosol	0.988216	cytosol	0.970177	cytosol	0.990025	other	0.974404
B9RQK9	cytosol	cytosol	0.956313	cytosol	0.928859	cytosol	0.95579	other	0.993855
B9RQQ5	cytosol	cytosol	0.992184	cytosol	0.974039	cytosol	0.993448	other	0.969559
B9RQT2	cytosol	cytosol	0.988507	nucleus	0.961504	cytosol	0.989215	other	0.984799
B9RQT8	cytosol	cytosol	0.958325	cytosol	0.953614	cytosol	0.974451	other	0.880999
B9RQU7	cytosol	cytosol	0.678843	cytosol	0.578961	cytosol	0.707604	other	0.67935
B9RRN0	cytosol	cytosol	0.914079	cytosol	0.900039	cytosol	0.912993	other	0.790962
B9RS44	cytosol	cytosol	0.968502	cytosol	0.954625	cytosol	0.980496	other	0.931384
B9RSM7	cytosol	cytosol	0.988547	nucleus	0.91334	cytosol	0.996035	other	0.948211
B9RSN1	cytosol	cytosol	0.932914	cytosol	0.93503	cytosol	0.960798	other	0.846566
B9RTC7	cytosol	cytosol	0.976641	cytosol	0.951107	cytosol	0.987318	other	0.925324
B9RTG2	cytosol	cytosol	0.9868	nucleus	0.952928	cytosol	0.985255	other	0.949323
B9RTJ4	cytosol	cytosol	0.991748	cytosol	0.975926	cytosol	0.992405	other	0.956255
B9RTN1	cytosol	cytosol	0.747048	cytosol	0.676934	cytosol	0.762049	other	0.773843
B9RTS9	cytosol	peroxisome	0.768111	cytosol	0.701736	cytosol	0.84693	other	0.871363
B9RU20	cytosol	cytosol	0.950071	golgi	0.896464	cytosol	0.956831	other	0.956736
B9RU70	cytosol	cytosol	0.377215	cytosol	0.439577	cytosol	0.573168	other	0.445813
B9RUG5	cytosol	cytosol	0.740769	cytosol	0.756874	cytosol	0.888194	other	0.610757
B9RUJ7	cytosol	cytosol	0.830118	golgi	0.692412	cytosol	0.93128	other	0.659114
B9RUY0	cytosol	cytosol	0.783773	golgi	0.67262	cytosol	0.913767	other	0.733896
B9RV56	cytosol	cytosol	0.855826	golgi	0.842632	cytosol	0.881226	other	0.847215
B9RVL6	cytosol	cytosol	0.958884	cytosol	0.946585	cytosol	0.957902	other	0.875828
B9RVT9	cytosol	cytosol	0.992348	cytosol	0.975839	cytosol	0.993252	other	0.962683
B9RVV5	cytosol	cytosol	0.814429	golgi	0.680021	cytosol	0.881643	other	0.791142
B9RWD7	cytosol	cytosol	0.991843	cytosol	0.976648	cytosol	0.992664	other	0.957219
B9RWG6	cytosol	cytosol	0.992254	cytosol	0.97654	cytosol	0.992934	other	0.959444
B9RWJ0	cytosol	cytosol	0.989601	cytosol	0.968998	cytosol	0.992313	other	0.95482
B9RWJ6	cytosol	cytosol	0.977314	golgi	0.834899	cytosol	0.977763	other	0.934565
B9RWJ9	cytosol	cytosol	0.96864	cytosol	0.956497	cytosol	0.973692	other	0.889315
B9RWY8	cytosol	cytosol	0.978243	golgi	0.89656	cytosol	0.975457	other	0.978766
B9RX35	cytosol	cytosol	0.984085	cytosol	0.957635	cytosol	0.983666	other	0.993818
B9RXB8	cytosol	cytosol	0.490484	cytosol	0.567527	cytosol	0.645048	other	0.625249
B9RXE7	cytosol	cytosol	0.735761	cytosol	0.749074	cytosol	0.898188	other	0.618772
B9RXM3	cytosol	cytosol	0.629091	vacuole	0.429616	cytosol	0.783368	mitochondrion	0.573901
B9RXX3	cytosol	mitochondrion	0.647137	cytosol	0.668789	cytosol	0.875955	other	0.733808
B9RY06	cytosol	cytosol	0.976157	cytosol	0.961526	cytosol	0.982098	other	0.910097
B9RY79	cytosol	cytosol	0.622212	golgi	0.732924	cytosol	0.761203	other	0.637194
B9RY80	cytosol	cytosol	0.967768	cytosol	0.957802	cytosol	0.968136	other	0.892641
B9RY91	cytosol	cytosol	0.992234	cytosol	0.976164	cytosol	0.992765	other	0.958878
B9RYC2	cytosol	cytosol	0.988803	cytosol	0.966544	cytosol	0.989136	other	0.988126
B9RYF1	cytosol	cytosol	0.984009	cytosol	0.955442	cytosol	0.984122	other	0.992181
B9RYN7	cytosol	cytosol	0.991586	cytosol	0.970961	cytosol	0.992299	other	0.963126
B9RYV0	cytosol	cytosol	0.821958	golgi	0.750298	cytosol	0.89091	other	0.819775
B9RZ19	cytosol	cytosol	0.49444	cytosol	0.427816	cytosol	0.81341	other	0.383763
B9RZP8	cytosol	cytosol	0.491868	golgi	0.285807	cytosol	0.400683	other	0.175605
B9RZR0	cytosol	cytosol	0.977243	golgi	0.886184	cytosol	0.981175	other	0.966327
B9RZV0	cytosol	cytosol	0.573239	golgi	0.688868	cytosol	0.728814	other	0.581007
B9RZX8	cytosol	cytosol	0.988334	cytosol	0.969433	cytosol	0.990605	other	0.96753
B9S010	cytosol	cytosol	0.753761	golgi	0.723491	cytosol	0.789428	other	0.807113
B9S075	cytosol	cytosol	0.832166	golgi	0.736311	cytosol	0.911229	other	0.822677
B9S0N3	cytosol	cytosol	0.991557	cytosol	0.965554	cytosol	0.992042	other	0.951266
B9S119	cytosol	cytosol	0.725781	cytosol	0.737439	cytosol	0.900462	other	0.620725
B9S1F8	cytosol	cytosol	0.832497	cytosol	0.84251	cytosol	0.864817	other	0.684326
B9S1K1	cytosol	cytosol	0.94475	golgi	0.878186	cytosol	0.968152	other	0.930641
B9S1S1	cytosol	cytosol	0.990828	cytosol	0.971057	cytosol	0.992663	other	0.978833
B9S1V6	cytosol	cytosol	0.990212	cytosol	0.972456	cytosol	0.991421	other	0.946352
B9S1W5	cytosol	cytosol	0.852834	golgi	0.865815	cytosol	0.905951	other	0.842755
B9S1Z9	cytosol	cytosol	0.992085	cytosol	0.972737	cytosol	0.99328	other	0.974085
B9S2V7	cytosol	cytosol	0.989872	nucleus	0.963529	cytosol	0.990897	other	0.978535
B9S2W9	cytosol	cytosol	0.551799	cytosol	0.609459	cytosol	0.660713	other	0.610237
B9S300	cytosol	cytosol	0.990638	cytosol	0.970642	cytosol	0.991623	other	0.982885
B9S313	cytosol	cytosol	0.96088	golgi	0.851567	cytosol	0.970964	other	0.957917
B9S339	cytosol	cytosol	0.641353	cytosol	0.748214	cytosol	0.780749	other	0.665179
B9S366	cytosol	cytosol	0.984369	cytosol	0.965671	cytosol	0.986708	other	0.982999
B9S395	cytosol	cytosol	0.949535	cytosol	0.935636	cytosol	0.961989	other	0.969681
B9S3J5	cytosol	cytosol	0.982122	cytosol	0.969535	cytosol	0.983877	other	0.919023
B9S3K7	cytosol	cytosol	0.650634	cytosol	0.661122	cytosol	0.715766	other	0.695593
B9S3P4	cytosol	cytosol	0.543122	cytosol	0.587087	cytosol	0.601686	other	0.591546
B9S4D6	cytosol	cytosol	0.931093	cytosol	0.930089	cytosol	0.964122	other	0.848545
B9S4Y1	cytosol	cytosol	0.572278	cytosol	0.519641	cytosol	0.551733	other	0.439983
B9S506	cytosol	cytosol	0.947459	golgi	0.800946	cytosol	0.947996	other	0.809508
B9S608	cytosol	cytosol	0.992865	cytosol	0.972415	cytosol	0.993909	other	0.971334
B9S672	cytosol	cytosol	0.987955	cytosol	0.97442	cytosol	0.988581	other	0.937464
B9S7C0	cytosol	cytosol	0.991941	cytosol	0.972108	cytosol	0.992951	other	0.977623
B9S7K5	cytosol	peroxisome	0.573462	cytosol	0.636784	cytosol	0.703164	other	0.754397
B9S7S3	cytosol	cytosol	0.920767	cytosol	0.904075	cytosol	0.92098	other	0.803377
B9S8B5	cytosol	cytosol	0.965295	golgi	0.868172	cytosol	0.975561	other	0.940596
B9S8G5	cytosol	cytosol	0.494721	cytosol	0.542136	vacuole	0.742713	other	0.526523
B9S8L7	cytosol	cytosol	0.731233	golgi	0.643389	cytosol	0.863494	other	0.611912
B9S905	cytosol	cytosol	0.807089	golgi	0.702841	cytosol	0.922003	other	0.77446
B9S9B7	cytosol	peroxisome	0.425364	cytosol	0.509411	cytosol	0.559997	other	0.575576
B9S9S4	cytosol	cytosol	0.986838	cytosol	0.973093	cytosol	0.987091	other	0.936254
B9S9Y1	cytosol	cytosol	0.822112	cytosol	0.779804	cytosol	0.872918	other	0.739084
B9S9Y6	cytosol	cytosol	0.870786	golgi	0.819839	cytosol	0.896914	other	0.829802
B9S9Y7	cytosol	cytosol	0.936983	golgi	0.84075	cytosol	0.950552	other	0.884245
B9SA35	cytosol	cytosol	0.31228	cytosol	0.380988	cytosol	0.415276	other	0.421102
B9SA37	cytosol	cytosol	0.660945	cytosol	0.633724	cytosol	0.854378	other	0.584657
B9SAK6	cytosol	cytosol	0.990856	cytosol	0.974502	cytosol	0.991923	other	0.955515
B9SAL1	cytosol	cytosol	0.974907	cytosol	0.951569	cytosol	0.976886	other	0.995248
B9SAL4	cytosol	cytosol	0.992191	cytosol	0.974817	cytosol	0.993574	other	0.971474
B9SAT4	cytosol	cytosol	0.87685	cytosol	0.858068	cytosol	0.892093	other	0.961841
B9SAU6	cytosol	nucleus	0.745788	cytosol	0.683704	cytosol	0.753012	other	0.733364
B9SB24	cytosol	cytosol	0.898574	cytosol	0.887405	cytosol	0.897607	other	0.759706
B9SB41	cytosol	cytosol	0.701799	cytosol	0.640274	cytosol	0.806466	other	0.519096
B9SBC0	cytosol	cytosol	0.671179	cytosol	0.59333	cytosol	0.712016	other	0.787867
B9SBF8	cytosol	cytosol	0.579974	cytosol	0.681242	cytosol	0.766436	other	0.584087
B9SBK4	cytosol	cytosol	0.974921	golgi	0.89887	cytosol	0.980468	other	0.935292
B9SBK7	cytosol	cytosol	0.989538	cytosol	0.968403	cytosol	0.990177	other	0.986181
B9SBT1	cytosol	cytosol	0.478905	cytosol	0.393383	vacuole	0.553783	other	0.425777
B9SCD6	cytosol	cytosol	0.99006	cytosol	0.971825	cytosol	0.991752	other	0.981082
B9SCF0	cytosol	cytosol	0.99237	cytosol	0.97446	cytosol	0.993388	other	0.974171
B9SCF3	cytosol	cytosol	0.924963	golgi	0.885021	cytosol	0.941848	other	0.893767
B9SCI1	cytosol	cytosol	0.909746	nucleus	0.848597	cytosol	0.941044	other	0.878282
B9SCJ0	cytosol	cytosol	0.954543	cytosol	0.947028	cytosol	0.95683	other	0.861015
B9SCV4	cytosol	cytosol	0.982187	cytosol	0.968995	cytosol	0.982511	other	0.924898
B9SCW1	cytosol	cytosol	0.927597	golgi	0.835334	cytosol	0.947681	other	0.863626
B9SCY0	cytosol	cytosol	0.99227	cytosol	0.975577	cytosol	0.993337	other	0.969697
B9SDM9	cytosol	cytosol	0.954441	cytosol	0.925624	cytosol	0.967214	other	0.925464
B9SDQ1	cytosol	cytosol	0.986562	cytosol	0.961533	cytosol	0.986434	other	0.991551
B9SDU0	cytosol	cytosol	0.992101	cytosol	0.972579	cytosol	0.993031	other	0.967169
B9SEA1	cytosol	cytosol	0.97512	golgi	0.897234	cytosol	0.979003	other	0.965505
B9SEV0	cytosol	cytosol	0.985315	cytosol	0.958853	cytosol	0.985145	other	0.99248
B9SEY9	cytosol	cytosol	0.884363	golgi	0.793761	cytosol	0.941135	other	0.86324
B9SGI3	cytosol	cytosol	0.687561	cytosol	0.699056	cytosol	0.746329	other	0.698223
B9SGT5	cytosol	cytosol	0.967219	cytosol	0.959127	cytosol	0.978085	other	0.895468
B9SHN6	cytosol	cytosol	0.969827	nucleus	0.924228	cytosol	0.968072	other	0.933998
B9SI31	cytosol	cytosol	0.580892	cytosol	0.561482	cytosol	0.727001	other	0.531375
B9SI44	cytosol	cytosol	0.877564	vacuole	0.661762	cytosol	0.870834	mitochondrion	0.862238
B9SIG8	cytosol	cytosol	0.724602	cytosol	0.744533	cytosol	0.833188	other	0.567365
B9SIM7	cytosol	cytosol	0.579279	cytosol	0.587269	cytosol	0.686267	other	0.593488
B9SIR0	cytosol	cytosol	0.910754	cytosol	0.907373	cytosol	0.912105	other	0.794779
B9SJ40	cytosol	cytosol	0.866022	golgi	0.775105	cytosol	0.868712	other	0.836828
B9SJ71	cytosol	cytosol	0.79926	golgi	0.67522	cytosol	0.889014	other	0.74119
B9SJ80	cytosol	cytosol	0.529653	cytosol	0.584088	nucleus	0.725832	other	0.727122
B9SJC6	cytosol	cytosol	0.965286	golgi	0.90432	cytosol	0.970327	other	0.961184
B9SJJ8	cytosol	cytosol	0.592211	cytosol	0.614217	cytosol	0.678763	other	0.631588
B9SJL8	cytosol	cytosol	0.879244	cytosol	0.851842	cytosol	0.884938	other	0.96535
B9SJL9	cytosol	cytosol	0.513596	cytosol	0.544064	cytosol	0.581351	other	0.50997
B9SJT7	cytosol	cytosol	0.580115	cytosol	0.602112	cytosol	0.660356	other	0.547244
B9SK07	cytosol	cytosol	0.969053	golgi	0.892345	cytosol	0.978861	other	0.896014
B9SK45	cytosol	cytosol	0.99029	cytosol	0.974618	cytosol	0.990704	other	0.949751
B9SKE2	cytosol	cytosol	0.825168	golgi	0.716193	cytosol	0.927555	other	0.730151
B9SKF7	cytosol	cytosol	0.93943	golgi	0.814337	cytosol	0.946908	other	0.897037
B9SKK5	cytosol	cytosol	0.994408	cytosol	0.969079	cytosol	0.99518	other	0.963323
B9SKM7	cytosol	cytosol	0.73494	cytosol	0.75503	cytosol	0.861335	other	0.589514
B9SKN6	cytosol	cytosol	0.906348	golgi	0.819811	cytosol	0.930107	other	0.799709
B9SKS7	cytosol	cytosol	0.987602	cytosol	0.968285	cytosol	0.989118	other	0.985591
B9SKT9	cytosol	cytosol	0.990969	cytosol	0.973548	cytosol	0.992073	other	0.969785
B9SKZ1	cytosol	cytosol	0.950459	cytosol	0.946701	cytosol	0.963583	other	0.858451
B9SLJ3	cytosol	cytosol	0.654249	cytosol	0.73691	cytosol	0.792018	other	0.657004
B9SLJ5	cytosol	cytosol	0.988444	cytosol	0.967036	cytosol	0.988539	other	0.941273
B9SLQ3	cytosol	cytosol	0.60086	cytosol	0.552033	cytosol	0.694783	other	0.632249
B9SMA2	cytosol	cytosol	0.495439	cytosol	0.465691	cytosol	0.543127	other	0.572077
B9SNI4	cytosol	cytosol	0.736183	cytosol	0.757796	cytosol	0.876361	other	0.601375
B9SP38	cytosol	cytosol	0.711601	cytosol	0.639776	cytosol	0.766143	other	0.685726
B9SP64	cytosol	cytosol	0.988832	cytosol	0.970391	cytosol	0.991219	other	0.949953
B9SPA7	cytosol	cytosol	0.401244	golgi	0.519441	cytosol	0.653999	other	0.404059
B9SPE1	cytosol	cytosol	0.955656	golgi	0.893002	cytosol	0.96387	other	0.95935
B9SPF3	cytosol	cytosol	0.519857	cytosol	0.599896	cytosol	0.635183	other	0.640134
B9SPN4	cytosol	cytosol	0.939345	cytosol	0.907105	cytosol	0.966425	other	0.882649
B9SPS4	cytosol	cytosol	0.735187	cytosol	0.755607	cytosol	0.863541	other	0.591253
B9SPS6	cytosol	cytosol	0.989238	cytosol	0.969769	cytosol	0.990307	other	0.977832
B9SPZ1	cytosol	cytosol	0.910934	cytosol	0.916299	cytosol	0.955251	other	0.817167
B9SQ85	cytosol	cytosol	0.736492	vacuole	0.473927	cytosol	0.761633	other	0.681387
B9SQL9	cytosol	cytosol	0.941785	golgi	0.844004	cytosol	0.95466	other	0.936143
B9SR13	cytosol	cytosol	0.468775	cytosol	0.494603	cytosol	0.586835	other	0.566177
B9SR17	cytosol	cytosol	0.47972	cytosol	0.520824	ER	0.631063	other	0.559233
B9SR38	cytosol	cytosol	0.709136	cytosol	0.800649	cytosol	0.824907	other	0.78088
B9SR98	cytosol	cytosol	0.931776	cytosol	0.919603	cytosol	0.927532	other	0.815749
B9SRA3	cytosol	cytosol	0.958777	nucleus	0.83189	cytosol	0.98464	other	0.862775
B9SRH4	cytosol	cytosol	0.623131	nucleus	0.651255	cytosol	0.685433	other	0.679809
B9SRT1	cytosol	cytosol	0.934007	golgi	0.854072	cytosol	0.962837	other	0.892613
B9SS61	cytosol	cytosol	0.950341	golgi	0.835584	cytosol	0.962835	other	0.933322
B9SSR0	cytosol	cytosol	0.94203	golgi	0.874012	cytosol	0.959465	other	0.888921
B9SSR3	cytosol	cytosol	0.98207	golgi	0.890664	cytosol	0.987886	other	0.949274
B9SSZ4	cytosol	cytosol	0.952554	cytosol	0.945534	cytosol	0.954023	other	0.860657
B9SSZ5	cytosol	cytosol	0.735088	cytosol	0.756161	cytosol	0.865867	other	0.593088
B9ST19	cytosol	cytosol	0.499859	cytosol	0.469695	cytosol	0.632034	other	0.511898
B9ST29	cytosol	cytosol	0.878154	golgi	0.794266	cytosol	0.930272	other	0.774832
B9STU2	cytosol	cytosol	0.885022	golgi	0.826409	cytosol	0.903467	other	0.852927
B9STU4	cytosol	cytosol	0.977399	cytosol	0.947696	cytosol	0.976564	other	0.996811
B9SU88	cytosol	cytosol	0.956198	golgi	0.870684	cytosol	0.973156	other	0.936021
B9SUJ3	cytosol	cytosol	0.60774	cytosol	0.660006	ER	0.699531	other	0.633522
B9SUZ4	cytosol	cytosol	0.98063	cytosol	0.960901	cytosol	0.983302	other	0.979536
B9SV00	cytosol	cytosol	0.70133	cytosol	0.708363	cytosol	0.893065	other	0.615274
B9SV51	cytosol	cytosol	0.990436	cytosol	0.967824	cytosol	0.99111	other	0.984032
B9SV53	cytosol	cytosol	0.676636	cytosol	0.619015	cytosol	0.803231	other	0.51219
B9SVH0	cytosol	cytosol	0.972783	golgi	0.885198	cytosol	0.981344	other	0.960793
B9SVM8	cytosol	cytosol	0.965547	cytosol	0.956075	cytosol	0.965983	other	0.888216
B9SVT0	cytosol	cytosol	0.924727	golgi	0.78501	cytosol	0.909298	other	0.926463
B9SW26	cytosol	cytosol	0.946026	cytosol	0.912189	cytosol	0.943469	other	0.9943
B9SWL0	cytosol	cytosol	0.992167	cytosol	0.975298	cytosol	0.99359	other	0.968822
B9SWN0	cytosol	cytosol	0.192112	cytosol	0.205823	nucleus	0.352604	other	0.446944
B9SWY5	cytosol	cytosol	0.97818	nucleus	0.911193	cytosol	0.987859	other	0.93866
B9SXB6	cytosol	cytosol	0.570753	cytosol	0.409595	cytosol	0.529384	other	0.352563
B9SXF5	cytosol	cytosol	0.972601	golgi	0.893144	cytosol	0.982377	other	0.963717
B9SXT4	cytosol	cytosol	0.861764	golgi	0.802448	cytosol	0.872463	other	0.856338
B9SXV7	cytosol	cytosol	0.985721	cytosol	0.965003	cytosol	0.98862	other	0.942477
B9SXW2	cytosol	cytosol	0.98874	cytosol	0.969834	cytosol	0.989966	other	0.966076
B9SXX3	cytosol	cytosol	0.15277	peroxisome	0.0588865	cytosol	0.201985	other	0.129508
B9SY08	cytosol	cytosol	0.963354	nucleus	0.933122	cytosol	0.981796	other	0.974088
B9SYN6	cytosol	cytosol	0.991805	cytosol	0.976358	cytosol	0.992359	other	0.955863
B9SYP0	cytosol	cytosol	0.931424	golgi	0.80732	cytosol	0.966714	other	0.876534
B9SYR5	cytosol	cytosol	0.455375	cytosol	0.50174	cytosol	0.626482	other	0.58748
B9SZ35	cytosol	cytosol	0.965799	cytosol	0.923388	cytosol	0.975234	other	0.87641
B9SZ67	cytosol	cytosol	0.989034	nucleus	0.965923	cytosol	0.989709	other	0.952885
B9SZ78	cytosol	cytosol	0.99248	nucleus	0.971634	cytosol	0.992417	other	0.955171
B9SZM2	cytosol	cytosol	0.658522	cytosol	0.679022	cytosol	0.724171	other	0.481901
B9T077	cytosol	cytosol	0.93258	golgi	0.868392	cytosol	0.941397	other	0.909429
B9T0A1	cytosol	cytosol	0.991934	cytosol	0.974371	cytosol	0.993229	other	0.96557
B9T0A9	cytosol	cytosol	0.992391	cytosol	0.966527	cytosol	0.994195	other	0.967541
B9T0D8	cytosol	cytosol	0.980364	cytosol	0.969261	cytosol	0.981256	other	0.917772
B9T0L1	cytosol	cytosol	0.736197	cytosol	0.757723	cytosol	0.875455	other	0.600659
B9T119	cytosol	cytosol	0.806724	golgi	0.635131	cytosol	0.859246	other	0.600576
B9T123	cytosol	cytosol	0.602041	cytosol	0.724206	cytosol	0.756645	other	0.724601
B9T139	cytosol	cytosol	0.55999	cytosol	0.562069	cytosol	0.629015	other	0.576915
B9T1E9	cytosol	cytosol	0.467572	cytosol	0.496936	cytosol	0.569037	other	0.494787
B9T1H8	cytosol	cytosol	0.979672	cytosol	0.956626	cytosol	0.980032	other	0.993362
B9T1Y7	cytosol	cytosol	0.841976	golgi	0.75796	cytosol	0.927493	other	0.80694
B9T1Z7	cytosol	cytosol	0.583957	cytosol	0.610405	cytosol	0.72579	other	0.709693
B9T2G5	cytosol	cytosol	0.394134	cytosol	0.460413	nucleus	0.500234	other	0.47656
B9T2N2	cytosol	cytosol	0.991473	cytosol	0.968523	cytosol	0.992336	other	0.976637
B9T351	cytosol	cytosol	0.992208	cytosol	0.972814	cytosol	0.993312	other	0.972658
B9T3E5	cytosol	cytosol	0.991352	cytosol	0.973439	cytosol	0.992629	other	0.977578
B9T3J2	cytosol	cytosol	0.991727	cytosol	0.976273	cytosol	0.992311	other	0.955736
B9T3K4	cytosol	cytosol	0.976842	cytosol	0.960254	cytosol	0.976578	other	0.896893
B9T3P0	cytosol	cytosol	0.99157	nucleus	0.966578	cytosol	0.991914	other	0.98352
B9T3W7	cytosol	cytosol	0.989656	nucleus	0.966534	cytosol	0.990549	other	0.956869
B9T3X7	cytosol	cytosol	0.926485	vacuole	0.678577	cytosol	0.968127	mitochondrion	0.889937
B9T3X8	cytosol	peroxisome	0.439621	cytosol	0.459066	cytosol	0.494211	other	0.530933
B9T3Z6	cytosol	cytosol	0.987631	cytosol	0.968292	cytosol	0.98915	other	0.98567
B9T474	cytosol	cytosol	0.992032	cytosol	0.975664	cytosol	0.992939	other	0.964003
B9T4H8	cytosol	cytosol	0.753471	golgi	0.656043	cytosol	0.773857	other	0.693058
B9T4J8	cytosol	cytosol	0.462026	golgi	0.529877	cytosol	0.698903	other	0.512692
B9T524	cytosol	cytosol	0.67921	golgi	0.624524	cytosol	0.844705	other	0.574081
B9T544	cytosol	cytosol	0.988656	cytosol	0.969994	cytosol	0.988801	other	0.945942
B9T568	cytosol	cytosol	0.836071	cytosol	0.833026	cytosol	0.835455	other	0.689438
B9T5E3	cytosol	nucleus	0.701566	cytosol	0.686016	cytosol	0.827104	other	0.811903
B9T5E4	cytosol	cytosol	0.534205	cytosol	0.551387	cytosol	0.582726	other	0.573657
B9T655	cytosol	cytosol	0.991902	cytosol	0.975443	cytosol	0.993514	other	0.966899
B9T668	cytosol	cytosol	0.740698	cytosol	0.756872	cytosol	0.888202	other	0.610763
B9T6L9	cytosol	cytosol	0.991794	cytosol	0.972796	cytosol	0.993243	other	0.975198
B9T6Y3	cytosol	cytosol	0.481942	cytosol	0.500835	cytosol	0.565279	other	0.495602
B9T7A3	cytosol	cytosol	0.984439	cytosol	0.955928	cytosol	0.984605	other	0.991674
B9T7V2	cytosol	cytosol	0.99177	cytosol	0.971445	cytosol	0.992866	other	0.967943
B9T7Z6	cytosol	cytosol	0.447797	cytosol	0.547383	nucleus	0.679364	other	0.675315
B9T852	cytosol	cytosol	0.530701	golgi	0.670792	cytosol	0.712627	other	0.563947
B9T896	cytosol	nucleus	0.834789	cytosol	0.831018	cytosol	0.837318	other	0.691728
B9T8H9	cytosol	cytosol	0.989187	cytosol	0.965006	cytosol	0.989721	other	0.986631
B9T8T0	cytosol	cytosol	0.970802	golgi	0.864807	cytosol	0.97051	other	0.966939
B9TB87	cytosol	cytosol	0.73135	cytosol	0.751652	cytosol	0.850668	other	0.581112
B9TBD2	cytosol	cytosol	0.994763	cytosol	0.971354	cytosol	0.995519	other	0.969373
B9THN2	cytosol	cytosol	0.991014	cytosol	0.972918	cytosol	0.992531	other	0.953607
Q67C39	cytosol	cytosol	0.75401	golgi	0.667597	cytosol	0.876938	other	0.724277
Q8VX73	cytosol	cytosol	0.583167	cytosol	0.681346	cytosol	0.734965	other	0.650646
A0T1K2	ER	ER	0.932454	ER	0.811656	ER	0.931937	other	0.944149
B9R6Q8	ER	ER	0.947413	ER	0.82004	golgi	0.950664	other	0.982891
B9R6U7	ER	ER	0.721221	ER	0.60531	cytosol	0.788825	other	0.752868
B9R738	ER	ER	0.908454	ER	0.808681	ER	0.909144	other	0.959841
B9R743	ER	ER	0.728594	ER	0.639147	ER	0.772742	other	0.757731
B9R7F0	ER	ER	0.946288	ER	0.817368	golgi	0.949711	other	0.982533
B9R7H1	ER	ER	0.924166	ER	0.787368	golgi	0.934037	other	0.817929
B9R7J5	ER	ER	0.927478	ER	0.740666	ER	0.936098	other	0.819739
B9R7L8	ER	nucleus	0.222428	ER	0.196503	ER	0.40213	other	0.309503
B9R7R5	ER	ER	0.884548	ER	0.77659	ER	0.886342	other	0.948779
B9R7S5	ER	ER	0.932652	ER	0.820911	ER	0.942242	other	0.981309
B9R7V1	ER	ER	0.930661	ER	0.810575	ER	0.92687	other	0.983751
B9R8F4	ER	ER	0.945915	ER	0.822539	ER	0.947807	other	0.974204
B9R8F7	ER	ER	0.352279	ER	0.404847	vacuole	0.493348	other	0.396274
B9R8L5	ER	ER	0.950528	ER	0.820326	golgi	0.952682	other	0.975216
B9R8M1	ER	ER	0.944212	ER	0.820057	ER	0.944817	other	0.991033
B9R8M8	ER	ER	0.894899	ER	0.78564	ER	0.895861	other	0.841152
B9R8R9	ER	ER	0.969042	golgi	0.844089	ER	0.931291	other	0.934331
B9R9D6	ER	ER	0.619664	ER	0.565784	ER	0.637096	other	0.61389
B9R9E0	ER	ER	0.943084	ER	0.819518	ER	0.941951	other	0.990696
B9R9F5	ER	ER	0.54903	ER	0.507398	ER	0.676068	other	0.475232
B9R9L8	ER	ER	0.908293	ER	0.785491	ER	0.902722	other	0.990111
B9R9V1	ER	ER	0.751801	ER	0.638143	ER	0.758837	other	0.835246
B9RA39	ER	ER	0.944952	golgi	0.844358	ER	0.940951	other	0.948032
B9RAT0	ER	ER	0.629886	ER	0.641727	ER	0.694796	other	0.576598
B9RB79	ER	ER	0.599989	ER	0.556303	ER	0.622781	other	0.576307
B9RB94	ER	ER	0.803223	vacuole	0.459521	ER	0.877066	other	0.677216
B9RBD6	ER	ER	0.606228	ER	0.56225	cytosol	0.706102	other	0.665978
B9RBE3	ER	ER	0.943972	golgi	0.889867	ER	0.945493	other	0.877017
B9RBG8	ER	ER	0.49194	ER	0.556581	ER	0.679498	other	0.536207
B9RBQ8	ER	ER	0.771589	ER	0.690691	ER	0.821836	other	0.792917
B9RBW5	ER	ER	0.940012	ER	0.809035	golgi	0.942544	other	0.983166
B9RCH9	ER	ER	0.975483	golgi	0.799671	ER	0.945689	other	0.927348
B9RCJ7	ER	ER	0.866716	golgi	0.801967	ER	0.909447	other	0.775712
B9RD45	ER	ER	0.942296	golgi	0.831768	ER	0.948184	other	0.937015
B9RDA4	ER	ER	0.703224	golgi	0.78069	ER	0.797926	other	0.751894
B9RE01	ER	ER	0.847051	ER	0.71982	ER	0.860468	other	0.941763
B9RE82	ER	ER	0.892806	ER	0.787481	ER	0.896192	other	0.944309
B9REF5	ER	ER	0.924889	ER	0.812215	golgi	0.93785	other	0.936134
B9REN1	ER	ER	0.27335	ER	0.228806	vacuole	0.408541	other	0.386923
B9RER3	ER	ER	0.92936	golgi	0.794511	ER	0.936389	other	0.929045
B9REU9	ER	ER	0.94757	ER	0.816908	golgi	0.953197	other	0.959276
B9RF65	ER	ER	0.875294	golgi	0.879954	ER	0.915123	other	0.823822
B9RFV3	ER	ER	0.619527	ER	0.636027	ER	0.767462	other	0.700665
B9RG26	ER	ER	0.937866	ER	0.812447	ER	0.932432	other	0.994728
B9RG92	ER	ER	0.97191	golgi	0.903671	ER	0.963928	other	0.994156
B9RG93	ER	ER	0.933814	ER	0.810579	ER	0.927715	other	0.987949
B9RGA4	ER	ER	0.900853	ER	0.834619	cytosol	0.922027	other	0.767456
B9RGT3	ER	ER	0.943956	ER	0.81924	ER	0.944051	other	0.992185
B9RGY5	ER	ER	0.75076	ER	0.807507	ER	0.822648	other	0.814938
B9RH34	ER	ER	0.920151	ER	0.797373	ER	0.911507	other	0.979775
B9RHC3	ER	ER	0.944477	ER	0.816235	ER	0.944764	other	0.990876
B9RHM6	ER	ER	0.727298	ER	0.641006	ER	0.718758	other	0.504414
B9RHT6	ER	ER	0.600808	golgi	0.459546	ER	0.642968	other	0.690828
B9RHW4	ER	ER	0.830547	ER	0.714193	ER	0.867911	other	0.768473
B9RHX6	ER	ER	0.59442	ER	0.628474	ER	0.661887	other	0.598003
B9RIC9	ER	ER	0.869398	ER	0.685308	ER	0.875075	other	0.751283
B9RIN6	ER	ER	0.931772	ER	0.806428	ER	0.924273	other	0.992842
B9RIT1	ER	ER	0.927629	ER	0.81208	golgi	0.938314	other	0.935531
B9RIX2	ER	ER	0.949599	ER	0.82274	ER	0.947788	other	0.978698
B9RJ88	ER	ER	0.666343	vacuole	0.458339	ER	0.731532	other	0.41526
B9RJC3	ER	ER	0.700498	ER	0.772577	ER	0.787682	other	0.783494
B9RJH7	ER	ER	0.688511	ER	0.763726	ER	0.782687	other	0.668069
B9RJX2	ER	ER	0.947157	ER	0.819113	golgi	0.950598	other	0.982368
B9RK15	ER	ER	0.550169	ER	0.282756	cytosol	0.537526	other	0.485037
B9RK28	ER	ER	0.897218	ER	0.759834	golgi	0.908986	other	0.839639
B9RKA1	ER	ER	0.729829	golgi	0.805156	ER	0.821781	other	0.793116
B9RKQ2	ER	ER	0.844026	ER	0.723366	ER	0.837192	other	0.924555
B9RL89	ER	ER	0.93388	golgi	0.780117	ER	0.921774	other	0.940178
B9RLL0	ER	ER	0.924008	ER	0.802988	ER	0.923563	other	0.997004
B9RM28	ER	ER	0.925186	ER	0.831516	ER	0.93	other	0.926621
B9RMD2	ER	ER	0.555359	ER	0.515956	ER	0.636764	other	0.647352
B9RNC2	ER	ER	0.966365	golgi	0.874085	ER	0.961228	other	0.975683
B9RNC3	ER	ER	0.943762	ER	0.820097	ER	0.943449	other	0.990541
B9RNP2	ER	ER	0.93839	ER	0.807151	golgi	0.940067	other	0.984192
B9RNP7	ER	ER	0.894019	ER	0.786263	ER	0.89628	other	0.953769
B9RNT0	ER	ER	0.543348	ER	0.531815	cytosol	0.704451	other	0.580297
B9RP71	ER	ER	0.931167	ER	0.828969	golgi	0.936562	other	0.931197
B9RPQ7	ER	ER	0.639039	golgi	0.712326	ER	0.727308	other	0.739101
B9RQV4	ER	ER	0.956934	golgi	0.854138	ER	0.947783	other	0.983612
B9RR75	ER	ER	0.946392	ER	0.818229	golgi	0.949113	other	0.985092
B9RR86	ER	ER	0.946041	ER	0.816051	golgi	0.950785	other	0.977182
B9RRE1	ER	nucleus	0.222428	ER	0.196503	ER	0.40213	other	0.309503
B9RRG4	ER	ER	0.623378	golgi	0.696411	ER	0.71508	other	0.732307
B9RRN6	ER	ER	0.739018	golgi	0.80779	ER	0.823466	other	0.804822
B9RRT5	ER	ER	0.525985	ER	0.414197	ER	0.498692	other	0.630565
B9RRV8	ER	ER	0.609509	golgi	0.701962	ER	0.726732	other	0.711289
B9RRZ4	ER	ER	0.940194	ER	0.819837	ER	0.940482	other	0.984551
B9RS37	ER	ER	0.984405	golgi	0.835427	ER	0.981754	other	0.948561
B9RSB3	ER	ER	0.943431	ER	0.812165	golgi	0.947304	other	0.978992
B9RSL6	ER	ER	0.398077	ER	0.350341	ER	0.494882	other	0.411476
B9RSQ1	ER	ER	0.941571	ER	0.808939	golgi	0.947678	other	0.970395
B9RTA4	ER	ER	0.189161	ER	0.284482	ER	0.43042	other	0.333475
B9RTW7	ER	ER	0.901222	ER	0.751062	ER	0.884934	other	0.921982
B9RTZ4	ER	ER	0.870911	ER	0.7505	ER	0.862628	other	0.942899
B9RU22	ER	ER	0.944937	ER	0.815556	golgi	0.948214	other	0.983321
B9RUD8	ER	ER	0.935995	ER	0.812716	golgi	0.941149	other	0.936664
B9RUF2	ER	ER	0.624062	ER	0.572539	ER	0.729736	other	0.557807
B9RUK1	ER	ER	0.933034	ER	0.801451	golgi	0.93377	other	0.983843
B9RUV2	ER	ER	0.948121	golgi	0.894736	ER	0.95448	other	0.950257
B9RV45	ER	ER	0.649849	ER	0.657034	cytosol	0.734946	other	0.653727
B9RV51	ER	ER	0.879661	golgi	0.748738	ER	0.897468	other	0.86669
B9RW65	ER	ER	0.94143	ER	0.816536	ER	0.93821	other	0.993907
B9RWA7	ER	ER	0.683209	ER	0.657739	ER	0.7836	other	0.614131
B9RWW7	ER	ER	0.917339	ER	0.80362	ER	0.918078	other	0.979475
B9RXC8	ER	ER	0.863039	ER	0.754586	ER	0.865126	other	0.936892
B9RXF6	ER	ER	0.879476	ER	0.759666	ER	0.873623	other	0.965247
B9RXX9	ER	ER	0.589857	ER	0.549266	ER	0.615809	other	0.561537
B9RYD2	ER	ER	0.94544	ER	0.814954	golgi	0.950127	other	0.977065
B9RYN3	ER	ER	0.928815	ER	0.796015	ER	0.92593	other	0.975585
B9RYP7	ER	ER	0.913834	golgi	0.828573	ER	0.922627	other	0.960901
B9RYP8	ER	ER	0.910127	golgi	0.808527	ER	0.913044	other	0.826061
B9RYW6	ER	ER	0.951419	ER	0.82211	golgi	0.951449	other	0.978423
B9RZ78	ER	ER	0.914267	ER	0.837685	ER	0.928574	other	0.78878
B9RZ96	ER	ER	0.544598	ER	0.424094	ER	0.514746	other	0.647521
B9RZC1	ER	ER	0.9759	golgi	0.85364	ER	0.967735	other	0.938562
B9S0A6	ER	ER	0.646043	ER	0.620509	cytosol	0.745646	other	0.6685
B9S0J9	ER	ER	0.619289	ER	0.561369	ER	0.63767	other	0.622398
B9S0L8	ER	ER	0.921589	golgi	0.803531	ER	0.900347	other	0.977495
B9S125	ER	ER	0.92075	ER	0.801801	ER	0.919482	other	0.99335
B9S1J0	ER	ER	0.919925	ER	0.796297	golgi	0.933076	other	0.900674
B9S1P3	ER	ER	0.911374	golgi	0.873911	ER	0.92174	other	0.919017
B9S1R9	ER	ER	0.952139	ER	0.82179	golgi	0.950613	other	0.982397
B9S1Z5	ER	ER	0.93017	ER	0.81354	ER	0.939084	other	0.844977
B9S201	ER	ER	0.844265	ER	0.711824	golgi	0.886329	other	0.908286
B9S297	ER	ER	0.937887	ER	0.83035	ER	0.946404	other	0.950849
B9S2H4	ER	ER	0.943474	ER	0.820302	ER	0.943131	other	0.989525
B9S3I8	ER	ER	0.825519	ER	0.756505	ER	0.871242	other	0.732876
B9S3P6	ER	ER	0.392696	vacuole	0.132445	ER	0.465161	peroxisome	0.0648532
B9S456	ER	ER	0.936815	ER	0.812518	ER	0.931368	other	0.992215
B9S459	ER	ER	0.928877	golgi	0.837518	ER	0.946957	other	0.920247
B9S471	ER	ER	0.942132	ER	0.822093	ER	0.94534	other	0.982106
B9S4R5	ER	ER	0.658247	ER	0.630943	cytosol	0.761389	other	0.730035
B9S4T2	ER	ER	0.949368	ER	0.822779	ER	0.949178	other	0.976058
B9S4Z8	ER	nucleus	0.222428	ER	0.196503	ER	0.40213	other	0.309503
B9S501	ER	ER	0.926886	golgi	0.90497	ER	0.940164	other	0.882261
B9S5G7	ER	ER	0.943996	ER	0.812598	golgi	0.948784	other	0.975958
B9S5J3	ER	ER	0.951081	ER	0.821547	golgi	0.952307	other	0.974944
B9S5Z5	ER	ER	0.913647	ER	0.793082	ER	0.910223	other	0.991711
B9S610	ER	ER	0.594303	golgi	0.687057	ER	0.714783	other	0.694229
B9S670	ER	ER	0.917503	ER	0.807294	ER	0.921587	other	0.974658
B9S6H1	ER	ER	0.711065	ER	0.791828	golgi	0.810307	other	0.765602
B9S6S6	ER	ER	0.801686	ER	0.756799	ER	0.814066	other	0.662514
B9S6U1	ER	ER	0.772269	ER	0.553365	ER	0.78187	other	0.394035
B9S708	ER	ER	0.624765	ER	0.603658	vacuole	0.734465	other	0.714084
B9S7E2	ER	ER	0.902052	ER	0.775625	ER	0.896735	other	0.98505
B9S7E9	ER	ER	0.944176	ER	0.821756	ER	0.945939	other	0.986642
B9S7I5	ER	ER	0.972746	ER	0.854673	ER	0.969273	other	0.93704
B9S7L9	ER	ER	0.947951	ER	0.819309	golgi	0.952067	other	0.960738
B9S7V3	ER	ER	0.683592	vacuole	0.403217	ER	0.750938	other	0.385726
B9S8U0	ER	ER	0.945878	ER	0.817466	golgi	0.94797	other	0.986643
B9S8X5	ER	ER	0.543221	ER	0.422232	ER	0.526537	other	0.647328
B9S911	ER	ER	0.569424	ER	0.502094	ER	0.607878	other	0.601947
B9S9X9	ER	ER	0.729084	ER	0.628891	ER	0.792526	other	0.709787
B9SA45	ER	ER	0.944172	golgi	0.858011	ER	0.947277	other	0.865716
B9SA61	ER	ER	0.947087	ER	0.819021	golgi	0.951336	other	0.958395
B9SAX6	ER	ER	0.850838	golgi	0.856265	ER	0.884412	other	0.86648
B9SB73	ER	ER	0.951622	ER	0.853939	ER	0.955513	other	0.915319
B9SBM5	ER	ER	0.906491	ER	0.782638	ER	0.900166	other	0.98956
B9SBS6	ER	ER	0.830142	ER	0.711183	ER	0.825421	other	0.910294
B9SBU4	ER	ER	0.889648	ER	0.806137	ER	0.903973	other	0.787591
B9SBV3	ER	ER	0.944532	ER	0.818737	ER	0.944727	other	0.992107
B9SBY9	ER	ER	0.948649	ER	0.822628	ER	0.94874	other	0.974067
B9SC23	ER	ER	0.82116	golgi	0.762381	ER	0.851932	other	0.811484
B9SCE3	ER	ER	0.928978	ER	0.808282	ER	0.931049	other	0.997326
B9SD83	ER	ER	0.916265	ER	0.749407	golgi	0.925519	other	0.762141
B9SDG3	ER	ER	0.719303	golgi	0.800402	ER	0.817356	other	0.781775
B9SDG7	ER	ER	0.945574	ER	0.821352	ER	0.948151	other	0.987298
B9SDH1	ER	ER	0.717108	ER	0.602173	cytosol	0.810686	other	0.668104
B9SDI3	ER	ER	0.337905	ER	0.41862	ER	0.557077	other	0.378135
B9SDZ8	ER	ER	0.942454	ER	0.817278	ER	0.94308	other	0.993462
B9SE75	ER	ER	0.874324	ER	0.763152	ER	0.870143	other	0.934695
B9SEC9	ER	ER	0.921779	ER	0.801838	ER	0.920492	other	0.995238
B9SED8	ER	ER	0.983857	golgi	0.910421	ER	0.980921	other	0.977799
B9SF35	ER	ER	0.952871	golgi	0.857227	ER	0.928978	other	0.952185
B9SF37	ER	ER	0.776981	golgi	0.752567	ER	0.803812	other	0.756666
B9SFQ9	ER	ER	0.610739	ER	0.562938	ER	0.630341	other	0.593777
B9SFZ2	ER	ER	0.884689	ER	0.76215	ER	0.876783	other	0.972032
B9SGI0	ER	ER	0.882493	ER	0.760873	ER	0.875248	other	0.969429
B9SH08	ER	ER	0.937449	ER	0.814831	ER	0.933297	other	0.988237
B9SHC8	ER	ER	0.743927	ER	0.771674	ER	0.801183	other	0.674966
B9SI01	ER	ER	0.947021	ER	0.819428	golgi	0.950077	other	0.983995
B9SI85	ER	ER	0.875581	ER	0.761023	ER	0.869302	other	0.927689
B9SIA8	ER	ER	0.951093	ER	0.821517	golgi	0.952251	other	0.975866
B9SJ86	ER	ER	0.932804	ER	0.809554	ER	0.926393	other	0.987582
B9SJI3	ER	ER	0.941213	ER	0.810471	golgi	0.943711	other	0.983676
B9SJK6	ER	ER	0.945086	ER	0.815968	golgi	0.947329	other	0.985945
B9SK84	ER	ER	0.940217	ER	0.822284	ER	0.945778	other	0.980215
B9SKE8	ER	ER	0.90731	ER	0.799562	ER	0.911128	other	0.961121
B9SKH8	ER	nucleus	0.222428	ER	0.196503	ER	0.40213	other	0.309503
B9SKJ4	ER	ER	0.947408	ER	0.832541	ER	0.953225	other	0.86385
B9SKK7	ER	ER	0.738665	ER	0.796094	ER	0.813184	other	0.780265
B9SKZ6	ER	ER	0.524309	plastid	0.453924	ER	0.468959	other	0.105719
B9SLD1	ER	ER	0.910752	ER	0.786061	ER	0.906068	other	0.991775
B9SLF7	ER	ER	0.945251	ER	0.81477	golgi	0.949356	other	0.978948
B9SLJ9	ER	ER	0.893268	ER	0.760369	golgi	0.919348	other	0.950543
B9SLK4	ER	ER	0.952027	golgi	0.89308	ER	0.950632	other	0.975461
B9SLR1	ER	ER	0.950021	ER	0.822435	golgi	0.950632	other	0.973099
B9SLR4	ER	ER	0.451708	ER	0.439361	golgi	0.526122	other	0.399812
B9SLV2	ER	ER	0.941573	ER	0.814432	ER	0.947028	other	0.890769
B9SM25	ER	ER	0.499211	ER	0.528053	ER	0.551919	other	0.5479
B9SM64	ER	ER	0.940872	ER	0.816084	ER	0.939722	other	0.995179
B9SM88	ER	ER	0.64483	ER	0.657055	cytosol	0.770356	other	0.72289
B9SN36	ER	ER	0.973664	golgi	0.883273	ER	0.97506	other	0.874036
B9SN52	ER	ER	0.947372	ER	0.820119	golgi	0.952106	other	0.978173
B9SN63	ER	ER	0.943051	ER	0.81641	golgi	0.947814	other	0.947771
B9SN76	ER	ER	0.545429	ER	0.424576	ER	0.516005	other	0.648444
B9SNB7	ER	ER	0.898367	ER	0.788003	ER	0.899914	other	0.966254
B9SNE0	ER	ER	0.939137	golgi	0.881724	ER	0.948018	other	0.961351
B9SNX1	ER	ER	0.9475	ER	0.820265	golgi	0.950746	other	0.982767
B9SPH4	ER	ER	0.94607	ER	0.819155	golgi	0.949385	other	0.956669
B9SPK6	ER	ER	0.970122	golgi	0.894736	ER	0.964743	other	0.990759
B9SPR9	ER	ER	0.944672	ER	0.821235	ER	0.94675	other	0.988519
B9SQ32	ER	nucleus	0.222428	ER	0.196503	ER	0.40213	other	0.309503
B9SQ62	ER	ER	0.888886	ER	0.766795	ER	0.881572	other	0.975138
B9SQF3	ER	ER	0.944436	ER	0.815756	golgi	0.950776	other	0.949361
B9SRN4	ER	ER	0.408896	golgi	0.281904	ER	0.494774	other	0.376271
B9SRS8	ER	ER	0.943872	ER	0.812469	golgi	0.948582	other	0.976245
B9SRW3	ER	ER	0.9449	golgi	0.828867	ER	0.947784	other	0.949129
B9SSS0	ER	ER	0.446921	ER	0.374624	ER	0.486929	other	0.459306
B9SSU4	ER	ER	0.939262	golgi	0.819555	ER	0.946356	other	0.932475
B9STK1	ER	ER	0.897829	ER	0.70807	ER	0.900406	other	0.780736
B9STK6	ER	ER	0.956698	ER	0.822823	ER	0.966866	other	0.879794
B9STL4	ER	ER	0.950944	ER	0.822806	ER	0.949618	other	0.979093
B9STP7	ER	ER	0.890126	ER	0.763397	ER	0.879805	other	0.979302
B9SU78	ER	ER	0.772166	ER	0.659879	ER	0.777717	other	0.852798
B9SU81	ER	ER	0.93341	ER	0.801543	golgi	0.93416	other	0.983342
B9SUS6	ER	nucleus	0.222428	ER	0.196503	ER	0.40213	other	0.309503
B9SV32	ER	ER	0.971588	golgi	0.826984	ER	0.951241	other	0.978012
B9SV82	ER	ER	0.928499	ER	0.807234	ER	0.932684	other	0.995463
B9SVA7	ER	ER	0.395139	ER	0.4921	golgi	0.543817	other	0.62148
B9SVB6	ER	ER	0.949046	ER	0.82254	ER	0.949407	other	0.972921
B9SVC0	ER	ER	0.916089	ER	0.791609	ER	0.906342	other	0.982844
B9SVN7	ER	ER	0.706171	ER	0.485224	cytosol	0.718658	other	0.558724
B9SVN9	ER	ER	0.969498	golgi	0.906725	ER	0.968952	other	0.955566
B9SVS8	ER	ER	0.951474	ER	0.822007	golgi	0.951581	other	0.978234
B9SW46	ER	ER	0.948483	ER	0.820869	golgi	0.950699	other	0.964002
B9SWD5	ER	ER	0.54308	ER	0.42338	ER	0.513124	other	0.646205
B9SWN8	ER	ER	0.954882	golgi	0.852574	ER	0.943697	other	0.994483
B9SXC9	ER	ER	0.862775	ER	0.744048	ER	0.857766	other	0.949768
B9SXX8	ER	ER	0.639229	ER	0.568188	cytosol	0.734611	other	0.654183
B9SYI3	ER	ER	0.922325	ER	0.799822	ER	0.924524	other	0.994287
B9SYU2	ER	cytosol	0.375045	ER	0.190002	ER	0.436674	other	0.272449
B9SZ04	ER	ER	0.917513	ER	0.811586	ER	0.926736	other	0.957693
B9SZF5	ER	ER	0.747645	ER	0.691901	golgi	0.786309	other	0.675402
B9SZK9	ER	ER	0.918207	ER	0.797471	ER	0.930569	other	0.852474
B9T020	ER	ER	0.774323	nucleus	0.652261	ER	0.815506	other	0.718881
B9T1F9	ER	golgi	0.620398	ER	0.649984	ER	0.730196	other	0.61441
B9T1Q9	ER	ER	0.30277	ER	0.246157	vacuole	0.429464	other	0.416996
B9T1U3	ER	ER	0.951993	golgi	0.71819	ER	0.927923	other	0.870814
B9T2M4	ER	vacuole	0.843055	ER	0.694123	ER	0.862445	other	0.866881
B9T2X5	ER	ER	0.327914	ER	0.403733	ER	0.45632	other	0.308032
B9T3D4	ER	ER	0.966106	ER	0.825494	ER	0.971441	other	0.915103
B9T3U9	ER	ER	0.946622	ER	0.82031	ER	0.94807	other	0.98818
B9T3V3	ER	ER	0.824008	ER	0.670602	ER	0.837826	other	0.679879
B9T3V5	ER	ER	0.943061	ER	0.812566	golgi	0.946654	other	0.981405
B9T3Z1	ER	ER	0.33131	ER	0.36728	golgi	0.43564	peroxisome	0.291323
B9T450	ER	ER	0.938998	ER	0.812241	ER	0.940855	other	0.991813
B9T4N4	ER	ER	0.924863	ER	0.813704	ER	0.930301	other	0.979516
B9T4T0	ER	ER	0.904362	ER	0.782523	ER	0.89866	other	0.986667
B9T4Z8	ER	ER	0.949221	ER	0.818396	golgi	0.953429	other	0.966495
B9T503	ER	ER	0.886598	ER	0.61533	vacuole	0.884054	other	0.78626
B9T5N1	ER	ER	0.917563	ER	0.796961	golgi	0.928413	other	0.900779
B9T606	ER	ER	0.885131	ER	0.766588	ER	0.880228	other	0.967214
B9T6C6	ER	ER	0.950002	ER	0.822547	golgi	0.950415	other	0.973896
B9T6E7	ER	ER	0.690031	ER	0.772263	cytosol	0.792476	other	0.693137
B9T6J3	ER	ER	0.718911	golgi	0.799194	ER	0.815544	other	0.782472
B9T6K9	ER	ER	0.949332	golgi	0.773849	ER	0.951034	other	0.904509
B9T6L4	ER	ER	0.945782	ER	0.815534	golgi	0.951974	other	0.971643
B9T723	ER	ER	0.914006	ER	0.794665	ER	0.911326	other	0.990647
B9T7B9	ER	ER	0.822005	ER	0.679957	ER	0.833989	other	0.865705
B9T7C8	ER	ER	0.958082	golgi	0.893289	ER	0.960851	other	0.906351
B9T870	ER	ER	0.764514	ER	0.616252	ER	0.754363	other	0.630288
B9T8D9	ER	ER	0.941354	ER	0.811633	golgi	0.950258	other	0.941134
B9T8E6	ER	ER	0.690392	golgi	0.671915	ER	0.739876	other	0.691119
B9T8G7	ER	ER	0.933591	ER	0.808318	ER	0.926649	other	0.993396
B9TAI2	ER	ER	0.942606	ER	0.821158	ER	0.943316	other	0.984789
B9TE17	ER	ER	0.686672	golgi	0.768613	ER	0.786624	other	0.73464
B9TF35	ER	ER	0.918322	ER	0.795004	ER	0.920242	other	0.991672
G1D7B6	ER	ER	0.561358	plastid	0.303666	ER	0.581578	peroxisome	0.184058
B9R6Q4	golgi	golgi	0.959583	golgi	0.895146	golgi	0.969314	other	0.865502
B9R6U6	golgi	golgi	0.979095	golgi	0.933023	golgi	0.976055	other	0.97186
B9R6Y5	golgi	golgi	0.636448	golgi	0.714769	golgi	0.741813	other	0.684022
B9R720	golgi	golgi	0.83698	golgi	0.846231	golgi	0.86612	other	0.808213
B9R7F2	golgi	ER	0.670381	golgi	0.748396	golgi	0.764741	other	0.750557
B9R7R8	golgi	golgi	0.948781	golgi	0.87971	cytosol	0.945136	other	0.839996
B9R7Z9	golgi	golgi	0.822895	golgi	0.83987	nucleus	0.86179	other	0.798235
B9R855	golgi	golgi	0.328472	ER	0.34575	golgi	0.456953	other	0.288021
B9R864	golgi	golgi	0.964204	golgi	0.932773	nucleus	0.966499	other	0.935183
B9R8W4	golgi	golgi	0.328472	ER	0.34575	golgi	0.456953	other	0.288021
B9R8X1	golgi	golgi	0.328472	ER	0.34575	golgi	0.456953	other	0.288021
B9R9M0	golgi	golgi	0.328472	ER	0.34575	golgi	0.456953	other	0.288021
B9R9N2	golgi	golgi	0.963698	golgi	0.885773	cytosol	0.973244	other	0.944558
B9RA49	golgi	golgi	0.971227	golgi	0.89529	golgi	0.97149	other	0.967986
B9RA86	golgi	golgi	0.92122	golgi	0.89985	golgi	0.939504	other	0.84136
B9RAS3	golgi	golgi	0.869631	golgi	0.803828	cytosol	0.874299	other	0.910913
B9RAS4	golgi	golgi	0.928826	ER	0.800507	golgi	0.943447	other	0.915303
B9RAV8	golgi	golgi	0.959	golgi	0.922094	golgi	0.965115	other	0.890488
B9RB91	golgi	golgi	0.815999	ER	0.666604	golgi	0.84639	other	0.718415
B9RBF3	golgi	golgi	0.77941	golgi	0.743967	nucleus	0.814372	other	0.806283
B9RBM3	golgi	golgi	0.551082	golgi	0.6188	golgi	0.686336	other	0.469041
B9RBR2	golgi	golgi	0.948103	golgi	0.903589	golgi	0.957714	other	0.864862
B9RBR4	golgi	golgi	0.827133	golgi	0.704228	nucleus	0.868922	other	0.77041
B9RC25	golgi	golgi	0.837028	golgi	0.818483	golgi	0.861208	other	0.811344
B9RD04	golgi	ER	0.529494	golgi	0.447238	golgi	0.518535	other	0.691947
B9RDA6	golgi	golgi	0.964095	golgi	0.878732	cytosol	0.969889	other	0.945475
B9RDK8	golgi	golgi	0.941401	ER	0.807141	golgi	0.949461	other	0.95896
B9RDL1	golgi	golgi	0.975807	golgi	0.890358	golgi	0.975339	other	0.982831
B9RE00	golgi	golgi	0.805341	golgi	0.689589	golgi	0.855132	other	0.667778
B9RER2	golgi	mitochondrion	0.804598	golgi	0.684807	golgi	0.80735	other	0.774012
B9RFH6	golgi	nucleus	0.612326	golgi	0.551115	golgi	0.564355	other	0.697394
B9RFI2	golgi	golgi	0.572673	golgi	0.545364	golgi	0.578299	other	0.653295
B9RFJ0	golgi	golgi	0.905576	ER	0.734665	golgi	0.902397	other	0.716332
B9RG11	golgi	cytosol	0.953744	golgi	0.875705	golgi	0.963017	other	0.883937
B9RG19	golgi	golgi	0.717076	golgi	0.774216	golgi	0.802661	other	0.717386
B9RG32	golgi	golgi	0.328472	ER	0.34575	golgi	0.456953	other	0.288021
B9RGC8	golgi	golgi	0.885699	golgi	0.833417	cytosol	0.91835	other	0.843647
B9RGF7	golgi	golgi	0.777805	golgi	0.769355	cytosol	0.865905	other	0.786431
B9RGH6	golgi	ER	0.457197	golgi	0.507958	golgi	0.553218	other	0.438661
B9RHX0	golgi	golgi	0.341992	ER	0.311287	golgi	0.484488	other	0.396415
B9RHY8	golgi	golgi	0.136769	peroxisome	0.247826	golgi	0.317549	plastid	0.16683
B9RI35	golgi	golgi	0.96494	golgi	0.92993	golgi	0.97448	other	0.905322
B9RI94	golgi	golgi	0.959419	golgi	0.909673	golgi	0.966061	other	0.929373
B9RIW3	golgi	golgi	0.938765	ER	0.810847	golgi	0.952267	other	0.958518
B9RIX4	golgi	golgi	0.973903	golgi	0.913424	cytosol	0.977991	other	0.941748
B9RIY3	golgi	golgi	0.852261	golgi	0.826845	golgi	0.907492	other	0.831991
B9RJ21	golgi	ER	0.845568	golgi	0.730598	golgi	0.844895	other	0.846626
B9RJ25	golgi	golgi	0.288626	golgi	0.310651	golgi	0.32302	other	0.466804
B9RJ69	golgi	cytosol	0.259643	golgi	0.258214	golgi	0.276752	other	0.480491
B9RJ70	golgi	cytosol	0.95314	golgi	0.919098	golgi	0.963389	other	0.916315
B9RJJ1	golgi	golgi	0.656634	golgi	0.585404	golgi	0.733259	other	0.533811
B9RJN4	golgi	golgi	0.946383	golgi	0.88863	nucleus	0.936565	other	0.978463
B9RJP4	golgi	golgi	0.752342	golgi	0.651743	nucleus	0.824076	other	0.660848
B9RK17	golgi	golgi	0.968306	golgi	0.883418	cytosol	0.974244	other	0.917899
B9RKC5	golgi	cytosol	0.954569	golgi	0.872695	golgi	0.947346	other	0.98073
B9RKK4	golgi	golgi	0.695747	golgi	0.730912	golgi	0.775919	other	0.645376
B9RKY8	golgi	ER	0.396378	golgi	0.432309	golgi	0.440036	other	0.553207
B9RLB3	golgi	golgi	0.844203	ER	0.692734	golgi	0.86356	other	0.874866
B9RLK7	golgi	golgi	0.84253	golgi	0.793468	golgi	0.868871	other	0.772196
B9RLN5	golgi	golgi	0.410659	ER	0.351394	golgi	0.569587	other	0.407256
B9RLV1	golgi	golgi	0.787887	golgi	0.831904	golgi	0.867585	other	0.707947
B9RLW4	golgi	golgi	0.923167	golgi	0.892822	nucleus	0.933045	other	0.846266
B9RM44	golgi	golgi	0.851002	ER	0.693505	golgi	0.880314	other	0.873278
B9RM50	golgi	golgi	0.815905	golgi	0.738461	golgi	0.824561	other	0.725236
B9RMF8	golgi	golgi	0.983089	golgi	0.902893	golgi	0.979967	other	0.973793
B9RMG4	golgi	golgi	0.912007	golgi	0.859612	golgi	0.923305	other	0.803237
B9RMR2	golgi	golgi	0.931612	golgi	0.837945	cytosol	0.942043	other	0.899232
B9RNE2	golgi	golgi	0.970015	golgi	0.868806	golgi	0.972841	other	0.916928
B9RNM4	golgi	golgi	0.848773	golgi	0.814656	golgi	0.892023	other	0.775812
B9RNV4	golgi	golgi	0.936253	golgi	0.922637	golgi	0.946534	other	0.900803
B9RNX5	golgi	golgi	0.759551	golgi	0.8077	golgi	0.825824	other	0.796974
B9RP11	golgi	ER	0.719258	golgi	0.800501	golgi	0.817564	other	0.781514
B9RQ05	golgi	golgi	0.848059	golgi	0.787738	cytosol	0.874736	other	0.798256
B9RQ33	golgi	golgi	0.727902	golgi	0.712765	golgi	0.764699	other	0.665929
B9RQ66	golgi	golgi	0.96623	golgi	0.924533	golgi	0.970305	other	0.944193
B9RQ74	golgi	ER	0.323923	golgi	0.386158	golgi	0.404335	other	0.500605
B9RQI3	golgi	golgi	0.578018	golgi	0.666119	golgi	0.71295	other	0.564265
B9RQL5	golgi	golgi	0.319262	golgi	0.378324	golgi	0.397078	other	0.505186
B9RQN1	golgi	golgi	0.959198	golgi	0.882177	cytosol	0.961525	other	0.936611
B9RR37	golgi	ER	0.240231	golgi	0.247604	golgi	0.251852	other	0.45057
B9RRB5	golgi	golgi	0.457541	golgi	0.476932	nucleus	0.519963	other	0.594
B9RRE2	golgi	golgi	0.932118	golgi	0.895916	golgi	0.942183	other	0.866041
B9RRS4	golgi	golgi	0.860091	golgi	0.867802	nucleus	0.918097	other	0.768232
B9RT50	golgi	golgi	0.720696	golgi	0.783187	golgi	0.808206	other	0.735201
B9RTL6	golgi	golgi	0.973742	golgi	0.888999	cytosol	0.979321	other	0.941522
B9RUH3	golgi	golgi	0.933864	golgi	0.893448	cytosol	0.959956	other	0.919983
B9RUN0	golgi	golgi	0.990182	golgi	0.928598	golgi	0.991339	other	0.943601
B9RUP5	golgi	golgi	0.980371	golgi	0.886863	cytosol	0.981613	other	0.983231
B9RUQ4	golgi	ER	0.970652	golgi	0.875462	golgi	0.969521	other	0.97675
B9RV85	golgi	golgi	0.818489	golgi	0.789857	golgi	0.874515	other	0.709508
B9RVQ5	golgi	mitochondrion	0.678963	golgi	0.550935	golgi	0.72565	other	0.572246
B9RVV3	golgi	golgi	0.919168	ER	0.739154	golgi	0.936435	other	0.901097
B9RW92	golgi	golgi	0.985126	golgi	0.904796	golgi	0.978072	other	0.935119
B9RWD8	golgi	golgi	0.922559	ER	0.781273	golgi	0.945691	other	0.930603
B9RWF4	golgi	vacuole	0.467142	golgi	0.384003	golgi	0.551394	other	0.297595
B9RWI8	golgi	golgi	0.960471	golgi	0.897719	golgi	0.954647	other	0.951681
B9RWP5	golgi	golgi	0.580304	ER	0.481269	golgi	0.720988	other	0.480414
B9RWV0	golgi	golgi	0.347901	vacuole	0.226843	golgi	0.397313	other	0.167259
B9RX34	golgi	golgi	0.72958	ER	0.582	golgi	0.797956	other	0.627636
B9RXQ7	golgi	golgi	0.793495	golgi	0.776602	golgi	0.82285	other	0.693207
B9RXR8	golgi	golgi	0.328472	ER	0.34575	golgi	0.456953	other	0.288021
B9RYA8	golgi	cytosol	0.508666	golgi	0.490753	golgi	0.550202	other	0.567636
B9RYC1	golgi	golgi	0.941385	golgi	0.891181	cytosol	0.949052	other	0.930599
B9RYH8	golgi	ER	0.950037	golgi	0.8503	golgi	0.936055	other	0.989009
B9RYP6	golgi	nucleus	0.528336	golgi	0.402351	golgi	0.483887	other	0.716804
B9RYS6	golgi	golgi	0.762166	ER	0.435364	golgi	0.873264	other	0.583337
B9RYY9	golgi	golgi	0.807271	golgi	0.781272	cytosol	0.890648	other	0.809173
B9RYZ1	golgi	golgi	0.970584	golgi	0.918968	cytosol	0.971413	other	0.972839
B9RYZ7	golgi	golgi	0.730352	ER	0.58411	golgi	0.799927	other	0.626237
B9RZ27	golgi	golgi	0.660356	golgi	0.665674	cytosol	0.726595	other	0.660918
B9RZK6	golgi	golgi	0.719336	ER	0.745108	golgi	0.794883	other	0.761023
B9RZM5	golgi	golgi	0.881539	golgi	0.776572	golgi	0.882895	other	0.86909
B9RZN0	golgi	nucleus	0.416998	golgi	0.614835	golgi	0.672714	other	0.526549
B9RZS4	golgi	golgi	0.970888	golgi	0.896902	cytosol	0.977769	other	0.914117
B9RZU6	golgi	golgi	0.903744	golgi	0.888907	nucleus	0.938859	other	0.828163
B9S013	golgi	golgi	0.00427228	ER	0.218006	golgi	0.323964	other	0.313222
B9S090	golgi	golgi	0.809472	golgi	0.805358	golgi	0.870791	other	0.658974
B9S0N4	golgi	golgi	0.73066	golgi	0.715758	golgi	0.790591	other	0.581654
B9S0Q9	golgi	golgi	0.731827	ER	0.58528	golgi	0.800863	other	0.62481
B9S171	golgi	ER	0.977868	golgi	0.930336	golgi	0.980539	other	0.977256
B9S1R8	golgi	golgi	0.867428	golgi	0.899689	golgi	0.917993	other	0.808524
B9S213	golgi	cytosol	0.478765	golgi	0.51996	golgi	0.552171	other	0.619144
B9S214	golgi	ER	0.70462	golgi	0.788687	golgi	0.807319	other	0.756117
B9S2Q5	golgi	golgi	0.949771	golgi	0.911046	cytosol	0.958043	other	0.957235
B9S3M9	golgi	ER	0.688183	golgi	0.651386	golgi	0.71268	other	0.781356
B9S400	golgi	ER	0.979414	golgi	0.908027	golgi	0.974549	other	0.99036
B9S4D5	golgi	golgi	0.956315	golgi	0.868554	golgi	0.946985	other	0.988228
B9S4M0	golgi	golgi	0.961006	golgi	0.885564	nucleus	0.962554	other	0.965086
B9S4U7	golgi	ER	0.937008	golgi	0.924418	golgi	0.946123	other	0.908118
B9S526	golgi	golgi	0.85155	golgi	0.832093	ER	0.87469	other	0.877239
B9S5A6	golgi	golgi	0.00427228	ER	0.218006	golgi	0.323964	other	0.313222
B9S5P0	golgi	golgi	0.378633	golgi	0.442216	golgi	0.487056	other	0.543312
B9S5T1	golgi	ER	0.801798	golgi	0.784498	golgi	0.807768	other	0.668031
B9S5V7	golgi	cytosol	0.369562	golgi	0.350257	golgi	0.400736	other	0.2446
B9S651	golgi	golgi	0.873947	golgi	0.809824	golgi	0.912092	other	0.815823
B9S675	golgi	golgi	0.885603	golgi	0.888456	golgi	0.919636	other	0.855756
B9S6J2	golgi	golgi	0.953154	golgi	0.923359	golgi	0.954017	other	0.955157
B9S6S5	golgi	ER	0.871553	golgi	0.830392	golgi	0.870194	other	0.885025
B9S750	golgi	golgi	0.601882	golgi	0.654685	golgi	0.707074	other	0.583994
B9S7C9	golgi	golgi	0.926557	golgi	0.887876	golgi	0.93338	other	0.90224
B9S7D0	golgi	golgi	0.954884	golgi	0.908149	cytosol	0.970993	other	0.930442
B9S7N5	golgi	golgi	0.976993	golgi	0.919588	golgi	0.978038	other	0.964656
B9S7U0	golgi	golgi	0.972481	golgi	0.883666	cytosol	0.972008	other	0.983212
B9S841	golgi	golgi	0.591177	golgi	0.686329	cytosol	0.726275	other	0.594001
B9S843	golgi	golgi	0.705518	golgi	0.767144	golgi	0.797409	other	0.690124
B9S8V6	golgi	golgi	0.954557	golgi	0.912506	cytosol	0.965148	other	0.915014
B9S8W7	golgi	golgi	0.328472	ER	0.34575	golgi	0.456953	other	0.288021
B9S912	golgi	golgi	0.290049	golgi	0.321255	nucleus	0.416661	other	0.287757
B9S9C2	golgi	golgi	0.712066	golgi	0.769187	golgi	0.783976	other	0.738063
B9S9Q2	golgi	golgi	0.901677	golgi	0.840475	golgi	0.932319	other	0.872491
B9S9V9	golgi	golgi	0.871833	golgi	0.785964	ER	0.86627	other	0.741816
B9S9W0	golgi	golgi	0.942589	ER	0.802924	golgi	0.947337	other	0.891615
B9SAR7	golgi	golgi	0.614603	golgi	0.696791	golgi	0.738468	other	0.602792
B9SAV9	golgi	golgi	0.979325	golgi	0.922242	golgi	0.980598	other	0.932941
B9SB84	golgi	golgi	0.857679	golgi	0.857654	nucleus	0.91282	other	0.763607
B9SBM0	golgi	golgi	0.947399	golgi	0.88601	cytosol	0.964215	other	0.896968
B9SBX1	golgi	golgi	0.328472	ER	0.34575	golgi	0.456953	other	0.288021
B9SC29	golgi	golgi	0.00427228	ER	0.218006	golgi	0.323964	other	0.313222
B9SCC6	golgi	golgi	0.930771	golgi	0.855875	cytosol	0.96136	other	0.876784
B9SCI8	golgi	golgi	0.865459	golgi	0.804739	golgi	0.873094	other	0.882292
B9SCT8	golgi	golgi	0.808646	golgi	0.769334	cytosol	0.841343	other	0.68498
B9SCX6	golgi	ER	0.987233	golgi	0.914147	golgi	0.982495	other	0.956302
B9SD66	golgi	golgi	0.680435	golgi	0.592924	cytosol	0.782235	other	0.556511
B9SDS1	golgi	golgi	0.00427228	ER	0.218006	golgi	0.323964	other	0.313222
B9SEZ5	golgi	golgi	0.981648	golgi	0.928315	golgi	0.983707	other	0.946489
B9SF33	golgi	golgi	0.935328	golgi	0.865198	cytosol	0.948565	other	0.899034
B9SF36	golgi	golgi	0.931776	golgi	0.881393	golgi	0.937192	other	0.91086
B9SFI3	golgi	nucleus	0.597767	golgi	0.616091	golgi	0.676107	other	0.646953
B9SFN3	golgi	golgi	0.959395	golgi	0.917857	golgi	0.95662	other	0.889457
B9SFU0	golgi	golgi	0.950705	golgi	0.876958	nucleus	0.939751	other	0.98515
B9SGS2	golgi	golgi	0.97241	golgi	0.905092	golgi	0.972484	other	0.978904
B9SH00	golgi	golgi	0.931029	ER	0.763232	golgi	0.926104	other	0.830316
B9SH02	golgi	golgi	0.972331	golgi	0.916451	golgi	0.9767	other	0.931703
B9SIJ3	golgi	golgi	0.814863	golgi	0.78117	nucleus	0.854595	other	0.834597
B9SIW8	golgi	golgi	0.960481	golgi	0.901824	cytosol	0.971739	other	0.907653
B9SIX8	golgi	golgi	0.639501	golgi	0.713828	golgi	0.7547	other	0.623146
B9SJ52	golgi	golgi	0.971031	golgi	0.939578	golgi	0.969532	other	0.970461
B9SJU8	golgi	golgi	0.72676	ER	0.579031	golgi	0.7949	other	0.628434
B9SK25	golgi	golgi	0.328472	ER	0.34575	golgi	0.456953	other	0.288021
B9SKB3	golgi	golgi	0.929	golgi	0.833542	golgi	0.942826	other	0.865746
B9SKD1	golgi	golgi	0.973671	golgi	0.90626	golgi	0.97623	other	0.956978
B9SKG4	golgi	golgi	0.927803	golgi	0.885676	cytosol	0.940666	other	0.844009
B9SKL7	golgi	golgi	0.936354	golgi	0.889711	golgi	0.936755	other	0.924701
B9SL15	golgi	golgi	0.328472	ER	0.34575	golgi	0.456953	other	0.288021
B9SL28	golgi	golgi	0.508629	golgi	0.638854	cytosol	0.686819	other	0.535763
B9SLI4	golgi	ER	0.976261	golgi	0.913815	golgi	0.980584	other	0.933595
B9SLQ7	golgi	ER	0.702419	golgi	0.775569	golgi	0.795126	other	0.71087
B9SLR5	golgi	golgi	0.844739	golgi	0.812643	nucleus	0.89959	other	0.754595
B9SMC6	golgi	golgi	0.918264	golgi	0.892285	golgi	0.929316	other	0.851193
B9SMP4	golgi	golgi	0.961975	golgi	0.88839	golgi	0.964746	other	0.944908
B9SP73	golgi	golgi	0.872126	golgi	0.75245	golgi	0.838051	other	0.896837
B9SPA1	golgi	golgi	0.993475	golgi	0.935208	golgi	0.995446	other	0.961764
B9SPF5	golgi	golgi	0.936693	golgi	0.909596	ER	0.945838	other	0.937659
B9SPR2	golgi	golgi	0.8971	golgi	0.851813	golgi	0.901475	other	0.81832
B9SQ97	golgi	golgi	0.88419	golgi	0.868529	ER	0.915879	other	0.862408
B9SQA7	golgi	golgi	0.654995	golgi	0.740285	golgi	0.769357	other	0.669698
B9SQC0	golgi	golgi	0.837305	golgi	0.807434	golgi	0.885466	other	0.724663
B9SQD9	golgi	golgi	0.91308	ER	0.708361	golgi	0.939865	other	0.85592
B9SQP2	golgi	golgi	0.841731	vacuole	0.7683	golgi	0.884498	other	0.790669
B9SQP3	golgi	golgi	0.328472	ER	0.34575	golgi	0.456953	other	0.288021
B9SQY4	golgi	golgi	0.893895	golgi	0.849966	nucleus	0.902032	other	0.922322
B9SR77	golgi	golgi	0.981316	golgi	0.920958	golgi	0.978347	other	0.978921
B9SRC7	golgi	golgi	0.516294	golgi	0.521314	golgi	0.612331	other	0.372484
B9SRG1	golgi	golgi	0.566541	golgi	0.585844	golgi	0.647241	other	0.55847
B9SRM8	golgi	golgi	0.628998	ER	0.556073	golgi	0.642316	other	0.506443
B9SRT2	golgi	golgi	0.984337	golgi	0.91303	golgi	0.984872	other	0.963341
B9SRZ1	golgi	golgi	0.976002	golgi	0.921523	golgi	0.980674	other	0.949745
B9SS36	golgi	golgi	0.705492	golgi	0.702816	golgi	0.734513	other	0.645292
B9SS54	golgi	golgi	0.903269	ER	0.728545	golgi	0.895873	other	0.796741
B9SSD5	golgi	golgi	0.921365	golgi	0.851112	golgi	0.937222	other	0.815969
B9STI8	golgi	ER	0.679777	golgi	0.752733	golgi	0.774622	other	0.644878
B9STI9	golgi	golgi	0.91268	ER	0.793885	golgi	0.927803	other	0.930871
B9STN8	golgi	ER	0.685611	golgi	0.767564	golgi	0.790375	other	0.715563
B9STR3	golgi	golgi	0.932109	golgi	0.924915	nucleus	0.948619	other	0.903564
B9SU06	golgi	golgi	0.736949	ER	0.548792	golgi	0.755295	other	0.657421
B9SU42	golgi	golgi	0.728828	ER	0.585735	golgi	0.797736	other	0.609757
B9SU65	golgi	golgi	0.806802	golgi	0.779767	golgi	0.840521	other	0.817811
B9SUL3	golgi	golgi	0.729697	ER	0.586385	golgi	0.799194	other	0.612859
B9SUT5	golgi	golgi	0.931199	golgi	0.853879	nucleus	0.936703	other	0.948602
B9SUT6	golgi	golgi	0.727853	ER	0.580948	golgi	0.7969	other	0.628031
B9SV13	golgi	golgi	0.727397	ER	0.579314	golgi	0.7952	other	0.628395
B9SVM9	golgi	golgi	0.881026	golgi	0.804345	cytosol	0.899625	other	0.913064
B9SWA4	golgi	golgi	0.861127	golgi	0.841686	golgi	0.891898	other	0.674246
B9SWB5	golgi	golgi	0.625443	golgi	0.606767	golgi	0.650061	other	0.726904
B9SWC7	golgi	golgi	0.622112	golgi	0.619951	golgi	0.717429	other	0.558976
B9SWC8	golgi	golgi	0.710864	ER	0.558896	golgi	0.771658	other	0.623381
B9SWH2	golgi	ER	0.976496	golgi	0.882668	golgi	0.9695	other	0.987232
B9SWL2	golgi	golgi	0.731122	golgi	0.665794	ER	0.779515	other	0.72474
B9SWY1	golgi	cytosol	0.361235	golgi	0.479592	golgi	0.517022	other	0.412141
B9SX84	golgi	golgi	0.939872	golgi	0.921485	nucleus	0.947012	other	0.938799
B9SXE5	golgi	golgi	0.468962	ER	0.500387	golgi	0.557001	other	0.573151
B9SXT3	golgi	golgi	0.926867	golgi	0.908638	golgi	0.941784	other	0.854713
B9SXV3	golgi	golgi	0.91303	vacuole	0.807055	golgi	0.940065	mitochondrion	0.892325
B9SXZ3	golgi	golgi	0.98414	golgi	0.936181	golgi	0.985834	other	0.963067
B9SZ24	golgi	golgi	0.962933	golgi	0.873753	ER	0.960237	other	0.978709
B9SZQ7	golgi	golgi	0.954001	golgi	0.876528	golgi	0.96309	other	0.949728
B9T025	golgi	golgi	0.981598	golgi	0.931798	golgi	0.981992	other	0.975925
B9T040	golgi	golgi	0.900071	golgi	0.819693	cytosol	0.932179	other	0.834817
B9T179	golgi	golgi	0.771714	golgi	0.669144	nucleus	0.836879	other	0.674564
B9T1J6	golgi	ER	0.953915	golgi	0.858623	golgi	0.948327	other	0.983157
B9T1N6	golgi	golgi	0.00427228	ER	0.218006	golgi	0.323964	other	0.313222
B9T1Q8	golgi	cytosol	0.562156	golgi	0.554813	golgi	0.627725	other	0.512978
B9T246	golgi	golgi	0.422034	golgi	0.478279	golgi	0.614456	other	0.379518
B9T264	golgi	golgi	0.840127	ER	0.707642	golgi	0.862277	other	0.805813
B9T2E0	golgi	golgi	0.309138	golgi	0.318906	golgi	0.343275	other	0.460476
B9T2E3	golgi	golgi	0.29316	golgi	0.401796	cytosol	0.477846	other	0.274351
B9T3A9	golgi	golgi	0.713939	golgi	0.773649	golgi	0.80269	other	0.732006
B9T3B4	golgi	ER	0.975331	golgi	0.931175	golgi	0.973302	other	0.982847
B9T3I7	golgi	golgi	0.825226	golgi	0.747059	golgi	0.848951	other	0.693786
B9T3X5	golgi	golgi	0.729654	ER	0.583247	golgi	0.799151	other	0.626936
B9T4D8	golgi	golgi	0.938871	golgi	0.851586	cytosol	0.956944	other	0.874268
B9T4L9	golgi	golgi	0.897087	ER	0.736297	golgi	0.916678	other	0.806117
B9T4S3	golgi	golgi	0.71866	ER	0.568025	golgi	0.782498	other	0.626925
B9T4Y7	golgi	golgi	0.893018	golgi	0.776496	cytosol	0.927523	other	0.776177
B9T514	golgi	golgi	0.940457	golgi	0.830414	golgi	0.950982	other	0.905103
B9T526	golgi	vacuole	0.888757	golgi	0.774659	golgi	0.896406	other	0.815808
B9T5E6	golgi	golgi	0.98486	golgi	0.915709	golgi	0.983377	other	0.941756
B9T5E7	golgi	golgi	0.94403	golgi	0.886167	golgi	0.939858	other	0.855994
B9T5F0	golgi	golgi	0.981943	golgi	0.928832	golgi	0.985461	other	0.963032
B9T5X1	golgi	golgi	0.728456	ER	0.585395	golgi	0.797044	other	0.608424
B9T634	golgi	ER	0.975326	golgi	0.901619	golgi	0.967957	other	0.9935
B9T734	golgi	golgi	0.896914	golgi	0.891574	golgi	0.924672	other	0.860737
B9T7K1	golgi	ER	0.961549	golgi	0.869547	golgi	0.963432	other	0.95576
B9T7X5	golgi	golgi	0.91228	golgi	0.876992	golgi	0.921441	other	0.823785
B9T807	golgi	golgi	0.905058	ER	0.712228	golgi	0.918692	other	0.892568
B9T812	golgi	golgi	0.841521	golgi	0.820303	golgi	0.846504	other	0.871435
B9TA90	golgi	golgi	0.808321	golgi	0.76706	golgi	0.867695	other	0.693344
Q9M4Q8	golgi	peroxisome	0.614936	golgi	0.522114	golgi	0.654406	other	0.619321
B2LWM3	mitochondrion	mitochondrion	0.938764	golgi	0.796756	mitochondrion	0.954869	other	0.864316
B9R6U0	mitochondrion	mitochondrion	0.913889	mitochondrion	0.672833	mitochondrion	0.950645	mitochondrion	0.365236
B9R705	mitochondrion	mitochondrion	0.959169	mitochondrion	0.941395	mitochondrion	0.964495	mitochondrion	0.927708
B9R7C0	mitochondrion	mitochondrion	0.852581	mitochondrion	0.656988	mitochondrion	0.897731	mitochondrion	0.351981
B9R7F6	mitochondrion	mitochondrion	0.947052	mitochondrion	0.902101	mitochondrion	0.95025	mitochondrion	0.98525
B9R7H7	mitochondrion	mitochondrion	0.909084	nucleus	0.736555	mitochondrion	0.940734	other	0.581335
B9R7M7	mitochondrion	mitochondrion	0.917583	vacuole	0.569503	mitochondrion	0.868925	other	0.812804
B9R7W0	mitochondrion	vacuole	0.799807	mitochondrion	0.786868	mitochondrion	0.798922	mitochondrion	0.647541
B9R7W8	mitochondrion	mitochondrion	0.938706	mitochondrion	0.930141	mitochondrion	0.962073	mitochondrion	0.933854
B9R7W9	mitochondrion	mitochondrion	0.978737	mitochondrion	0.939011	vacuole	0.982812	mitochondrion	0.979859
B9R827	mitochondrion	mitochondrion	0.776349	vacuole	0.674615	ER	0.759386	mitochondrion	0.533845
B9R8C7	mitochondrion	mitochondrion	0.857052	mitochondrion	0.875363	mitochondrion	0.878653	mitochondrion	0.731868
B9R8F3	mitochondrion	mitochondrion	0.884573	vacuole	0.584908	mitochondrion	0.895821	other	0.709957
B9R8J8	mitochondrion	vacuole	0.859533	mitochondrion	0.841633	nucleus	0.864248	mitochondrion	0.714579
B9R8Q6	mitochondrion	mitochondrion	0.869121	mitochondrion	0.855881	mitochondrion	0.861909	mitochondrion	0.703429
B9R8Z4	mitochondrion	mitochondrion	0.845733	mitochondrion	0.826341	mitochondrion	0.856722	mitochondrion	0.854273
B9R960	mitochondrion	mitochondrion	0.988609	mitochondrion	0.959326	mitochondrion	0.990844	mitochondrion	0.957809
B9R9Q2	mitochondrion	nucleus	0.461408	mitochondrion	0.308955	ER	0.44694	mitochondrion	0.101804
B9R9S7	mitochondrion	mitochondrion	0.81729	mitochondrion	0.802749	mitochondrion	0.838103	mitochondrion	0.542691
B9RA12	mitochondrion	mitochondrion	0.858732	mitochondrion	0.861006	mitochondrion	0.875152	mitochondrion	0.835342
B9RA47	mitochondrion	mitochondrion	0.985091	mitochondrion	0.945528	vacuole	0.988315	mitochondrion	0.978996
B9RA74	mitochondrion	mitochondrion	0.693025	mitochondrion	0.699779	mitochondrion	0.705763	mitochondrion	0.464495
B9RA83	mitochondrion	mitochondrion	0.983594	mitochondrion	0.952903	mitochondrion	0.984921	mitochondrion	0.974992
B9RAC0	mitochondrion	mitochondrion	0.705033	mitochondrion	0.50009	nucleus	0.754847	mitochondrion	0.221888
B9RAD6	mitochondrion	mitochondrion	0.930935	mitochondrion	0.934623	mitochondrion	0.938003	mitochondrion	0.799794
B9RAT8	mitochondrion	mitochondrion	0.919218	mitochondrion	0.672118	mitochondrion	0.962826	mitochondrion	0.361111
B9RB11	mitochondrion	mitochondrion	0.808765	vacuole	0.586319	mitochondrion	0.805871	other	0.724859
B9RBB2	mitochondrion	mitochondrion	0.899412	mitochondrion	0.683581	mitochondrion	0.946476	mitochondrion	0.358618
B9RBC1	mitochondrion	mitochondrion	0.543071	mitochondrion	0.436311	mitochondrion	0.589844	mitochondrion	0.234737
B9RBE1	mitochondrion	mitochondrion	0.904116	vacuole	0.7519	mitochondrion	0.917772	mitochondrion	0.837248
B9RBF2	mitochondrion	mitochondrion	0.951031	mitochondrion	0.926804	mitochondrion	0.956487	mitochondrion	0.957303
B9RBL6	mitochondrion	mitochondrion	0.90669	mitochondrion	0.684414	mitochondrion	0.956744	mitochondrion	0.358164
B9RBL9	mitochondrion	mitochondrion	0.944111	mitochondrion	0.937714	mitochondrion	0.943774	mitochondrion	0.802275
B9RBM7	mitochondrion	mitochondrion	0.976443	mitochondrion	0.943528	vacuole	0.981912	mitochondrion	0.968921
B9RBN6	mitochondrion	mitochondrion	0.895602	mitochondrion	0.683886	mitochondrion	0.941826	mitochondrion	0.347866
B9RBP4	mitochondrion	mitochondrion	0.968855	mitochondrion	0.918924	mitochondrion	0.96964	mitochondrion	0.992445
B9RBS7	mitochondrion	mitochondrion	0.894442	mitochondrion	0.683588	mitochondrion	0.940569	mitochondrion	0.350486
B9RCJ6	mitochondrion	mitochondrion	0.971207	mitochondrion	0.946127	mitochondrion	0.978631	mitochondrion	0.963277
B9RCM6	mitochondrion	mitochondrion	0.910461	vacuole	0.680744	mitochondrion	0.914314	other	0.805615
B9RCP6	mitochondrion	mitochondrion	0.975753	mitochondrion	0.942377	mitochondrion	0.979957	mitochondrion	0.96571
B9RCT5	mitochondrion	mitochondrion	0.765816	mitochondrion	0.759256	mitochondrion	0.792412	mitochondrion	0.51004
B9RCT9	mitochondrion	mitochondrion	0.927996	golgi	0.762026	mitochondrion	0.944356	other	0.792406
B9RCZ0	mitochondrion	mitochondrion	0.65923	mitochondrion	0.591121	golgi	0.740148	mitochondrion	0.530069
B9RD44	mitochondrion	mitochondrion	0.895562	mitochondrion	0.683566	mitochondrion	0.941979	mitochondrion	0.354593
B9RD97	mitochondrion	mitochondrion	0.904609	mitochondrion	0.903136	mitochondrion	0.906944	mitochondrion	0.699899
B9RDN0	mitochondrion	mitochondrion	0.972193	mitochondrion	0.926728	vacuole	0.976016	mitochondrion	0.97522
B9RDU1	mitochondrion	mitochondrion	0.979354	mitochondrion	0.959558	mitochondrion	0.981345	mitochondrion	0.945967
B9RDW2	mitochondrion	mitochondrion	0.969653	mitochondrion	0.95229	mitochondrion	0.976168	mitochondrion	0.941692
B9RDX3	mitochondrion	mitochondrion	0.485836	vacuole	0.331989	mitochondrion	0.525168	other	0.378526
B9RDY4	mitochondrion	mitochondrion	0.853853	mitochondrion	0.818247	mitochondrion	0.863226	mitochondrion	0.860693
B9RDY6	mitochondrion	mitochondrion	0.84015	mitochondrion	0.836229	mitochondrion	0.848874	mitochondrion	0.74403
B9RE51	mitochondrion	mitochondrion	0.854304	mitochondrion	0.86884	mitochondrion	0.881054	mitochondrion	0.750923
B9REQ4	mitochondrion	mitochondrion	0.701113	nucleus	0.535139	mitochondrion	0.802216	other	0.316249
B9RF49	mitochondrion	mitochondrion	0.919468	mitochondrion	0.833303	vacuole	0.907592	mitochondrion	0.981175
B9RF54	mitochondrion	mitochondrion	0.959957	mitochondrion	0.907696	vacuole	0.957617	mitochondrion	0.99023
B9RF64	mitochondrion	mitochondrion	0.903018	mitochondrion	0.631386	mitochondrion	0.944456	mitochondrion	0.357652
B9RF97	mitochondrion	mitochondrion	0.898784	mitochondrion	0.679572	mitochondrion	0.9472	mitochondrion	0.341359
B9RFL1	mitochondrion	mitochondrion	0.889835	mitochondrion	0.681517	mitochondrion	0.935869	mitochondrion	0.351084
B9RFW4	mitochondrion	mitochondrion	0.88388	mitochondrion	0.842275	vacuole	0.903952	mitochondrion	0.93851
B9RG04	mitochondrion	mitochondrion	0.961668	mitochondrion	0.941563	mitochondrion	0.970414	mitochondrion	0.925235
B9RG41	mitochondrion	mitochondrion	0.983609	mitochondrion	0.939208	vacuole	0.987849	mitochondrion	0.974946
B9RG61	mitochondrion	mitochondrion	0.96142	mitochondrion	0.904601	mitochondrion	0.961249	mitochondrion	0.994491
B9RGH8	mitochondrion	mitochondrion	0.987157	mitochondrion	0.953773	vacuole	0.989314	mitochondrion	0.965224
B9RGT2	mitochondrion	mitochondrion	0.90534	mitochondrion	0.677163	mitochondrion	0.944355	mitochondrion	0.363882
B9RGW9	mitochondrion	mitochondrion	0.979049	mitochondrion	0.942051	vacuole	0.983299	mitochondrion	0.971097
B9RH00	mitochondrion	mitochondrion	0.963492	mitochondrion	0.935538	mitochondrion	0.968776	mitochondrion	0.977961
B9RH03	mitochondrion	mitochondrion	0.546157	vacuole	0.2648	mitochondrion	0.608569	other	0.197988
B9RH49	mitochondrion	mitochondrion	0.460925	mitochondrion	0.379975	golgi	0.453917	mitochondrion	0.467449
B9RHH1	mitochondrion	mitochondrion	0.987463	mitochondrion	0.960414	mitochondrion	0.988661	mitochondrion	0.961087
B9RHN6	mitochondrion	mitochondrion	0.970274	mitochondrion	0.926774	vacuole	0.977173	mitochondrion	0.950864
B9RHV0	mitochondrion	mitochondrion	0.869029	vacuole	0.54798	mitochondrion	0.883807	other	0.710628
B9RHZ9	mitochondrion	mitochondrion	0.836685	mitochondrion	0.791363	mitochondrion	0.82908	mitochondrion	0.616316
B9RI48	mitochondrion	mitochondrion	0.769105	mitochondrion	0.736196	mitochondrion	0.780429	mitochondrion	0.541291
B9RI64	mitochondrion	mitochondrion	0.846998	mitochondrion	0.615461	mitochondrion	0.887861	mitochondrion	0.290533
B9RIA0	mitochondrion	mitochondrion	0.944672	mitochondrion	0.942907	mitochondrion	0.948848	mitochondrion	0.833888
B9RIR5	mitochondrion	mitochondrion	0.860591	mitochondrion	0.860326	mitochondrion	0.868796	mitochondrion	0.732682
B9RIU3	mitochondrion	mitochondrion	0.90298	mitochondrion	0.682023	mitochondrion	0.948404	mitochondrion	0.361312
B9RIU9	mitochondrion	mitochondrion	0.979317	mitochondrion	0.949808	mitochondrion	0.981496	mitochondrion	0.970654
B9RJ63	mitochondrion	mitochondrion	0.671933	mitochondrion	0.568817	mitochondrion	0.765298	other	0.363101
B9RJ84	mitochondrion	mitochondrion	0.908578	mitochondrion	0.676315	mitochondrion	0.945899	mitochondrion	0.364449
B9RJP1	mitochondrion	mitochondrion	0.891092	mitochondrion	0.654942	mitochondrion	0.919959	mitochondrion	0.365232
B9RJS6	mitochondrion	mitochondrion	0.986142	mitochondrion	0.95098	mitochondrion	0.988377	mitochondrion	0.975259
B9RJT5	mitochondrion	mitochondrion	0.718968	mitochondrion	0.147192	golgi	0.638847	mitochondrion	0.120194
B9RKC4	mitochondrion	mitochondrion	0.974207	mitochondrion	0.953282	mitochondrion	0.979679	mitochondrion	0.951
B9RKC8	mitochondrion	mitochondrion	0.529509	mitochondrion	0.517266	mitochondrion	0.560587	mitochondrion	0.551927
B9RKH3	mitochondrion	mitochondrion	0.972	mitochondrion	0.927031	vacuole	0.976213	mitochondrion	0.989722
B9RKQ0	mitochondrion	mitochondrion	0.817439	mitochondrion	0.812743	mitochondrion	0.861085	mitochondrion	0.670586
B9RL26	mitochondrion	mitochondrion	0.881753	mitochondrion	0.869784	mitochondrion	0.889866	mitochondrion	0.783232
B9RLA0	mitochondrion	mitochondrion	0.967783	mitochondrion	0.95529	vacuole	0.962821	mitochondrion	0.842835
B9RLN6	mitochondrion	mitochondrion	0.952137	mitochondrion	0.926102	mitochondrion	0.954591	mitochondrion	0.955033
B9RLZ5	mitochondrion	mitochondrion	0.875229	mitochondrion	0.674372	mitochondrion	0.922296	mitochondrion	0.345052
B9RM09	mitochondrion	mitochondrion	0.925109	mitochondrion	0.917204	mitochondrion	0.928832	mitochondrion	0.862474
B9RM62	mitochondrion	mitochondrion	0.970718	mitochondrion	0.952536	mitochondrion	0.970738	mitochondrion	0.945706
B9RM79	mitochondrion	mitochondrion	0.706422	mitochondrion	0.417608	mitochondrion	0.726904	plastid	0.337173
B9RME7	mitochondrion	mitochondrion	0.982965	mitochondrion	0.961934	mitochondrion	0.985482	mitochondrion	0.930808
B9RMI6	mitochondrion	mitochondrion	0.933402	mitochondrion	0.911143	vacuole	0.94384	mitochondrion	0.946197
B9RMJ0	mitochondrion	mitochondrion	0.905932	mitochondrion	0.845728	mitochondrion	0.885404	mitochondrion	0.951099
B9RN20	mitochondrion	mitochondrion	0.940928	mitochondrion	0.905516	mitochondrion	0.957245	mitochondrion	0.920386
B9RNC6	mitochondrion	mitochondrion	0.903854	mitochondrion	0.682683	mitochondrion	0.950116	mitochondrion	0.360986
B9RNE4	mitochondrion	mitochondrion	0.603955	peroxisome	0.411329	mitochondrion	0.666623	other	0.463531
B9RNL3	mitochondrion	mitochondrion	0.903119	vacuole	0.861928	golgi	0.92021	mitochondrion	0.868073
B9RNL5	mitochondrion	mitochondrion	0.981727	mitochondrion	0.965636	mitochondrion	0.985196	mitochondrion	0.953238
B9RNR1	mitochondrion	mitochondrion	0.906781	mitochondrion	0.871063	mitochondrion	0.900846	mitochondrion	0.940103
B9RNV7	mitochondrion	mitochondrion	0.821577	mitochondrion	0.810294	mitochondrion	0.824961	mitochondrion	0.729596
B9RNX1	mitochondrion	mitochondrion	0.592606	mitochondrion	0.568831	mitochondrion	0.62753	mitochondrion	0.562682
B9RP10	mitochondrion	nucleus	0.461408	mitochondrion	0.308955	ER	0.44694	mitochondrion	0.101804
B9RP63	mitochondrion	mitochondrion	0.9867	mitochondrion	0.963253	mitochondrion	0.990382	mitochondrion	0.949539
B9RP89	mitochondrion	mitochondrion	0.798648	mitochondrion	0.790906	nucleus	0.820311	mitochondrion	0.755155
B9RPB0	mitochondrion	mitochondrion	0.968814	mitochondrion	0.957771	mitochondrion	0.976343	mitochondrion	0.930367
B9RPS1	mitochondrion	mitochondrion	0.668061	mitochondrion	0.612293	nucleus	0.677943	mitochondrion	0.391037
B9RQC8	mitochondrion	mitochondrion	0.973755	mitochondrion	0.942641	mitochondrion	0.976075	mitochondrion	0.979747
B9RQF1	mitochondrion	mitochondrion	0.963879	mitochondrion	0.941825	vacuole	0.969124	mitochondrion	0.96269
B9RQJ6	mitochondrion	mitochondrion	0.90338	mitochondrion	0.684954	mitochondrion	0.95117	mitochondrion	0.349625
B9RQX0	mitochondrion	mitochondrion	0.753354	mitochondrion	0.681057	cytosol	0.812974	mitochondrion	0.80317
B9RQZ4	mitochondrion	mitochondrion	0.761049	mitochondrion	0.5827	mitochondrion	0.879589	mitochondrion	0.473078
B9RR78	mitochondrion	mitochondrion	0.977903	mitochondrion	0.945033	mitochondrion	0.978984	mitochondrion	0.972288
B9RRI4	mitochondrion	mitochondrion	0.980262	mitochondrion	0.93795	vacuole	0.980124	mitochondrion	0.98459
B9RRS7	mitochondrion	mitochondrion	0.921492	mitochondrion	0.871065	vacuole	0.943608	mitochondrion	0.95843
B9RRU2	mitochondrion	mitochondrion	0.794715	mitochondrion	0.800388	mitochondrion	0.812023	mitochondrion	0.760831
B9RRY5	mitochondrion	mitochondrion	0.90092	mitochondrion	0.645344	mitochondrion	0.930507	mitochondrion	0.364607
B9RSE7	mitochondrion	mitochondrion	0.759619	mitochondrion	0.716471	cytosol	0.811531	mitochondrion	0.771905
B9RSF8	mitochondrion	mitochondrion	0.836111	mitochondrion	0.755921	mitochondrion	0.77519	mitochondrion	0.548291
B9RSX2	mitochondrion	mitochondrion	0.961313	mitochondrion	0.926921	mitochondrion	0.957756	mitochondrion	0.973222
B9RT05	mitochondrion	vacuole	0.976891	mitochondrion	0.935492	mitochondrion	0.981252	mitochondrion	0.97164
B9RT35	mitochondrion	mitochondrion	0.952043	mitochondrion	0.958525	mitochondrion	0.961657	mitochondrion	0.829927
B9RT52	mitochondrion	mitochondrion	0.955483	mitochondrion	0.931728	mitochondrion	0.956676	mitochondrion	0.879462
B9RT82	mitochondrion	mitochondrion	0.803309	mitochondrion	0.798923	mitochondrion	0.825153	mitochondrion	0.537504
B9RT83	mitochondrion	mitochondrion	0.910918	mitochondrion	0.648044	mitochondrion	0.952351	mitochondrion	0.361095
B9RTA0	mitochondrion	mitochondrion	0.913578	mitochondrion	0.674343	mitochondrion	0.950492	mitochondrion	0.365021
B9RTW9	mitochondrion	mitochondrion	0.984104	mitochondrion	0.963357	mitochondrion	0.98424	mitochondrion	0.953041
B9RU09	mitochondrion	mitochondrion	0.951969	mitochondrion	0.901633	mitochondrion	0.958421	mitochondrion	0.978802
B9RU48	mitochondrion	mitochondrion	0.694035	mitochondrion	0.65654	golgi	0.783189	mitochondrion	0.618409
B9RU62	mitochondrion	vacuole	0.919478	mitochondrion	0.840413	golgi	0.930579	mitochondrion	0.976927
B9RUN8	mitochondrion	mitochondrion	0.701284	mitochondrion	0.498209	nucleus	0.753805	mitochondrion	0.222852
B9RUP8	mitochondrion	mitochondrion	0.88596	mitochondrion	0.874739	mitochondrion	0.913635	mitochondrion	0.852223
B9RUQ9	mitochondrion	mitochondrion	0.808318	mitochondrion	0.814993	mitochondrion	0.82758	mitochondrion	0.73769
B9RUS0	mitochondrion	mitochondrion	0.953554	mitochondrion	0.89878	mitochondrion	0.953729	mitochondrion	0.901894
B9RUY1	mitochondrion	mitochondrion	0.794166	vacuole	0.695597	ER	0.79393	mitochondrion	0.834265
B9RUY8	mitochondrion	mitochondrion	0.917239	mitochondrion	0.671387	mitochondrion	0.956017	mitochondrion	0.364352
B9RUZ9	mitochondrion	mitochondrion	0.95585	mitochondrion	0.921418	mitochondrion	0.966322	mitochondrion	0.946826
B9RV06	mitochondrion	mitochondrion	0.545808	mitochondrion	0.512251	mitochondrion	0.545097	mitochondrion	0.421491
B9RV11	mitochondrion	mitochondrion	0.909563	mitochondrion	0.669062	mitochondrion	0.944282	mitochondrion	0.365951
B9RV35	mitochondrion	mitochondrion	0.906737	mitochondrion	0.685105	mitochondrion	0.95611	mitochondrion	0.354621
B9RV59	mitochondrion	mitochondrion	0.895867	mitochondrion	0.847888	vacuole	0.915284	mitochondrion	0.962237
B9RVD0	mitochondrion	mitochondrion	0.899181	mitochondrion	0.679537	mitochondrion	0.942592	mitochondrion	0.361858
B9RVM5	mitochondrion	mitochondrion	0.570451	vacuole	0.323228	mitochondrion	0.687379	other	0.413001
B9RVS2	mitochondrion	vacuole	0.971256	mitochondrion	0.929755	mitochondrion	0.976751	mitochondrion	0.98202
B9RVZ5	mitochondrion	mitochondrion	0.620704	vacuole	0.604019	cytosol	0.694578	mitochondrion	0.63642
B9RW49	mitochondrion	nucleus	0.461408	mitochondrion	0.308955	ER	0.44694	mitochondrion	0.101804
B9RWL0	mitochondrion	mitochondrion	0.919226	mitochondrion	0.868946	mitochondrion	0.914136	mitochondrion	0.941354
B9RWQ2	mitochondrion	mitochondrion	0.979567	mitochondrion	0.945855	mitochondrion	0.98218	mitochondrion	0.975975
B9RWQ3	mitochondrion	mitochondrion	0.981856	mitochondrion	0.941231	vacuole	0.983511	mitochondrion	0.986093
B9RWZ4	mitochondrion	mitochondrion	0.925308	mitochondrion	0.908635	mitochondrion	0.93685	mitochondrion	0.940549
B9RX50	mitochondrion	mitochondrion	0.777439	vacuole	0.54817	mitochondrion	0.809128	other	0.667549
B9RX55	mitochondrion	mitochondrion	0.988389	mitochondrion	0.966333	mitochondrion	0.990406	mitochondrion	0.94279
B9RX74	mitochondrion	mitochondrion	0.89158	mitochondrion	0.890441	mitochondrion	0.914025	mitochondrion	0.893187
B9RX93	mitochondrion	mitochondrion	0.954403	mitochondrion	0.930351	mitochondrion	0.957812	mitochondrion	0.960516
B9RXD3	mitochondrion	mitochondrion	0.938782	mitochondrion	0.931254	mitochondrion	0.941305	mitochondrion	0.821673
B9RXE9	mitochondrion	vacuole	0.861385	mitochondrion	0.849704	mitochondrion	0.867034	mitochondrion	0.728702
B9RXF9	mitochondrion	nucleus	0.461408	mitochondrion	0.308955	ER	0.44694	mitochondrion	0.101804
B9RXI6	mitochondrion	mitochondrion	0.866385	mitochondrion	0.847304	mitochondrion	0.862361	mitochondrion	0.866082
B9RXI7	mitochondrion	mitochondrion	0.970054	mitochondrion	0.953092	mitochondrion	0.972628	mitochondrion	0.932204
B9RXN7	mitochondrion	mitochondrion	0.984397	mitochondrion	0.965996	mitochondrion	0.986441	mitochondrion	0.945495
B9RXW5	mitochondrion	mitochondrion	0.878698	mitochondrion	0.850617	vacuole	0.907901	mitochondrion	0.943423
B9RY19	mitochondrion	mitochondrion	0.982693	mitochondrion	0.950498	vacuole	0.988053	mitochondrion	0.954671
B9RY20	mitochondrion	mitochondrion	0.552749	mitochondrion	0.638734	mitochondrion	0.712752	mitochondrion	0.443318
B9RY21	mitochondrion	mitochondrion	0.606882	mitochondrion	0.572039	mitochondrion	0.67903	mitochondrion	0.353918
B9RYH1	mitochondrion	mitochondrion	0.827259	mitochondrion	0.830404	mitochondrion	0.84633	mitochondrion	0.763465
B9RYS8	mitochondrion	mitochondrion	0.770727	mitochondrion	0.679574	mitochondrion	0.796971	mitochondrion	0.534537
B9RYX8	mitochondrion	mitochondrion	0.828234	mitochondrion	0.610122	mitochondrion	0.847821	mitochondrion	0.352778
B9RZA0	mitochondrion	mitochondrion	0.882551	nucleus	0.814203	mitochondrion	0.967634	other	0.538938
B9S007	mitochondrion	mitochondrion	0.982664	mitochondrion	0.956652	mitochondrion	0.985868	mitochondrion	0.958736
B9S0H3	mitochondrion	mitochondrion	0.865273	mitochondrion	0.666018	mitochondrion	0.910864	mitochondrion	0.352589
B9S0K1	mitochondrion	mitochondrion	0.960346	mitochondrion	0.945345	mitochondrion	0.962348	mitochondrion	0.918114
B9S0S9	mitochondrion	mitochondrion	0.670608	mitochondrion	0.6869	mitochondrion	0.730362	mitochondrion	0.596211
B9S0U2	mitochondrion	mitochondrion	0.982527	mitochondrion	0.948374	vacuole	0.984783	mitochondrion	0.978876
B9S0X8	mitochondrion	mitochondrion	0.949775	mitochondrion	0.930889	mitochondrion	0.95159	mitochondrion	0.930531
B9S148	mitochondrion	mitochondrion	0.986294	mitochondrion	0.9642	mitochondrion	0.988773	mitochondrion	0.934549
B9S1E8	mitochondrion	mitochondrion	0.681998	vacuole	0.599842	mitochondrion	0.695516	mitochondrion	0.721444
B9S1T8	mitochondrion	mitochondrion	0.949496	mitochondrion	0.915525	mitochondrion	0.956958	mitochondrion	0.974417
B9S1U2	mitochondrion	mitochondrion	0.819323	mitochondrion	0.79897	mitochondrion	0.830756	mitochondrion	0.539327
B9S1W1	mitochondrion	mitochondrion	0.917062	mitochondrion	0.894169	mitochondrion	0.906144	mitochondrion	0.916107
B9S1W3	mitochondrion	mitochondrion	0.906957	mitochondrion	0.6528	mitochondrion	0.939923	mitochondrion	0.365143
B9S1Y7	mitochondrion	mitochondrion	0.928328	mitochondrion	0.925756	mitochondrion	0.946054	mitochondrion	0.857729
B9S202	mitochondrion	mitochondrion	0.929946	mitochondrion	0.910026	mitochondrion	0.941955	mitochondrion	0.935159
B9S253	mitochondrion	mitochondrion	0.85712	vacuole	0.517578	mitochondrion	0.90833	other	0.597961
B9S2B6	mitochondrion	mitochondrion	0.975325	mitochondrion	0.929011	vacuole	0.977447	mitochondrion	0.988615
B9S2B8	mitochondrion	mitochondrion	0.902373	mitochondrion	0.68557	mitochondrion	0.949643	mitochondrion	0.351294
B9S2H9	mitochondrion	mitochondrion	0.981235	mitochondrion	0.969952	mitochondrion	0.982788	mitochondrion	0.919563
B9S2K2	mitochondrion	mitochondrion	0.980862	mitochondrion	0.946565	mitochondrion	0.984754	mitochondrion	0.951438
B9S2P3	mitochondrion	vacuole	0.796849	mitochondrion	0.810513	mitochondrion	0.815698	mitochondrion	0.737633
B9S2Y3	mitochondrion	mitochondrion	0.930932	vacuole	0.756042	mitochondrion	0.949171	other	0.761521
B9S2Y4	mitochondrion	mitochondrion	0.596796	mitochondrion	0.621809	mitochondrion	0.653173	mitochondrion	0.526566
B9S2Y5	mitochondrion	mitochondrion	0.979396	mitochondrion	0.955245	mitochondrion	0.982729	mitochondrion	0.96153
B9S301	mitochondrion	mitochondrion	0.892868	mitochondrion	0.634314	mitochondrion	0.957623	mitochondrion	0.336674
B9S376	mitochondrion	mitochondrion	0.642036	mitochondrion	0.472609	ER	0.706582	other	0.258851
B9S382	mitochondrion	mitochondrion	0.657684	mitochondrion	0.610434	mitochondrion	0.680453	mitochondrion	0.406252
B9S383	mitochondrion	mitochondrion	0.668178	mitochondrion	0.612352	nucleus	0.680721	mitochondrion	0.391381
B9S3L3	mitochondrion	mitochondrion	0.776911	mitochondrion	0.753251	mitochondrion	0.786882	mitochondrion	0.544711
B9S3L6	mitochondrion	mitochondrion	0.951968	mitochondrion	0.909278	vacuole	0.968461	mitochondrion	0.936776
B9S3N8	mitochondrion	mitochondrion	0.930284	vacuole	0.913488	mitochondrion	0.934581	mitochondrion	0.902764
B9S3T7	mitochondrion	mitochondrion	0.980674	mitochondrion	0.941068	vacuole	0.984079	mitochondrion	0.979945
B9S3X6	mitochondrion	mitochondrion	0.910403	mitochondrion	0.683033	mitochondrion	0.958356	mitochondrion	0.359487
B9S433	mitochondrion	mitochondrion	0.838053	mitochondrion	0.811442	mitochondrion	0.854558	mitochondrion	0.822329
B9S4D7	mitochondrion	mitochondrion	0.973652	mitochondrion	0.95117	vacuole	0.972441	mitochondrion	0.870726
B9S4E5	mitochondrion	mitochondrion	0.839964	mitochondrion	0.832916	mitochondrion	0.842487	mitochondrion	0.743281
B9S4S0	mitochondrion	mitochondrion	0.844031	mitochondrion	0.791118	vacuole	0.8333	mitochondrion	0.706675
B9S4S9	mitochondrion	mitochondrion	0.807004	mitochondrion	0.547793	mitochondrion	0.864801	mitochondrion	0.278601
B9S4Y5	mitochondrion	mitochondrion	0.984447	mitochondrion	0.961117	mitochondrion	0.986604	mitochondrion	0.933726
B9S4Z7	mitochondrion	mitochondrion	0.979431	mitochondrion	0.94872	vacuole	0.986115	mitochondrion	0.952205
B9S538	mitochondrion	vacuole	0.901448	mitochondrion	0.826159	golgi	0.917405	mitochondrion	0.961386
B9S556	mitochondrion	mitochondrion	0.730965	mitochondrion	0.718565	cytosol	0.797955	mitochondrion	0.717254
B9S582	mitochondrion	mitochondrion	0.974822	mitochondrion	0.959527	mitochondrion	0.97715	mitochondrion	0.93022
B9S5D5	mitochondrion	vacuole	0.939573	mitochondrion	0.908602	mitochondrion	0.941142	mitochondrion	0.942715
B9S5D9	mitochondrion	mitochondrion	0.955985	mitochondrion	0.937186	mitochondrion	0.949301	mitochondrion	0.813393
B9S5F5	mitochondrion	mitochondrion	0.460741	mitochondrion	0.455143	cytosol	0.565892	mitochondrion	0.30782
B9S5J4	mitochondrion	mitochondrion	0.649912	vacuole	0.434812	mitochondrion	0.720241	other	0.363202
B9S5K9	mitochondrion	mitochondrion	0.946327	mitochondrion	0.905967	mitochondrion	0.943507	mitochondrion	0.974612
B9S5V1	mitochondrion	mitochondrion	0.944234	mitochondrion	0.900802	mitochondrion	0.941378	mitochondrion	0.978253
B9S5V2	mitochondrion	mitochondrion	0.953079	mitochondrion	0.948242	mitochondrion	0.955128	mitochondrion	0.852722
B9S5X5	mitochondrion	mitochondrion	0.91448	mitochondrion	0.671422	mitochondrion	0.95137	mitochondrion	0.365281
B9S604	mitochondrion	mitochondrion	0.876186	mitochondrion	0.852974	vacuole	0.87957	mitochondrion	0.889416
B9S6E0	mitochondrion	mitochondrion	0.882921	vacuole	0.618697	mitochondrion	0.889356	other	0.71532
B9S6E7	mitochondrion	mitochondrion	0.643115	nucleus	0.583369	mitochondrion	0.728484	other	0.312576
B9S6F2	mitochondrion	mitochondrion	0.796607	mitochondrion	0.747555	golgi	0.820646	mitochondrion	0.871971
B9S6H4	mitochondrion	mitochondrion	0.766065	mitochondrion	0.754668	mitochondrion	0.767228	mitochondrion	0.503931
B9S7C1	mitochondrion	mitochondrion	0.978403	vacuole	0.860414	golgi	0.985399	mitochondrion	0.935118
B9S7J2	mitochondrion	mitochondrion	0.912078	mitochondrion	0.67801	mitochondrion	0.950838	mitochondrion	0.364002
B9S7X4	mitochondrion	mitochondrion	0.909197	mitochondrion	0.681352	mitochondrion	0.952373	mitochondrion	0.362266
B9S845	mitochondrion	mitochondrion	0.949594	mitochondrion	0.943763	mitochondrion	0.951174	mitochondrion	0.832441
B9S848	mitochondrion	mitochondrion	0.982382	mitochondrion	0.937677	vacuole	0.986064	mitochondrion	0.983075
B9S8K5	mitochondrion	mitochondrion	0.924959	mitochondrion	0.883899	mitochondrion	0.940892	mitochondrion	0.923511
B9S904	mitochondrion	mitochondrion	0.911784	mitochondrion	0.680527	mitochondrion	0.954084	mitochondrion	0.362674
B9S942	mitochondrion	mitochondrion	0.965894	mitochondrion	0.917767	vacuole	0.97099	mitochondrion	0.989406
B9S977	mitochondrion	mitochondrion	0.801067	mitochondrion	0.800687	mitochondrion	0.847113	mitochondrion	0.711107
B9S9C0	mitochondrion	mitochondrion	0.789898	mitochondrion	0.680313	vacuole	0.810818	mitochondrion	0.892926
B9S9E6	mitochondrion	mitochondrion	0.810964	mitochondrion	0.796867	mitochondrion	0.817942	mitochondrion	0.743139
B9S9S6	mitochondrion	mitochondrion	0.922892	mitochondrion	0.838775	golgi	0.919062	mitochondrion	0.96056
B9S9U7	mitochondrion	mitochondrion	0.966862	mitochondrion	0.933607	mitochondrion	0.973456	mitochondrion	0.961573
B9S9U9	mitochondrion	mitochondrion	0.814555	mitochondrion	0.795437	vacuole	0.825664	mitochondrion	0.805192
B9S9Z2	mitochondrion	mitochondrion	0.89646	mitochondrion	0.67274	mitochondrion	0.933742	mitochondrion	0.363506
B9SA46	mitochondrion	mitochondrion	0.952909	mitochondrion	0.924979	mitochondrion	0.961418	mitochondrion	0.970106
B9SAR1	mitochondrion	mitochondrion	0.971443	mitochondrion	0.96186	mitochondrion	0.976039	mitochondrion	0.899119
B9SAW4	mitochondrion	mitochondrion	0.973803	mitochondrion	0.943446	vacuole	0.980036	mitochondrion	0.939663
B9SB38	mitochondrion	mitochondrion	0.895682	mitochondrion	0.682844	mitochondrion	0.942099	mitochondrion	0.356932
B9SB58	mitochondrion	mitochondrion	0.975936	mitochondrion	0.961356	mitochondrion	0.979137	mitochondrion	0.92255
B9SBN1	mitochondrion	mitochondrion	0.939638	mitochondrion	0.913138	mitochondrion	0.947436	mitochondrion	0.955573
B9SBP3	mitochondrion	mitochondrion	0.694817	mitochondrion	0.494561	nucleus	0.750871	mitochondrion	0.223738
B9SC40	mitochondrion	nucleus	0.461408	mitochondrion	0.308955	ER	0.44694	mitochondrion	0.101804
B9SCB3	mitochondrion	mitochondrion	0.718968	mitochondrion	0.147192	golgi	0.638847	mitochondrion	0.120194
B9SCE7	mitochondrion	mitochondrion	0.903586	mitochondrion	0.684908	mitochondrion	0.951436	mitochondrion	0.349648
B9SCN6	mitochondrion	mitochondrion	0.941902	mitochondrion	0.914893	mitochondrion	0.946102	mitochondrion	0.947839
B9SCP9	mitochondrion	mitochondrion	0.910488	mitochondrion	0.67712	mitochondrion	0.948351	mitochondrion	0.364308
B9SCS2	mitochondrion	mitochondrion	0.778439	vacuole	0.625472	mitochondrion	0.834002	other	0.636151
B9SD50	mitochondrion	vacuole	0.636388	mitochondrion	0.350718	golgi	0.650076	mitochondrion	0.621286
B9SD97	mitochondrion	mitochondrion	0.906641	mitochondrion	0.859748	vacuole	0.927867	mitochondrion	0.972196
B9SDG2	mitochondrion	mitochondrion	0.986188	mitochondrion	0.950389	vacuole	0.988012	mitochondrion	0.976005
B9SDL6	mitochondrion	vacuole	0.980816	mitochondrion	0.952167	mitochondrion	0.984631	mitochondrion	0.968467
B9SDP2	mitochondrion	vacuole	0.89737	mitochondrion	0.881421	mitochondrion	0.904502	mitochondrion	0.824761
B9SDU7	mitochondrion	mitochondrion	0.412505	nucleus	0.376165	mitochondrion	0.535422	other	0.284663
B9SE10	mitochondrion	mitochondrion	0.896706	mitochondrion	0.682812	mitochondrion	0.943262	mitochondrion	0.357992
B9SE47	mitochondrion	mitochondrion	0.913491	mitochondrion	0.85346	mitochondrion	0.900631	mitochondrion	0.916474
B9SE52	mitochondrion	mitochondrion	0.960954	mitochondrion	0.943794	mitochondrion	0.960747	mitochondrion	0.860196
B9SEP3	mitochondrion	mitochondrion	0.958588	mitochondrion	0.95624	mitochondrion	0.961297	mitochondrion	0.839286
B9SEZ6	mitochondrion	mitochondrion	0.918696	mitochondrion	0.677028	mitochondrion	0.96066	mitochondrion	0.361918
B9SF70	mitochondrion	mitochondrion	0.948865	mitochondrion	0.931643	mitochondrion	0.967825	mitochondrion	0.937405
B9SFA0	mitochondrion	mitochondrion	0.864732	mitochondrion	0.879736	mitochondrion	0.882746	mitochondrion	0.713596
B9SFA5	mitochondrion	mitochondrion	0.967434	vacuole	0.908264	mitochondrion	0.974808	mitochondrion	0.898973
B9SFB6	mitochondrion	mitochondrion	0.981173	mitochondrion	0.95067	mitochondrion	0.986072	mitochondrion	0.958333
B9SFG9	mitochondrion	mitochondrion	0.977674	mitochondrion	0.952068	mitochondrion	0.980978	mitochondrion	0.938539
B9SFP0	mitochondrion	mitochondrion	0.719474	mitochondrion	0.590623	mitochondrion	0.761459	mitochondrion	0.641089
B9SFS0	mitochondrion	mitochondrion	0.89076	mitochondrion	0.617401	mitochondrion	0.942069	mitochondrion	0.360483
B9SFX0	mitochondrion	mitochondrion	0.975009	mitochondrion	0.934752	vacuole	0.981076	mitochondrion	0.937547
B9SG71	mitochondrion	mitochondrion	0.899147	mitochondrion	0.677604	mitochondrion	0.940239	mitochondrion	0.362589
B9SGC7	mitochondrion	mitochondrion	0.905361	mitochondrion	0.68033	mitochondrion	0.947751	mitochondrion	0.362581
B9SGQ7	mitochondrion	mitochondrion	0.976755	mitochondrion	0.936499	vacuole	0.983654	mitochondrion	0.961354
B9SGU6	mitochondrion	mitochondrion	0.968255	mitochondrion	0.92979	mitochondrion	0.969788	mitochondrion	0.981028
B9SGY2	mitochondrion	mitochondrion	0.609694	mitochondrion	0.581002	mitochondrion	0.679737	mitochondrion	0.399902
B9SH01	mitochondrion	vacuole	0.981432	mitochondrion	0.94985	mitochondrion	0.985602	mitochondrion	0.974514
B9SH11	mitochondrion	mitochondrion	0.787736	mitochondrion	0.782219	mitochondrion	0.799295	mitochondrion	0.523284
B9SH70	mitochondrion	mitochondrion	0.975466	mitochondrion	0.956289	mitochondrion	0.978023	mitochondrion	0.938129
B9SH74	mitochondrion	mitochondrion	0.97279	mitochondrion	0.938401	vacuole	0.974843	mitochondrion	0.958069
B9SHF8	mitochondrion	mitochondrion	0.814519	mitochondrion	0.807931	mitochondrion	0.842448	mitochondrion	0.545412
B9SHH6	mitochondrion	mitochondrion	0.922029	vacuole	0.780747	golgi	0.917441	mitochondrion	0.935137
B9SIS4	mitochondrion	mitochondrion	0.826477	mitochondrion	0.808391	mitochondrion	0.856617	mitochondrion	0.549071
B9SJ16	mitochondrion	mitochondrion	0.917116	vacuole	0.748308	mitochondrion	0.923661	other	0.872231
B9SJ24	mitochondrion	mitochondrion	0.811484	mitochondrion	0.806379	mitochondrion	0.837468	mitochondrion	0.543302
B9SJ60	mitochondrion	mitochondrion	0.8756	mitochondrion	0.674267	mitochondrion	0.922295	mitochondrion	0.347652
B9SJ82	mitochondrion	mitochondrion	0.718968	mitochondrion	0.147192	golgi	0.638847	mitochondrion	0.120194
B9SJC8	mitochondrion	mitochondrion	0.988189	mitochondrion	0.95586	mitochondrion	0.990444	mitochondrion	0.966387
B9SJR4	mitochondrion	mitochondrion	0.904301	mitochondrion	0.685782	mitochondrion	0.952146	mitochondrion	0.353715
B9SJV4	mitochondrion	mitochondrion	0.673491	mitochondrion	0.473028	mitochondrion	0.729645	mitochondrion	0.213326
B9SK00	mitochondrion	mitochondrion	0.614898	mitochondrion	0.330581	mitochondrion	0.547439	mitochondrion	0.242869
B9SK05	mitochondrion	mitochondrion	0.912155	mitochondrion	0.886996	mitochondrion	0.926292	mitochondrion	0.868792
B9SK42	mitochondrion	mitochondrion	0.84393	mitochondrion	0.836725	mitochondrion	0.84956	mitochondrion	0.745207
B9SK49	mitochondrion	mitochondrion	0.927146	mitochondrion	0.88998	mitochondrion	0.93374	mitochondrion	0.950577
B9SKB0	mitochondrion	mitochondrion	0.930679	nucleus	0.815878	mitochondrion	0.989781	other	0.826189
B9SKH3	mitochondrion	mitochondrion	0.700695	mitochondrion	0.395166	mitochondrion	0.820803	mitochondrion	0.221783
B9SKJ0	mitochondrion	mitochondrion	0.98123	mitochondrion	0.951442	mitochondrion	0.983219	mitochondrion	0.97599
B9SKL4	mitochondrion	mitochondrion	0.903831	vacuole	0.839269	golgi	0.901681	mitochondrion	0.930006
B9SKL5	mitochondrion	mitochondrion	0.953722	mitochondrion	0.921942	vacuole	0.95851	mitochondrion	0.951329
B9SKU0	mitochondrion	mitochondrion	0.95179	vacuole	0.876384	golgi	0.973313	mitochondrion	0.891337
B9SL87	mitochondrion	mitochondrion	0.860569	mitochondrion	0.831311	mitochondrion	0.888693	mitochondrion	0.886757
B9SLA6	mitochondrion	mitochondrion	0.95619	mitochondrion	0.944477	mitochondrion	0.954879	mitochondrion	0.83924
B9SLS5	mitochondrion	mitochondrion	0.947736	mitochondrion	0.929543	mitochondrion	0.950842	mitochondrion	0.902747
B9SLV3	mitochondrion	mitochondrion	0.984315	mitochondrion	0.967436	mitochondrion	0.987736	mitochondrion	0.921809
B9SM71	mitochondrion	mitochondrion	0.952728	mitochondrion	0.920157	mitochondrion	0.960315	mitochondrion	0.951008
B9SMK4	mitochondrion	mitochondrion	0.779983	plastid	0.670409	mitochondrion	0.817237	other	0.528887
B9SMK7	mitochondrion	mitochondrion	0.905145	mitochondrion	0.684474	mitochondrion	0.954002	mitochondrion	0.35039
B9SMX7	mitochondrion	vacuole	0.952471	mitochondrion	0.937247	mitochondrion	0.957579	mitochondrion	0.884028
B9SN32	mitochondrion	mitochondrion	0.793686	mitochondrion	0.754425	mitochondrion	0.8231	mitochondrion	0.677566
B9SN44	mitochondrion	mitochondrion	0.916158	mitochondrion	0.874502	vacuole	0.914704	mitochondrion	0.959304
B9SNA1	mitochondrion	mitochondrion	0.852259	mitochondrion	0.844606	mitochondrion	0.854819	mitochondrion	0.754757
B9SNK1	mitochondrion	mitochondrion	0.921784	mitochondrion	0.90459	vacuole	0.940503	mitochondrion	0.905416
B9SNT8	mitochondrion	mitochondrion	0.691274	mitochondrion	0.640356	golgi	0.757282	mitochondrion	0.7776
B9SNW9	mitochondrion	mitochondrion	0.917502	nucleus	0.823318	mitochondrion	0.987478	other	0.795287
B9SNZ3	mitochondrion	mitochondrion	0.821042	mitochondrion	0.792997	vacuole	0.821021	mitochondrion	0.715612
B9SNZ8	mitochondrion	mitochondrion	0.96201	mitochondrion	0.928362	vacuole	0.970344	mitochondrion	0.936836
B9SP49	mitochondrion	mitochondrion	0.833596	mitochondrion	0.840566	mitochondrion	0.855077	mitochondrion	0.75628
B9SPA4	mitochondrion	mitochondrion	0.909185	mitochondrion	0.645996	mitochondrion	0.948214	mitochondrion	0.361785
B9SPA6	mitochondrion	mitochondrion	0.899571	mitochondrion	0.683461	mitochondrion	0.946725	mitochondrion	0.358949
B9SPF2	mitochondrion	mitochondrion	0.966237	mitochondrion	0.930238	mitochondrion	0.971067	mitochondrion	0.970016
B9SPT5	mitochondrion	mitochondrion	0.784101	mitochondrion	0.765585	mitochondrion	0.79302	mitochondrion	0.516093
B9SPX5	mitochondrion	mitochondrion	0.751607	mitochondrion	0.741776	mitochondrion	0.752145	mitochondrion	0.494487
B9SQ38	mitochondrion	vacuole	0.871455	mitochondrion	0.775022	nucleus	0.889755	mitochondrion	0.706723
B9SQ77	mitochondrion	mitochondrion	0.958531	mitochondrion	0.919266	vacuole	0.966791	mitochondrion	0.972525
B9SQ78	mitochondrion	mitochondrion	0.91867	mitochondrion	0.677867	mitochondrion	0.962478	mitochondrion	0.360172
B9SQR9	mitochondrion	mitochondrion	0.899323	mitochondrion	0.685166	mitochondrion	0.946049	mitochondrion	0.352604
B9SR18	mitochondrion	mitochondrion	0.908912	mitochondrion	0.683554	mitochondrion	0.957922	mitochondrion	0.359014
B9SR46	mitochondrion	mitochondrion	0.97946	mitochondrion	0.957896	mitochondrion	0.983862	mitochondrion	0.921096
B9SRU2	mitochondrion	mitochondrion	0.961524	mitochondrion	0.962791	mitochondrion	0.969289	mitochondrion	0.874673
B9SRX5	mitochondrion	mitochondrion	0.618218	mitochondrion	0.612581	mitochondrion	0.623702	mitochondrion	0.511203
B9SRZ2	mitochondrion	mitochondrion	0.966528	mitochondrion	0.961252	mitochondrion	0.974282	mitochondrion	0.884689
B9SS16	mitochondrion	mitochondrion	0.603138	mitochondrion	0.582189	mitochondrion	0.660413	mitochondrion	0.398355
B9SS29	mitochondrion	mitochondrion	0.974428	mitochondrion	0.947526	mitochondrion	0.974395	mitochondrion	0.946817
B9SS73	mitochondrion	mitochondrion	0.814427	mitochondrion	0.791504	mitochondrion	0.845291	mitochondrion	0.548578
B9SS75	mitochondrion	vacuole	0.899627	mitochondrion	0.836616	golgi	0.923119	mitochondrion	0.94581
B9SSG1	mitochondrion	mitochondrion	0.941414	mitochondrion	0.87355	vacuole	0.940872	mitochondrion	0.993089
B9SSQ8	mitochondrion	mitochondrion	0.978433	mitochondrion	0.933269	mitochondrion	0.980086	mitochondrion	0.955724
B9SSU8	mitochondrion	nucleus	0.461408	mitochondrion	0.308955	ER	0.44694	mitochondrion	0.101804
B9SSV8	mitochondrion	mitochondrion	0.757728	mitochondrion	0.703415	mitochondrion	0.739153	mitochondrion	0.814474
B9STF2	mitochondrion	mitochondrion	0.883183	mitochondrion	0.67814	mitochondrion	0.929302	mitochondrion	0.350449
B9STH5	mitochondrion	mitochondrion	0.803202	mitochondrion	0.793374	mitochondrion	0.817816	mitochondrion	0.533481
B9STM4	mitochondrion	mitochondrion	0.932685	mitochondrion	0.892222	mitochondrion	0.925746	mitochondrion	0.941383
B9STW8	mitochondrion	mitochondrion	0.98531	mitochondrion	0.964734	mitochondrion	0.988838	mitochondrion	0.944712
B9SU11	mitochondrion	mitochondrion	0.898059	mitochondrion	0.684709	mitochondrion	0.9447	mitochondrion	0.353575
B9SUD3	mitochondrion	mitochondrion	0.98611	mitochondrion	0.971679	mitochondrion	0.98947	mitochondrion	0.935255
B9SUP9	mitochondrion	mitochondrion	0.959258	mitochondrion	0.943191	mitochondrion	0.966122	mitochondrion	0.926475
B9SUT4	mitochondrion	mitochondrion	0.695535	mitochondrion	0.676332	mitochondrion	0.706515	mitochondrion	0.554219
B9SUZ1	mitochondrion	mitochondrion	0.977714	mitochondrion	0.958583	mitochondrion	0.981716	mitochondrion	0.950659
B9SV02	mitochondrion	mitochondrion	0.986594	mitochondrion	0.960127	mitochondrion	0.987704	mitochondrion	0.962134
B9SV11	mitochondrion	mitochondrion	0.965274	mitochondrion	0.939098	mitochondrion	0.967379	mitochondrion	0.896278
B9SV49	mitochondrion	mitochondrion	0.869206	mitochondrion	0.671555	mitochondrion	0.918719	mitochondrion	0.335026
B9SVA1	mitochondrion	mitochondrion	0.935943	mitochondrion	0.931367	mitochondrion	0.936893	mitochondrion	0.837804
B9SVR0	mitochondrion	mitochondrion	0.950018	mitochondrion	0.935017	mitochondrion	0.967254	mitochondrion	0.923653
B9SW33	mitochondrion	mitochondrion	0.970272	mitochondrion	0.920309	vacuole	0.972738	mitochondrion	0.990076
B9SW66	mitochondrion	mitochondrion	0.907904	mitochondrion	0.68343	mitochondrion	0.959578	mitochondrion	0.356297
B9SW67	mitochondrion	mitochondrion	0.917251	mitochondrion	0.672135	mitochondrion	0.955974	mitochondrion	0.364343
B9SWH4	mitochondrion	mitochondrion	0.642131	mitochondrion	0.633858	nucleus	0.663385	mitochondrion	0.544128
B9SWL5	mitochondrion	mitochondrion	0.566063	mitochondrion	0.513115	mitochondrion	0.586989	mitochondrion	0.371673
B9SWS4	mitochondrion	mitochondrion	0.987256	mitochondrion	0.955932	mitochondrion	0.98919	mitochondrion	0.970116
B9SWW2	mitochondrion	mitochondrion	0.901625	mitochondrion	0.685607	mitochondrion	0.948643	mitochondrion	0.353479
B9SWW3	mitochondrion	mitochondrion	0.987366	mitochondrion	0.97167	mitochondrion	0.991043	mitochondrion	0.934448
B9SX57	mitochondrion	vacuole	0.857592	mitochondrion	0.8454	mitochondrion	0.859721	mitochondrion	0.73371
B9SX85	mitochondrion	mitochondrion	0.944342	mitochondrion	0.947817	mitochondrion	0.963344	mitochondrion	0.862976
B9SXA6	mitochondrion	mitochondrion	0.869544	mitochondrion	0.837547	mitochondrion	0.842875	mitochondrion	0.643206
B9SXC3	mitochondrion	mitochondrion	0.949969	mitochondrion	0.920179	mitochondrion	0.957115	mitochondrion	0.914403
B9SXD8	mitochondrion	mitochondrion	0.977999	mitochondrion	0.945517	mitochondrion	0.9799	mitochondrion	0.96952
B9SXF2	mitochondrion	mitochondrion	0.857148	mitochondrion	0.66325	mitochondrion	0.908568	mitochondrion	0.321861
B9SY17	mitochondrion	mitochondrion	0.990038	mitochondrion	0.956402	vacuole	0.992813	mitochondrion	0.959967
B9SY75	mitochondrion	nucleus	0.461408	mitochondrion	0.308955	ER	0.44694	mitochondrion	0.101804
B9SYB6	mitochondrion	mitochondrion	0.930409	mitochondrion	0.938168	mitochondrion	0.94151	mitochondrion	0.793652
B9SYD0	mitochondrion	mitochondrion	0.525651	mitochondrion	0.511388	golgi	0.566612	mitochondrion	0.664737
B9SYI4	mitochondrion	mitochondrion	0.979655	mitochondrion	0.948896	vacuole	0.980381	mitochondrion	0.985646
B9SYP4	mitochondrion	mitochondrion	0.666699	mitochondrion	0.611015	nucleus	0.683508	mitochondrion	0.3914
B9SYX1	mitochondrion	mitochondrion	0.900132	mitochondrion	0.678796	mitochondrion	0.942281	mitochondrion	0.362366
B9SYX8	mitochondrion	mitochondrion	0.839697	mitochondrion	0.849311	mitochondrion	0.852202	mitochondrion	0.718117
B9SZ42	mitochondrion	mitochondrion	0.718968	mitochondrion	0.147192	golgi	0.638847	mitochondrion	0.120194
B9SZ94	mitochondrion	mitochondrion	0.68003	mitochondrion	0.667631	mitochondrion	0.685992	mitochondrion	0.514743
B9SZS3	mitochondrion	vacuole	0.948273	mitochondrion	0.89081	mitochondrion	0.954133	mitochondrion	0.984252
B9SZT2	mitochondrion	mitochondrion	0.925858	mitochondrion	0.927095	mitochondrion	0.937904	mitochondrion	0.866389
B9SZX9	mitochondrion	mitochondrion	0.974537	mitochondrion	0.966679	mitochondrion	0.980807	mitochondrion	0.896219
B9SZY5	mitochondrion	mitochondrion	0.955722	mitochondrion	0.91242	mitochondrion	0.960257	mitochondrion	0.983991
B9T034	mitochondrion	vacuole	0.866768	mitochondrion	0.771397	nucleus	0.902779	mitochondrion	0.685565
B9T0M3	mitochondrion	mitochondrion	0.87572	mitochondrion	0.869047	mitochondrion	0.877826	mitochondrion	0.70592
B9T0P0	mitochondrion	mitochondrion	0.818902	mitochondrion	0.752405	mitochondrion	0.795287	mitochondrion	0.872715
B9T0Z2	mitochondrion	mitochondrion	0.95437	mitochondrion	0.928555	vacuole	0.961149	mitochondrion	0.953841
B9T118	mitochondrion	mitochondrion	0.943115	mitochondrion	0.92462	mitochondrion	0.950991	mitochondrion	0.915311
B9T167	mitochondrion	mitochondrion	0.832389	mitochondrion	0.807229	mitochondrion	0.843094	mitochondrion	0.879549
B9T173	mitochondrion	mitochondrion	0.955627	vacuole	0.909608	golgi	0.966622	mitochondrion	0.920188
B9T183	mitochondrion	nucleus	0.461408	mitochondrion	0.308955	ER	0.44694	mitochondrion	0.101804
B9T1D1	mitochondrion	mitochondrion	0.797402	mitochondrion	0.766503	mitochondrion	0.791819	mitochondrion	0.625438
B9T1E7	mitochondrion	mitochondrion	0.970402	mitochondrion	0.923829	vacuole	0.974472	mitochondrion	0.989313
B9T1I4	mitochondrion	mitochondrion	0.962265	mitochondrion	0.921986	mitochondrion	0.955898	mitochondrion	0.977109
B9T1R1	mitochondrion	mitochondrion	0.962855	mitochondrion	0.960187	mitochondrion	0.965005	mitochondrion	0.856984
B9T1V8	mitochondrion	mitochondrion	0.965675	mitochondrion	0.915358	vacuole	0.964428	mitochondrion	0.970054
B9T227	mitochondrion	mitochondrion	0.951116	mitochondrion	0.931437	mitochondrion	0.953927	mitochondrion	0.927601
B9T270	mitochondrion	mitochondrion	0.876024	mitochondrion	0.837395	mitochondrion	0.890589	mitochondrion	0.941699
B9T299	mitochondrion	mitochondrion	0.880577	mitochondrion	0.667133	mitochondrion	0.919226	mitochondrion	0.360527
B9T2A9	mitochondrion	mitochondrion	0.918644	mitochondrion	0.676607	mitochondrion	0.960182	mitochondrion	0.362288
B9T2H1	mitochondrion	mitochondrion	0.840557	mitochondrion	0.643825	mitochondrion	0.886949	mitochondrion	0.3016
B9T2L7	mitochondrion	mitochondrion	0.913736	mitochondrion	0.678036	mitochondrion	0.962953	mitochondrion	0.353489
B9T2U5	mitochondrion	mitochondrion	0.791837	mitochondrion	0.784615	mitochondrion	0.803532	mitochondrion	0.522822
B9T2V6	mitochondrion	mitochondrion	0.952779	mitochondrion	0.929304	mitochondrion	0.960074	mitochondrion	0.97339
B9T2W5	mitochondrion	mitochondrion	0.718968	mitochondrion	0.147192	golgi	0.638847	mitochondrion	0.120194
B9T344	mitochondrion	mitochondrion	0.985071	mitochondrion	0.955276	mitochondrion	0.987915	mitochondrion	0.965831
B9T370	mitochondrion	mitochondrion	0.831971	vacuole	0.603326	mitochondrion	0.889275	other	0.70125
B9T3D9	mitochondrion	mitochondrion	0.987208	mitochondrion	0.948809	vacuole	0.989313	mitochondrion	0.969538
B9T3E4	mitochondrion	mitochondrion	0.982865	mitochondrion	0.978268	mitochondrion	0.984684	mitochondrion	0.907023
B9T3N9	mitochondrion	mitochondrion	0.823438	mitochondrion	0.806016	mitochondrion	0.850236	mitochondrion	0.548925
B9T3R2	mitochondrion	mitochondrion	0.909456	mitochondrion	0.682505	mitochondrion	0.959929	mitochondrion	0.353827
B9T3S2	mitochondrion	mitochondrion	0.981098	mitochondrion	0.939174	vacuole	0.984733	mitochondrion	0.968741
B9T3U8	mitochondrion	nucleus	0.461408	mitochondrion	0.308955	ER	0.44694	mitochondrion	0.101804
B9T3V9	mitochondrion	mitochondrion	0.97616	mitochondrion	0.955196	mitochondrion	0.980508	mitochondrion	0.96198
B9T4N0	mitochondrion	mitochondrion	0.741611	golgi	0.494659	mitochondrion	0.852213	other	0.482002
B9T522	mitochondrion	mitochondrion	0.760264	mitochondrion	0.684755	nucleus	0.713389	mitochondrion	0.441481
B9T5A3	mitochondrion	mitochondrion	0.893557	mitochondrion	0.68305	mitochondrion	0.939747	mitochondrion	0.35266
B9T5Y1	mitochondrion	mitochondrion	0.960767	mitochondrion	0.927125	mitochondrion	0.966032	mitochondrion	0.970435
B9T6J5	mitochondrion	mitochondrion	0.642122	mitochondrion	0.546884	golgi	0.695411	mitochondrion	0.790414
B9T827	mitochondrion	mitochondrion	0.947218	vacuole	0.720147	golgi	0.961114	mitochondrion	0.938743
B9T838	mitochondrion	mitochondrion	0.884943	mitochondrion	0.678887	mitochondrion	0.930895	mitochondrion	0.351411
B9T8F6	mitochondrion	mitochondrion	0.86448	mitochondrion	0.865817	mitochondrion	0.874232	mitochondrion	0.743272
B9T9M2	mitochondrion	mitochondrion	0.723447	mitochondrion	0.706192	cytosol	0.788534	mitochondrion	0.736795
B9T9Z4	mitochondrion	mitochondrion	0.898063	mitochondrion	0.87448	mitochondrion	0.903108	mitochondrion	0.89171
B9TA53	mitochondrion	mitochondrion	0.962201	mitochondrion	0.926666	mitochondrion	0.968663	mitochondrion	0.97114
B9TA72	mitochondrion	mitochondrion	0.976407	mitochondrion	0.965853	mitochondrion	0.98288	mitochondrion	0.92995
B9TAA4	mitochondrion	mitochondrion	0.96177	mitochondrion	0.934824	mitochondrion	0.962727	mitochondrion	0.949371
B9TAP3	mitochondrion	mitochondrion	0.98736	mitochondrion	0.950952	vacuole	0.989909	mitochondrion	0.97513
B9TBD5	mitochondrion	mitochondrion	0.950543	mitochondrion	0.9052	mitochondrion	0.945512	mitochondrion	0.977757
B9TBS3	mitochondrion	mitochondrion	0.940723	mitochondrion	0.90342	mitochondrion	0.949202	mitochondrion	0.976285
B9TC07	mitochondrion	mitochondrion	0.985953	mitochondrion	0.966745	mitochondrion	0.989126	mitochondrion	0.942617
B9TC56	mitochondrion	mitochondrion	0.980369	mitochondrion	0.930323	vacuole	0.980507	mitochondrion	0.990499
B9RXN8	mitochondrion	golgi	0.00405427	mitochondrion	0.184058	mitochondrion	0.320118	mitochondrion	0.146618
A1A442	nucleus	nucleus	0.873378	golgi	0.789065	nucleus	0.858999	other	0.855857
B9R6T2	nucleus	nucleus	0.808528	nucleus	0.760952	nucleus	0.898863	other	0.86044
B9R6T3	nucleus	nucleus	0.965053	nucleus	0.931017	nucleus	0.971747	other	0.897264
B9R714	nucleus	nucleus	0.861131	nucleus	0.761263	nucleus	0.859557	other	0.884475
B9R7Z8	nucleus	golgi	0.513761	nucleus	0.327446	nucleus	0.688487	other	0.317846
B9R9W2	nucleus	cytosol	0.985418	nucleus	0.955039	nucleus	0.986999	other	0.984369
B9RAM4	nucleus	cytosol	0.521724	nucleus	0.552597	nucleus	0.679674	other	0.569487
B9RAP7	nucleus	cytosol	0.975071	nucleus	0.938386	nucleus	0.981159	other	0.97891
B9RBP6	nucleus	nucleus	0.925175	nucleus	0.907918	cytosol	0.926098	other	0.824252
B9RD76	nucleus	nucleus	0.538816	nucleus	0.44466	nucleus	0.593484	other	0.383967
B9RDZ1	nucleus	nucleus	0.928194	golgi	0.828069	nucleus	0.940762	other	0.84957
B9REB8	nucleus	golgi	0.513761	nucleus	0.327446	nucleus	0.688487	other	0.317846
B9REC3	nucleus	cytosol	0.947257	nucleus	0.902536	nucleus	0.952159	other	0.904148
B9REF8	nucleus	nucleus	0.9495	golgi	0.858919	nucleus	0.944957	other	0.957764
B9REP6	nucleus	cytosol	0.964767	nucleus	0.921395	nucleus	0.976498	other	0.965298
B9RES2	nucleus	cytosol	0.67952	nucleus	0.669045	nucleus	0.693043	other	0.515743
B9RET7	nucleus	cytosol	0.980162	nucleus	0.94636	nucleus	0.982837	other	0.985574
B9RFQ1	nucleus	golgi	0.513761	nucleus	0.327446	nucleus	0.688487	other	0.317846
B9RG03	nucleus	nucleus	0.992948	nucleus	0.944961	nucleus	0.994874	other	0.969734
B9RG16	nucleus	nucleus	0.913645	golgi	0.811169	nucleus	0.900854	other	0.968826
B9RG54	nucleus	cytosol	0.981387	nucleus	0.948357	nucleus	0.983657	other	0.985928
B9RGC1	nucleus	cytosol	0.944619	nucleus	0.906658	nucleus	0.943209	other	0.993241
B9RGK5	nucleus	nucleus	0.934168	nucleus	0.893026	nucleus	0.965767	other	0.931312
B9RGK6	nucleus	cytosol	0.726808	nucleus	0.738741	nucleus	0.793428	other	0.591118
B9RGQ1	nucleus	nucleus	0.978914	nucleus	0.935131	nucleus	0.983229	other	0.948458
B9RGQ2	nucleus	nucleus	0.950008	nucleus	0.919843	nucleus	0.965546	other	0.959058
B9RH13	nucleus	nucleus	0.908434	golgi	0.793048	nucleus	0.88803	other	0.930644
B9RHH9	nucleus	nucleus	0.948713	nucleus	0.906633	nucleus	0.96818	other	0.931212
B9RIE4	nucleus	cytosol	0.962939	nucleus	0.922441	nucleus	0.969277	other	0.984051
B9RJM9	nucleus	nucleus	0.927108	nucleus	0.888275	nucleus	0.918561	other	0.801035
B9RK31	nucleus	nucleus	0.761588	vacuole	0.577999	nucleus	0.871708	other	0.498708
B9RK80	nucleus	nucleus	0.375363	nucleus	0.378883	nucleus	0.496102	other	0.389206
B9RK89	nucleus	nucleus	0.705091	nucleus	0.713636	nucleus	0.866527	other	0.602492
B9RKI6	nucleus	cytosol	0.934768	nucleus	0.904024	nucleus	0.931302	other	0.827056
B9RKZ3	nucleus	nucleus	0.981197	nucleus	0.939646	nucleus	0.984676	other	0.955034
B9RLJ0	nucleus	nucleus	0.985255	nucleus	0.952044	nucleus	0.986189	other	0.986047
B9RN41	nucleus	cytosol	0.682568	nucleus	0.63635	nucleus	0.702881	other	0.812161
B9RN65	nucleus	cytosol	0.992174	nucleus	0.933786	nucleus	0.992522	other	0.938341
B9RN73	nucleus	cytosol	0.975357	nucleus	0.942747	nucleus	0.975397	other	0.99527
B9RP04	nucleus	golgi	0.513761	nucleus	0.327446	nucleus	0.688487	other	0.317846
B9RPD4	nucleus	nucleus	0.441885	nucleus	0.314002	nucleus	0.672651	other	0.280588
B9RPP7	nucleus	golgi	0.513761	nucleus	0.327446	nucleus	0.688487	other	0.317846
B9RQ34	nucleus	cytosol	0.932592	nucleus	0.901323	nucleus	0.964348	other	0.931879
B9RR13	nucleus	cytosol	0.9865	nucleus	0.955928	nucleus	0.9881	other	0.980988
B9RR41	nucleus	cytosol	0.979767	nucleus	0.943216	nucleus	0.984397	other	0.974569
B9RR88	nucleus	cytosol	0.728166	nucleus	0.745252	nucleus	0.811026	other	0.601057
B9RRP5	nucleus	nucleus	0.95149	nucleus	0.911054	nucleus	0.955975	other	0.986162
B9RT61	nucleus	cytosol	0.97012	nucleus	0.933052	nucleus	0.972666	other	0.990424
B9RTC8	nucleus	nucleus	0.743106	nucleus	0.747955	nucleus	0.838253	other	0.612201
B9RTW0	nucleus	cytosol	0.964649	nucleus	0.924137	nucleus	0.974347	other	0.976235
B9RUW7	nucleus	nucleus	0.992882	nucleus	0.941206	nucleus	0.994066	other	0.943507
B9RXK1	nucleus	cytosol	0.972115	nucleus	0.937808	nucleus	0.971155	other	0.998183
B9RY82	nucleus	cytosol	0.9845	nucleus	0.954093	nucleus	0.985495	other	0.987927
B9RZ84	nucleus	cytosol	0.503658	nucleus	0.481051	nucleus	0.565233	other	0.643805
B9RZT4	nucleus	cytosol	0.989238	nucleus	0.959319	nucleus	0.99062	other	0.967755
B9S069	nucleus	nucleus	0.97779	nucleus	0.958188	cytosol	0.979697	other	0.92005
B9S0B8	nucleus	cytosol	0.983844	nucleus	0.95101	nucleus	0.98628	other	0.980773
B9S1M1	nucleus	cytosol	0.98785	nucleus	0.958131	nucleus	0.989312	other	0.978053
B9S2E6	nucleus	cytosol	0.981208	nucleus	0.946626	nucleus	0.984606	other	0.980164
B9S2N6	nucleus	golgi	0.513761	nucleus	0.327446	nucleus	0.688487	other	0.317846
B9S2T0	nucleus	nucleus	0.978483	nucleus	0.949084	cytosol	0.981373	other	0.990181
B9S377	nucleus	nucleus	0.972458	nucleus	0.891989	nucleus	0.969666	other	0.841476
B9S447	nucleus	cytosol	0.603885	nucleus	0.628746	nucleus	0.671825	other	0.67144
B9S4D3	nucleus	cytosol	0.71967	nucleus	0.72498	nucleus	0.767331	other	0.574024
B9S5D4	nucleus	cytosol	0.987205	nucleus	0.959347	nucleus	0.987928	other	0.949223
B9S5J0	nucleus	cytosol	0.970169	nucleus	0.929937	nucleus	0.978403	other	0.973975
B9S878	nucleus	nucleus	0.745055	nucleus	0.748404	nucleus	0.828621	other	0.609065
B9S8J3	nucleus	nucleus	0.843082	golgi	0.629161	nucleus	0.860328	other	0.541857
B9S917	nucleus	nucleus	0.992416	nucleus	0.965478	nucleus	0.992466	other	0.963729
B9S976	nucleus	cytosol	0.982637	nucleus	0.950119	nucleus	0.985198	other	0.983581
B9SAA8	nucleus	nucleus	0.969289	nucleus	0.920013	nucleus	0.978168	other	0.942954
B9SAB1	nucleus	cytosol	0.968603	nucleus	0.930389	nucleus	0.972541	other	0.987806
B9SAR0	nucleus	nucleus	0.805928	nucleus	0.711887	nucleus	0.856967	other	0.399235
B9SB23	nucleus	cytosol	0.699582	nucleus	0.676577	nucleus	0.774092	other	0.754891
B9SBM9	nucleus	nucleus	0.944244	golgi	0.83387	nucleus	0.951182	other	0.9447
B9SCM6	nucleus	cytosol	0.89533	nucleus	0.864372	nucleus	0.932779	other	0.93437
B9SCR8	nucleus	nucleus	0.961073	nucleus	0.916504	nucleus	0.974364	other	0.926446
B9SD38	nucleus	nucleus	0.970661	nucleus	0.919145	nucleus	0.967195	other	0.900592
B9SD61	nucleus	nucleus	0.985877	nucleus	0.953639	nucleus	0.987187	other	0.950093
B9SDT0	nucleus	nucleus	0.789169	nucleus	0.706257	nucleus	0.823384	other	0.719862
B9SDW7	nucleus	cytosol	0.981986	nucleus	0.950999	nucleus	0.982519	other	0.991488
B9SF60	nucleus	nucleus	0.972565	nucleus	0.928706	nucleus	0.97937	other	0.927941
B9SFR8	nucleus	nucleus	0.884443	golgi	0.815292	nucleus	0.89441	other	0.936245
B9SGV7	nucleus	golgi	0.513761	nucleus	0.327446	nucleus	0.688487	other	0.317846
B9SHA0	nucleus	cytosol	0.940133	nucleus	0.904578	nucleus	0.966602	other	0.942694
B9SHA8	nucleus	nucleus	0.967799	nucleus	0.927034	nucleus	0.972624	other	0.898146
B9SHG6	nucleus	cytosol	0.983756	nucleus	0.956728	nucleus	0.983249	other	0.929023
B9SJQ0	nucleus	nucleus	0.966673	nucleus	0.916656	cytosol	0.964795	other	0.938564
B9SKU8	nucleus	cytosol	0.896592	nucleus	0.871034	nucleus	0.893172	other	0.771442
B9SKY7	nucleus	nucleus	0.972358	nucleus	0.935837	nucleus	0.975219	other	0.912831
B9SMA3	nucleus	nucleus	0.568977	nucleus	0.531142	vacuole	0.681323	other	0.592467
B9SN65	nucleus	cytosol	0.989748	nucleus	0.962304	nucleus	0.990925	other	0.970295
B9SNA7	nucleus	nucleus	0.654839	nucleus	0.659779	nucleus	0.86187	other	0.56994
B9SNX0	nucleus	golgi	0.513761	nucleus	0.327446	nucleus	0.688487	other	0.317846
B9SP24	nucleus	cytosol	0.976818	nucleus	0.942701	nucleus	0.978187	other	0.991354
B9SPU1	nucleus	nucleus	0.744739	nucleus	0.748469	nucleus	0.831872	other	0.610248
B9SQ64	nucleus	cytosol	0.951526	nucleus	0.909322	nucleus	0.956381	other	0.986637
B9SQC9	nucleus	nucleus	0.419381	cytosol	0.44276	nucleus	0.497431	other	0.49341
B9SRK9	nucleus	nucleus	0.928817	golgi	0.839548	nucleus	0.931142	other	0.954575
B9SRM0	nucleus	nucleus	0.799597	nucleus	0.751647	nucleus	0.808202	other	0.90553
B9SRN5	nucleus	nucleus	0.628265	ER	0.531342	nucleus	0.695424	other	0.494523
B9SSJ4	nucleus	nucleus	0.508121	golgi	0.408328	nucleus	0.459553	other	0.674638
B9SSM7	nucleus	nucleus	0.9519	golgi	0.905815	nucleus	0.951144	other	0.908579
B9ST87	nucleus	nucleus	0.601271	cytosol	0.597753	nucleus	0.667451	other	0.647277
B9SV04	nucleus	cytosol	0.951691	nucleus	0.913669	nucleus	0.952162	other	0.858368
B9SV80	nucleus	cytosol	0.977115	nucleus	0.944651	nucleus	0.977387	other	0.994254
B9SWN9	nucleus	nucleus	0.621487	golgi	0.585651	nucleus	0.631055	other	0.746818
B9SY11	nucleus	nucleus	0.973806	nucleus	0.949186	cytosol	0.971351	other	0.897077
B9SY78	nucleus	nucleus	0.903948	golgi	0.775663	nucleus	0.923891	other	0.75215
B9SYV2	nucleus	cytosol	0.985349	nucleus	0.954787	nucleus	0.987159	other	0.983365
B9SZU0	nucleus	nucleus	0.987368	nucleus	0.954614	nucleus	0.987924	other	0.983611
B9T037	nucleus	cytosol	0.963115	nucleus	0.922117	nucleus	0.974377	other	0.973128
B9T255	nucleus	cytosol	0.981444	nucleus	0.946477	nucleus	0.984815	other	0.979033
B9T4D2	nucleus	cytosol	0.516476	nucleus	0.465726	nucleus	0.519481	other	0.670358
B9T5M0	nucleus	nucleus	0.970102	nucleus	0.928578	nucleus	0.96661	other	0.879481
B9T5W1	nucleus	cytosol	0.978523	nucleus	0.952289	nucleus	0.978091	other	0.916743
B9T7Z1	nucleus	nucleus	0.906388	nucleus	0.842683	nucleus	0.914194	other	0.945973
B9TA12	nucleus	nucleus	0.975451	nucleus	0.940674	nucleus	0.976275	other	0.992093
B9TB62	nucleus	cytosol	0.975968	nucleus	0.943299	nucleus	0.976128	other	0.994818
B9TBR5	nucleus	golgi	0.513761	nucleus	0.327446	nucleus	0.688487	other	0.317846
B9TE04	nucleus	nucleus	0.86351	nucleus	0.844072	nucleus	0.928349	other	0.82083
Q0PGF2	nucleus	golgi	0.513761	nucleus	0.327446	nucleus	0.688487	other	0.317846
Q1XBG1	nucleus	cytosol	0.934349	nucleus	0.892258	nucleus	0.951582	other	0.966077
A1X860	peroxisome	peroxisome	0.976923	peroxisome	0.965495	peroxisome	0.978997	peroxisome	0.969718
B9R6X2	peroxisome	peroxisome	0.645619	peroxisome	0.608817	peroxisome	0.642404	peroxisome	0.659088
B9R7C4	peroxisome	peroxisome	0.963134	peroxisome	0.933155	peroxisome	0.963976	peroxisome	0.944883
B9R7F1	peroxisome	peroxisome	0.327104	peroxisome	0.256183	golgi	0.282583	peroxisome	0.296494
B9R7Q6	peroxisome	peroxisome	0.928304	peroxisome	0.916774	peroxisome	0.928804	peroxisome	0.920304
B9R7S8	peroxisome	peroxisome	0.848321	peroxisome	0.792133	cytosol	0.909108	other	0.908886
B9R7Z0	peroxisome	peroxisome	0.487958	peroxisome	0.398563	ER	0.538161	peroxisome	0.556931
B9R8I2	peroxisome	peroxisome	0.710647	peroxisome	0.707219	peroxisome	0.718436	peroxisome	0.603075
B9R8J7	peroxisome	peroxisome	0.934214	peroxisome	0.914119	peroxisome	0.936307	peroxisome	0.921399
B9R8M5	peroxisome	peroxisome	0.803425	peroxisome	0.69408	peroxisome	0.78481	peroxisome	0.769792
B9R8N4	peroxisome	peroxisome	0.856642	peroxisome	0.785623	peroxisome	0.890769	peroxisome	0.837422
B9R8X3	peroxisome	golgi	0.0478404	peroxisome	0.153104	ER	0.213746	peroxisome	0.184147
B9R8Y8	peroxisome	peroxisome	0.864889	peroxisome	0.837772	peroxisome	0.87217	peroxisome	0.887204
B9R9D3	peroxisome	peroxisome	0.278752	peroxisome	0.119017	ER	0.332761	other	0.0571534
B9R9J9	peroxisome	peroxisome	0.478871	peroxisome	0.367962	ER	0.576615	peroxisome	0.563279
B9RA10	peroxisome	peroxisome	0.922068	peroxisome	0.801055	peroxisome	0.913834	peroxisome	0.846054
B9RA11	peroxisome	peroxisome	0.262693	peroxisome	0.208195	golgi	0.297745	peroxisome	0.246042
B9RAK0	peroxisome	peroxisome	0.869944	peroxisome	0.793552	peroxisome	0.884747	peroxisome	0.838441
B9RAQ2	peroxisome	peroxisome	0.922515	peroxisome	0.736647	peroxisome	0.943791	peroxisome	0.831921
B9RAV9	peroxisome	peroxisome	0.820446	peroxisome	0.77131	peroxisome	0.817342	peroxisome	0.813471
B9RB25	peroxisome	peroxisome	0.874291	peroxisome	0.840343	peroxisome	0.887285	peroxisome	0.806958
B9RB57	peroxisome	golgi	0.0939274	peroxisome	0.18601	cytosol	0.323214	peroxisome	0.340764
B9RBB4	peroxisome	peroxisome	0.973007	peroxisome	0.948349	peroxisome	0.967926	peroxisome	0.941952
B9RBG0	peroxisome	peroxisome	0.801376	peroxisome	0.763468	peroxisome	0.818883	peroxisome	0.826187
B9RBI9	peroxisome	peroxisome	0.938492	peroxisome	0.934375	peroxisome	0.937268	peroxisome	0.845155
B9RBT1	peroxisome	peroxisome	0.481309	peroxisome	0.353859	ER	0.551444	peroxisome	0.564693
B9RC02	peroxisome	peroxisome	0.928822	peroxisome	0.872169	peroxisome	0.937099	peroxisome	0.901718
B9RCA1	peroxisome	peroxisome	0.738083	peroxisome	0.603393	ER	0.778821	peroxisome	0.767345
B9RDI7	peroxisome	peroxisome	0.771792	peroxisome	0.768299	peroxisome	0.773665	peroxisome	0.750492
B9RDK6	peroxisome	peroxisome	0.83267	peroxisome	0.737274	peroxisome	0.801465	peroxisome	0.818539
B9RDP2	peroxisome	golgi	0.00128053	peroxisome	0.0922322	cytosol	0.1743	peroxisome	0.194063
B9RDR2	peroxisome	peroxisome	0.976332	peroxisome	0.958705	peroxisome	0.974415	peroxisome	0.943235
B9RE68	peroxisome	peroxisome	0.984445	peroxisome	0.95082	peroxisome	0.988478	peroxisome	0.929471
B9RF53	peroxisome	peroxisome	0.872887	peroxisome	0.826828	peroxisome	0.853243	peroxisome	0.894043
B9RJK0	peroxisome	peroxisome	0.459469	peroxisome	0.3532	ER	0.548446	peroxisome	0.61322
B9RKN5	peroxisome	peroxisome	0.945832	peroxisome	0.913667	peroxisome	0.946432	peroxisome	0.961782
B9RKN9	peroxisome	plastid	0.11829	peroxisome	0.300385	peroxisome	0.374087	peroxisome	0.226262
B9RL45	peroxisome	peroxisome	0.771881	peroxisome	0.708664	peroxisome	0.777798	peroxisome	0.700354
B9RM93	peroxisome	peroxisome	0.932208	peroxisome	0.936958	peroxisome	0.942778	peroxisome	0.875068
B9RMU6	peroxisome	peroxisome	0.794472	peroxisome	0.493852	cytosol	0.879821	other	0.576935
B9RMZ2	peroxisome	peroxisome	0.161409	peroxisome	0.180736	golgi	0.278166	peroxisome	0.253449
B9RN40	peroxisome	nucleus	0.244478	peroxisome	0.168782	ER	0.32701	peroxisome	0.189973
B9RN74	peroxisome	peroxisome	0.608081	peroxisome	0.519586	cytosol	0.681537	other	0.642766
B9RP30	peroxisome	peroxisome	0.315394	peroxisome	0.281388	peroxisome	0.345067	peroxisome	0.384357
B9RPC2	peroxisome	peroxisome	0.365488	peroxisome	0.24453	vacuole	0.412588	other	0.303724
B9RQ07	peroxisome	peroxisome	0.925469	peroxisome	0.910285	peroxisome	0.935733	peroxisome	0.880725
B9RQI5	peroxisome	peroxisome	0.681448	peroxisome	0.591999	peroxisome	0.696274	peroxisome	0.685246
B9RQV5	peroxisome	peroxisome	0.453869	peroxisome	0.389833	ER	0.448957	peroxisome	0.510372
B9RRB8	peroxisome	peroxisome	0.858608	peroxisome	0.864968	peroxisome	0.870878	peroxisome	0.784656
B9RS47	peroxisome	peroxisome	0.938625	peroxisome	0.92419	peroxisome	0.945947	peroxisome	0.914078
B9RSB9	peroxisome	peroxisome	0.94074	peroxisome	0.891883	peroxisome	0.945875	peroxisome	0.879816
B9RSJ0	peroxisome	peroxisome	0.975142	peroxisome	0.910103	peroxisome	0.982232	peroxisome	0.96975
B9RT76	peroxisome	peroxisome	0.984425	peroxisome	0.98349	peroxisome	0.984437	peroxisome	0.981164
B9RT77	peroxisome	peroxisome	0.901658	peroxisome	0.858103	peroxisome	0.904992	peroxisome	0.82364
B9RT92	peroxisome	peroxisome	0.867428	peroxisome	0.851473	peroxisome	0.85927	peroxisome	0.792888
B9RT93	peroxisome	peroxisome	0.98946	peroxisome	0.982904	peroxisome	0.987999	peroxisome	0.963896
B9RTF9	peroxisome	peroxisome	0.181714	peroxisome	0.213382	golgi	0.323791	peroxisome	0.265531
B9RTI4	peroxisome	peroxisome	0.426353	peroxisome	0.333139	peroxisome	0.452332	peroxisome	0.355577
B9RTX9	peroxisome	peroxisome	0.929935	peroxisome	0.854767	peroxisome	0.919924	peroxisome	0.849659
B9RU86	peroxisome	peroxisome	0.574285	peroxisome	0.408257	ER	0.574983	peroxisome	0.481728
B9RU96	peroxisome	peroxisome	0.960667	peroxisome	0.957597	peroxisome	0.961145	peroxisome	0.941482
B9RWA0	peroxisome	peroxisome	0.495217	peroxisome	0.382065	ER	0.549385	peroxisome	0.552945
B9RWL7	peroxisome	peroxisome	0.815338	peroxisome	0.718928	golgi	0.856922	plastid	0.793872
B9RWU6	peroxisome	peroxisome	0.467786	peroxisome	0.327929	cytosol	0.559402	peroxisome	0.48132
B9RXD8	peroxisome	peroxisome	0.93969	peroxisome	0.928803	peroxisome	0.942778	peroxisome	0.857396
B9RYA4	peroxisome	ER	0.203117	peroxisome	0.171647	golgi	0.264804	peroxisome	0.265346
B9RYJ6	peroxisome	peroxisome	0.983432	peroxisome	0.971205	peroxisome	0.977743	peroxisome	0.958053
B9RZ72	peroxisome	peroxisome	0.155485	plastid	0.202726	golgi	0.29105	peroxisome	0.192219
B9RZB6	peroxisome	nucleus	0.34075	peroxisome	0.239052	ER	0.487192	peroxisome	0.389823
B9RZM7	peroxisome	peroxisome	0.930235	peroxisome	0.916655	peroxisome	0.936974	peroxisome	0.865962
B9RZR7	peroxisome	peroxisome	0.947027	peroxisome	0.940786	peroxisome	0.962792	peroxisome	0.935447
B9S0G8	peroxisome	golgi	0.278536	peroxisome	0.276742	cytosol	0.337462	peroxisome	0.354432
B9S0Y9	peroxisome	peroxisome	0.990251	peroxisome	0.976981	peroxisome	0.991568	peroxisome	0.967214
B9S1T9	peroxisome	peroxisome	0.313486	peroxisome	0.276219	golgi	0.380451	peroxisome	0.274574
B9S4I0	peroxisome	peroxisome	0.973676	peroxisome	0.962018	peroxisome	0.972334	peroxisome	0.916155
B9S554	peroxisome	peroxisome	0.928751	peroxisome	0.895251	peroxisome	0.926201	peroxisome	0.945379
B9S635	peroxisome	peroxisome	0.913797	peroxisome	0.824017	peroxisome	0.897141	peroxisome	0.883395
B9S6G9	peroxisome	peroxisome	0.679102	peroxisome	0.603538	peroxisome	0.666541	peroxisome	0.721887
B9S6U0	peroxisome	peroxisome	0.830866	peroxisome	0.77375	peroxisome	0.873873	peroxisome	0.818137
B9S6X4	peroxisome	peroxisome	0.87699	peroxisome	0.82248	peroxisome	0.88494	peroxisome	0.868875
B9S7M1	peroxisome	peroxisome	0.515401	peroxisome	0.366467	ER	0.62262	peroxisome	0.632063
B9S7S1	peroxisome	nucleus	0.304099	peroxisome	0.307891	peroxisome	0.377561	plastid	0.284275
B9S938	peroxisome	peroxisome	0.146716	peroxisome	0.260794	golgi	0.30278	peroxisome	0.260169
B9S9A5	peroxisome	peroxisome	0.902624	peroxisome	0.844255	peroxisome	0.897526	peroxisome	0.890607
B9SA49	peroxisome	golgi	0.14365	peroxisome	0.250933	cytosol	0.379194	peroxisome	0.395221
B9SA57	peroxisome	peroxisome	0.946448	peroxisome	0.926594	peroxisome	0.943113	peroxisome	0.961189
B9SBX6	peroxisome	peroxisome	0.865784	peroxisome	0.702837	peroxisome	0.893117	peroxisome	0.833106
B9SCH9	peroxisome	peroxisome	0.954109	peroxisome	0.942405	peroxisome	0.948373	peroxisome	0.922044
B9SCL6	peroxisome	peroxisome	0.221005	peroxisome	0.251204	golgi	0.371222	peroxisome	0.262983
B9SD05	peroxisome	peroxisome	0.261871	peroxisome	0.216867	golgi	0.27406	peroxisome	0.280377
B9SFU9	peroxisome	peroxisome	0.831951	peroxisome	0.781078	peroxisome	0.83106	peroxisome	0.796413
B9SGN6	peroxisome	peroxisome	0.972795	peroxisome	0.965579	peroxisome	0.973842	peroxisome	0.947087
B9SH33	peroxisome	peroxisome	0.540288	peroxisome	0.518345	ER	0.59771	peroxisome	0.612339
B9SH72	peroxisome	peroxisome	0.904953	peroxisome	0.868797	peroxisome	0.923658	peroxisome	0.889735
B9SH93	peroxisome	peroxisome	0.599826	peroxisome	0.59061	peroxisome	0.609842	peroxisome	0.630997
B9SJF9	peroxisome	peroxisome	0.342421	peroxisome	0.264518	peroxisome	0.366996	peroxisome	0.423612
B9SKJ5	peroxisome	peroxisome	0.934	peroxisome	0.897563	peroxisome	0.935027	peroxisome	0.850754
B9SL17	peroxisome	peroxisome	0.950751	peroxisome	0.899288	peroxisome	0.947108	peroxisome	0.972954
B9SLI5	peroxisome	peroxisome	0.892507	peroxisome	0.84039	peroxisome	0.890377	peroxisome	0.869726
B9SMI9	peroxisome	peroxisome	0.787027	peroxisome	0.679867	ER	0.850686	peroxisome	0.692611
B9SMJ6	peroxisome	peroxisome	0.492784	peroxisome	0.367329	ER	0.536128	peroxisome	0.565067
B9SN04	peroxisome	vacuole	0.150647	peroxisome	0.154553	cytosol	0.243887	peroxisome	0.127755
B9SPJ9	peroxisome	peroxisome	0.82867	peroxisome	0.832496	peroxisome	0.849677	peroxisome	0.796923
B9SPK3	peroxisome	peroxisome	0.960872	peroxisome	0.917045	peroxisome	0.965315	peroxisome	0.897441
B9SPU3	peroxisome	peroxisome	0.418786	peroxisome	0.396368	ER	0.435443	peroxisome	0.534812
B9SQH3	peroxisome	peroxisome	0.947973	peroxisome	0.931101	peroxisome	0.93675	peroxisome	0.954668
B9SR30	peroxisome	peroxisome	0.51704	peroxisome	0.382223	ER	0.614532	peroxisome	0.624609
B9SR76	peroxisome	peroxisome	0.648767	peroxisome	0.555075	peroxisome	0.597787	peroxisome	0.536906
B9SRI4	peroxisome	peroxisome	0.241669	peroxisome	0.219729	golgi	0.268591	peroxisome	0.26774
B9SRT0	peroxisome	peroxisome	0.474819	peroxisome	0.445002	ER	0.523103	peroxisome	0.480944
B9SS30	peroxisome	peroxisome	0.928565	peroxisome	0.921587	peroxisome	0.930189	peroxisome	0.93522
B9ST69	peroxisome	peroxisome	0.875175	peroxisome	0.862231	peroxisome	0.877034	peroxisome	0.905576
B9ST75	peroxisome	peroxisome	0.941001	peroxisome	0.852253	peroxisome	0.952565	peroxisome	0.94956
B9ST92	peroxisome	peroxisome	0.330072	peroxisome	0.3395	peroxisome	0.376354	peroxisome	0.429578
B9STJ1	peroxisome	peroxisome	0.898042	peroxisome	0.885554	peroxisome	0.891536	peroxisome	0.875123
B9SU93	peroxisome	peroxisome	0.661992	peroxisome	0.614869	peroxisome	0.647155	peroxisome	0.614211
B9SUD5	peroxisome	peroxisome	0.965661	peroxisome	0.913278	peroxisome	0.962128	peroxisome	0.965006
B9SUS2	peroxisome	peroxisome	0.894831	peroxisome	0.863557	peroxisome	0.921815	peroxisome	0.902115
B9SV41	peroxisome	peroxisome	0.212454	peroxisome	0.198797	golgi	0.33563	peroxisome	0.231594
B9SVR2	peroxisome	peroxisome	0.977677	peroxisome	0.971282	peroxisome	0.976284	peroxisome	0.945802
B9SXV4	peroxisome	peroxisome	0.970037	peroxisome	0.96409	peroxisome	0.972259	peroxisome	0.927902
B9SYD9	peroxisome	peroxisome	0.516847	peroxisome	0.368543	ER	0.619652	peroxisome	0.633023
B9SYE2	peroxisome	peroxisome	0.789444	peroxisome	0.770088	peroxisome	0.801498	peroxisome	0.699706
B9T172	peroxisome	peroxisome	0.942199	peroxisome	0.922308	peroxisome	0.930093	peroxisome	0.962465
B9T1F5	peroxisome	peroxisome	0.875917	peroxisome	0.8153	cytosol	0.935785	other	0.913994
B9T1J4	peroxisome	peroxisome	0.988622	peroxisome	0.976659	peroxisome	0.990548	peroxisome	0.933451
B9T369	peroxisome	peroxisome	0.847763	peroxisome	0.820128	peroxisome	0.876103	peroxisome	0.856417
B9T3D8	peroxisome	golgi	0.133726	peroxisome	0.156021	peroxisome	0.182121	peroxisome	0.119413
B9T3I8	peroxisome	ER	0.72208	peroxisome	0.610317	cytosol	0.763045	peroxisome	0.672815
B9T456	peroxisome	peroxisome	0.464085	peroxisome	0.380916	ER	0.514455	peroxisome	0.599233
B9T490	peroxisome	peroxisome	0.380325	peroxisome	0.352426	ER	0.398159	peroxisome	0.476772
B9T4G4	peroxisome	peroxisome	0.790597	peroxisome	0.742719	cytosol	0.825054	peroxisome	0.679416
B9T4G5	peroxisome	peroxisome	0.886991	peroxisome	0.867002	peroxisome	0.884985	peroxisome	0.892073
B9T627	peroxisome	peroxisome	0.417499	peroxisome	0.362893	ER	0.460463	peroxisome	0.583503
B9T6L2	peroxisome	peroxisome	0.89174	peroxisome	0.822754	peroxisome	0.895783	peroxisome	0.784464
B9T6U9	peroxisome	golgi	0.00128053	peroxisome	0.0922322	cytosol	0.1743	peroxisome	0.194063
B9T761	peroxisome	peroxisome	0.457958	peroxisome	0.455583	golgi	0.493036	peroxisome	0.422975
B9T845	peroxisome	peroxisome	0.821915	peroxisome	0.749936	peroxisome	0.831242	peroxisome	0.734392
B9TAP0	peroxisome	peroxisome	0.179906	peroxisome	0.273811	peroxisome	0.315764	peroxisome	0.287336
G1D799	peroxisome	peroxisome	0.308089	peroxisome	0.275674	peroxisome	0.331878	peroxisome	0.379924
G1D7A1	peroxisome	peroxisome	0.188402	peroxisome	0.142532	nucleus	0.27339	peroxisome	0.163423
B9RUY6	plastid	plastid	0.514109	vacuole	0.229766	plastid	0.575196	plastid	0.409689
B9REX9	plastid	plastid	0.383214	plastid	0.348422	peroxisome	0.421982	plastid	0.517498
B9RSY7	plastid	plastid	0.541678	plastid	0.43583	peroxisome	0.581124	plastid	0.503635
B9RVC9	plastid	plastid	0.62832	plastid	0.54636	ER	0.634407	peroxisome	0.436977
B9S4R8	plastid	plastid	0.000121138	plastid	0.0649775	golgi	0.117545	plastid	0.0643335
A6N6J4	plastid	plastid	0.908093	plastid	0.868972	plastid	0.924585	plastid	0.890073
B9R765	plastid	plastid	0.690404	plastid	0.696762	plastid	0.709658	plastid	0.586155
B9R7S0	plastid	plastid	0.829508	plastid	0.487156	plastid	0.847978	other	0.405542
B9R7X3	plastid	plastid	0.733261	plastid	0.715832	plastid	0.757851	plastid	0.648681
B9R840	plastid	plastid	0.686527	plastid	0.594017	plastid	0.647112	plastid	0.460345
B9R8D2	plastid	plastid	0.533103	plastid	0.406993	plastid	0.531197	plastid	0.334083
B9R8K6	plastid	plastid	0.452537	plastid	0.458118	nucleus	0.496601	plastid	0.385895
B9R8R4	plastid	plastid	0.819288	plastid	0.780346	plastid	0.833675	plastid	0.815855
B9R8S0	plastid	plastid	0.634612	plastid	0.537109	nucleus	0.677022	plastid	0.528838
B9R9H4	plastid	peroxisome	0.179561	plastid	0.240125	golgi	0.338198	plastid	0.214677
B9R9J6	plastid	plastid	0.680313	plastid	0.530805	plastid	0.715319	plastid	0.656704
B9R9S1	plastid	plastid	0.89255	plastid	0.830458	plastid	0.941216	plastid	0.794019
B9R9Y5	plastid	ER	0.0940942	plastid	0.242795	plastid	0.287137	plastid	0.173342
B9RA77	plastid	plastid	0.965854	plastid	0.95427	plastid	0.967133	plastid	0.903747
B9RAE8	plastid	plastid	0.503197	plastid	0.251868	vacuole	0.486593	plastid	0.421809
B9RAR1	plastid	ER	0.0940942	plastid	0.242795	plastid	0.287137	plastid	0.173342
B9RAS7	plastid	plastid	0.964182	plastid	0.923003	plastid	0.963061	plastid	0.959552
B9RAS8	plastid	plastid	0.936778	plastid	0.878339	plastid	0.936528	plastid	0.947368
B9RAT6	plastid	plastid	0.918732	plastid	0.859884	plastid	0.917162	plastid	0.92752
B9RB24	plastid	plastid	0.735177	plastid	0.686553	plastid	0.727623	plastid	0.761783
B9RBP7	plastid	plastid	0.722414	plastid	0.732041	plastid	0.753169	plastid	0.657369
B9RBU4	plastid	plastid	0.713314	plastid	0.717834	plastid	0.733057	plastid	0.584313
B9RCB6	plastid	plastid	0.632552	plastid	0.646025	plastid	0.677083	plastid	0.552489
B9RCH2	plastid	plastid	0.819456	plastid	0.849406	plastid	0.891823	plastid	0.757891
B9RCV1	plastid	plastid	0.406818	plastid	0.408208	plastid	0.457584	plastid	0.306975
B9RDA1	plastid	plastid	0.955653	plastid	0.927327	plastid	0.963073	plastid	0.895372
B9RDA3	plastid	plastid	0.876044	plastid	0.871726	plastid	0.889067	plastid	0.828765
B9RDN8	plastid	plastid	0.879931	plastid	0.871621	plastid	0.903129	plastid	0.865335
B9RE72	plastid	plastid	0.453453	plastid	0.360606	plastid	0.460762	plastid	0.483562
B9RFM2	plastid	mitochondrion	0.131922	plastid	0.328453	plastid	0.395766	plastid	0.282559
B9RFT3	plastid	plastid	0.913825	plastid	0.89437	plastid	0.931797	plastid	0.859813
B9RFU0	plastid	plastid	0.544567	plastid	0.65254	plastid	0.686986	plastid	0.626008
B9RG09	plastid	plastid	0.923467	plastid	0.875222	plastid	0.923421	plastid	0.925525
B9RG60	plastid	ER	0.0940942	plastid	0.242795	plastid	0.287137	plastid	0.173342
B9RGJ4	plastid	plastid	0.505262	plastid	0.466959	plastid	0.517685	plastid	0.333517
B9RGS6	plastid	plastid	0.66028	plastid	0.511048	cytosol	0.710494	plastid	0.617836
B9RGV9	plastid	plastid	0.488251	plastid	0.490058	plastid	0.4839	plastid	0.371557
B9RH82	plastid	plastid	0.872048	plastid	0.842845	plastid	0.873305	plastid	0.869292
B9RHD4	plastid	plastid	0.937748	plastid	0.87257	plastid	0.939854	plastid	0.935915
B9RHR3	plastid	plastid	0.515246	plastid	0.502723	plastid	0.521431	plastid	0.347137
B9RHT7	plastid	plastid	0.639093	plastid	0.630881	plastid	0.671171	plastid	0.565673
B9RHV9	plastid	plastid	0.946571	plastid	0.866184	plastid	0.947387	plastid	0.929532
B9RHY4	plastid	plastid	0.954065	plastid	0.92394	plastid	0.956556	plastid	0.925557
B9RHY7	plastid	plastid	0.648749	plastid	0.60485	plastid	0.616035	plastid	0.428253
B9RIA3	plastid	plastid	0.858874	plastid	0.829754	plastid	0.880771	plastid	0.802963
B9RIE6	plastid	plastid	0.0934794	plastid	0.100908	cytosol	0.188356	plastid	0.083816
B9RII5	plastid	plastid	0.893192	plastid	0.879585	plastid	0.898295	plastid	0.75011
B9RIL2	plastid	plastid	0.81618	plastid	0.842294	plastid	0.86805	plastid	0.757709
B9RIX1	plastid	plastid	0.887702	plastid	0.868963	plastid	0.892438	plastid	0.877709
B9RJ27	plastid	plastid	0.600654	plastid	0.504849	plastid	0.637558	plastid	0.566391
B9RJN2	plastid	plastid	0.878503	plastid	0.859003	plastid	0.881205	plastid	0.828285
B9RJU9	plastid	plastid	0.946597	plastid	0.906487	plastid	0.954305	plastid	0.940794
B9RJX6	plastid	plastid	0.62012	plastid	0.578624	plastid	0.631926	plastid	0.583236
B9RKL0	plastid	golgi	0.0119805	plastid	0.364662	plastid	0.418	plastid	0.366361
B9RLF4	plastid	plastid	0.931336	plastid	0.893977	plastid	0.932314	plastid	0.898271
B9RLW1	plastid	plastid	0.693192	plastid	0.706017	plastid	0.741553	plastid	0.686309
B9RLY0	plastid	peroxisome	0.119345	plastid	0.214706	golgi	0.327569	plastid	0.189211
B9RLY1	plastid	plastid	0.924271	plastid	0.884407	plastid	0.910344	plastid	0.931189
B9RMJ4	plastid	plastid	0.724056	plastid	0.754997	plastid	0.785784	plastid	0.646298
B9RMM7	plastid	plastid	0.84734	plastid	0.719687	plastid	0.847934	plastid	0.798773
B9RMS9	plastid	plastid	0.196304	peroxisome	0.203827	golgi	0.346336	plastid	0.179451
B9RN18	plastid	plastid	0.496593	plastid	0.387527	plastid	0.485619	plastid	0.539902
B9RND4	plastid	plastid	0.495758	plastid	0.418723	plastid	0.50941	plastid	0.568032
B9RNH2	plastid	plastid	0.511139	plastid	0.418448	plastid	0.507524	plastid	0.57089
B9RNK3	plastid	plastid	0.692018	plastid	0.69069	plastid	0.721556	plastid	0.641569
B9RNY6	plastid	plastid	0.961788	plastid	0.907797	plastid	0.964717	plastid	0.918688
B9RP32	plastid	cytosol	0.00485474	plastid	0.207439	plastid	0.195199	plastid	0.0711067
B9RPN9	plastid	plastid	0.412458	peroxisome	0.38127	plastid	0.440973	plastid	0.385769
B9RQG8	plastid	plastid	0.690106	plastid	0.693963	plastid	0.69931	plastid	0.5202
B9RR63	plastid	plastid	0.708309	plastid	0.723171	plastid	0.757012	plastid	0.6651
B9RRJ0	plastid	plastid	0.466045	plastid	0.46514	plastid	0.480495	plastid	0.413493
B9RRK9	plastid	plastid	0.913866	plastid	0.897959	plastid	0.932172	plastid	0.882988
B9RRR0	plastid	nucleus	0.329692	plastid	0.245614	plastid	0.290963	plastid	0.428032
B9RRU8	plastid	plastid	0.549065	plastid	0.408914	plastid	0.520858	plastid	0.333173
B9RS87	plastid	vacuole	0.213185	plastid	0.253403	golgi	0.304146	plastid	0.165785
B9RST2	plastid	plastid	0.948858	plastid	0.861841	plastid	0.947434	plastid	0.93638
B9RSV8	plastid	plastid	0.982839	plastid	0.969809	plastid	0.985765	plastid	0.930703
B9RTH5	plastid	plastid	0.835451	plastid	0.840957	plastid	0.845003	plastid	0.716588
B9RTI9	plastid	plastid	0.461263	plastid	0.420758	plastid	0.446414	plastid	0.322858
B9RU24	plastid	plastid	0.880761	plastid	0.876257	plastid	0.909793	plastid	0.787515
B9RUS3	plastid	plastid	0.975318	plastid	0.950646	plastid	0.97794	plastid	0.929566
B9RVA7	plastid	plastid	0.957518	plastid	0.899372	plastid	0.961148	plastid	0.920517
B9RVF9	plastid	plastid	0.920808	plastid	0.907164	plastid	0.926504	plastid	0.88336
B9RVJ6	plastid	plastid	0.413309	plastid	0.283634	plastid	0.368386	plastid	0.199343
B9RVX9	plastid	ER	0.322044	plastid	0.231097	plastid	0.319279	plastid	0.358704
B9RWL5	plastid	plastid	0.968327	plastid	0.948682	plastid	0.976274	plastid	0.877964
B9RWS5	plastid	plastid	0.946942	plastid	0.940688	plastid	0.967418	plastid	0.886386
B9RXK5	plastid	ER	0.122995	plastid	0.123089	plastid	0.157231	plastid	0.173616
B9RY09	plastid	plastid	0.718583	plastid	0.699999	plastid	0.744618	plastid	0.608611
B9RYA3	plastid	plastid	0.844939	plastid	0.792251	plastid	0.848666	plastid	0.861601
B9RYZ8	plastid	plastid	0.365123	plastid	0.22909	golgi	0.417418	peroxisome	0.28861
B9RZ33	plastid	plastid	0.920258	plastid	0.850774	plastid	0.915159	plastid	0.947892
B9RZD3	plastid	plastid	0.582058	plastid	0.501222	plastid	0.633782	plastid	0.488036
B9RZN2	plastid	plastid	0.926877	plastid	0.838355	plastid	0.920527	plastid	0.945297
B9RZN4	plastid	plastid	0.48733	plastid	0.46812	nucleus	0.536381	plastid	0.519667
B9RZV6	plastid	cytosol	0.00485474	plastid	0.207439	plastid	0.195199	plastid	0.0711067
B9S0U8	plastid	plastid	0.884568	plastid	0.875814	plastid	0.883584	plastid	0.84423
B9S1D7	plastid	plastid	0.892527	plastid	0.852464	plastid	0.902984	plastid	0.936916
B9S1E2	plastid	plastid	0.944563	plastid	0.929627	plastid	0.952825	plastid	0.92891
B9S1L6	plastid	plastid	0.804608	plastid	0.743909	plastid	0.769684	plastid	0.548503
B9S1W7	plastid	cytosol	0.00485474	plastid	0.207439	plastid	0.195199	plastid	0.0711067
B9S263	plastid	plastid	0.892097	plastid	0.894221	plastid	0.915221	plastid	0.84332
B9S2A9	plastid	nucleus	0.0966801	plastid	0.189583	plastid	0.241278	plastid	0.321434
B9S2J9	plastid	plastid	0.834967	plastid	0.831849	plastid	0.849051	plastid	0.736212
B9S2U6	plastid	peroxisome	0.162657	plastid	0.216975	golgi	0.338097	plastid	0.208499
B9S304	plastid	plastid	0.89055	plastid	0.858916	plastid	0.893281	plastid	0.857423
B9S3G1	plastid	plastid	0.935068	plastid	0.921375	plastid	0.937878	plastid	0.758392
B9S425	plastid	plastid	0.522334	plastid	0.4475	plastid	0.534696	plastid	0.592501
B9S599	plastid	plastid	0.742707	plastid	0.703917	plastid	0.744472	plastid	0.763005
B9S5B3	plastid	plastid	0.874378	plastid	0.863101	plastid	0.918321	plastid	0.866535
B9S5U4	plastid	plastid	0.872023	plastid	0.794226	plastid	0.862168	plastid	0.937934
B9S6T4	plastid	plastid	0.956393	plastid	0.926628	plastid	0.960677	plastid	0.883815
B9S6U4	plastid	plastid	0.632261	plastid	0.50029	plastid	0.666674	plastid	0.64641
B9S765	plastid	plastid	0.510113	plastid	0.430006	plastid	0.529914	plastid	0.573968
B9S7H9	plastid	plastid	0.909312	plastid	0.895131	plastid	0.924629	plastid	0.883792
B9S7N3	plastid	plastid	0.550287	plastid	0.338075	nucleus	0.659261	plastid	0.213386
B9S7T6	plastid	plastid	0.839164	plastid	0.842368	plastid	0.859031	plastid	0.80838
B9S875	plastid	plastid	0.619795	plastid	0.424569	plastid	0.552518	plastid	0.670533
B9S999	plastid	plastid	0.934271	plastid	0.848036	plastid	0.935904	plastid	0.848218
B9SA39	plastid	plastid	0.94643	plastid	0.903151	plastid	0.952058	plastid	0.931341
B9SAT8	plastid	plastid	0.283391	peroxisome	0.347881	golgi	0.42308	plastid	0.31256
B9SBN5	plastid	plastid	0.955859	plastid	0.907991	plastid	0.951115	plastid	0.969066
B9SBW3	plastid	plastid	0.288527	plastid	0.232769	plastid	0.292927	plastid	0.303964
B9SCK9	plastid	plastid	0.365027	plastid	0.295468	plastid	0.377182	plastid	0.382727
B9SDX6	plastid	plastid	0.684886	plastid	0.434973	plastid	0.660877	plastid	0.708665
B9SDY9	plastid	plastid	0.829977	plastid	0.812358	plastid	0.851028	plastid	0.710369
B9SEH4	plastid	plastid	0.580522	plastid	0.573772	plastid	0.609926	plastid	0.518835
B9SEJ1	plastid	plastid	0.600364	plastid	0.511225	plastid	0.579154	plastid	0.679258
B9SF14	plastid	plastid	0.896905	plastid	0.886123	plastid	0.908475	plastid	0.890721
B9SFU8	plastid	plastid	0.955316	plastid	0.913575	plastid	0.960218	plastid	0.930567
B9SG08	plastid	plastid	0.484993	plastid	0.399333	nucleus	0.47272	plastid	0.233861
B9SGJ6	plastid	plastid	0.759351	plastid	0.743013	plastid	0.762455	plastid	0.611846
B9SHP2	plastid	plastid	0.934705	plastid	0.925106	plastid	0.935657	plastid	0.8868
B9SHY3	plastid	plastid	0.768088	plastid	0.741699	plastid	0.796587	plastid	0.660408
B9SHY4	plastid	peroxisome	0.0364789	plastid	0.258602	golgi	0.344584	plastid	0.202424
B9SI28	plastid	plastid	0.33179	plastid	0.146715	plastid	0.210703	plastid	0.450052
B9SJA7	plastid	plastid	0.738403	plastid	0.704432	plastid	0.772292	plastid	0.641862
B9SJB6	plastid	plastid	0.83641	plastid	0.807691	plastid	0.843427	plastid	0.826458
B9SJY9	plastid	plastid	0.959032	plastid	0.884022	plastid	0.947039	plastid	0.971075
B9SK20	plastid	plastid	0.960888	plastid	0.945307	plastid	0.96223	plastid	0.89316
B9SK83	plastid	plastid	0.520286	plastid	0.489546	plastid	0.529466	plastid	0.506716
B9SKC3	plastid	plastid	0.930873	plastid	0.883607	plastid	0.927699	plastid	0.939799
B9SKC7	plastid	plastid	0.964618	plastid	0.956448	plastid	0.975006	plastid	0.890676
B9SKH1	plastid	peroxisome	0.341532	plastid	0.376768	plastid	0.494266	plastid	0.32606
B9SL58	plastid	plastid	0.931425	plastid	0.875808	plastid	0.942607	plastid	0.855092
B9SLG6	plastid	plastid	0.830726	plastid	0.829042	plastid	0.844841	plastid	0.792543
B9SLH2	plastid	plastid	0.718366	plastid	0.717602	plastid	0.746374	plastid	0.636091
B9SLL7	plastid	plastid	0.493983	plastid	0.418909	plastid	0.537776	plastid	0.337626
B9SLL9	plastid	plastid	0.67611	plastid	0.677323	plastid	0.700115	plastid	0.577711
B9SLP5	plastid	plastid	0.980167	plastid	0.952956	plastid	0.987335	plastid	0.938479
B9SNS3	plastid	ER	0.122995	plastid	0.123089	plastid	0.157231	plastid	0.173616
B9SPE5	plastid	plastid	0.802998	plastid	0.784445	plastid	0.828192	plastid	0.596049
B9SPG7	plastid	plastid	0.946555	plastid	0.902336	plastid	0.949978	plastid	0.925858
B9SPI3	plastid	plastid	0.930054	plastid	0.888929	plastid	0.94201	plastid	0.919298
B9SPV9	plastid	ER	0.122995	plastid	0.123089	plastid	0.157231	plastid	0.173616
B9SQC4	plastid	plastid	0.706348	plastid	0.713879	plastid	0.72111	plastid	0.546626
B9SQL1	plastid	plastid	0.811476	plastid	0.745956	plastid	0.789914	plastid	0.557903
B9SQS5	plastid	plastid	0.730195	plastid	0.689281	plastid	0.736626	plastid	0.720637
B9SRG0	plastid	plastid	0.730303	plastid	0.628312	plastid	0.770493	plastid	0.513057
B9SRX2	plastid	plastid	0.69251	plastid	0.63226	plastid	0.682886	plastid	0.476484
B9SSK3	plastid	plastid	0.872484	plastid	0.796871	plastid	0.884679	plastid	0.889783
B9SSZ0	plastid	plastid	0.774838	plastid	0.679544	plastid	0.781852	plastid	0.586352
B9ST02	plastid	plastid	0.911725	plastid	0.872591	plastid	0.911253	plastid	0.911713
B9ST79	plastid	plastid	0.578141	plastid	0.538439	plastid	0.573604	plastid	0.382365
B9STR7	plastid	ER	0.145657	plastid	0.228576	golgi	0.370614	plastid	0.214297
B9STZ7	plastid	plastid	0.497145	plastid	0.422385	plastid	0.518078	plastid	0.501968
B9SU49	plastid	mitochondrion	0.221047	plastid	0.293465	plastid	0.330841	plastid	0.436587
B9SUA2	plastid	plastid	0.740647	plastid	0.710263	plastid	0.749702	plastid	0.764251
B9SUN5	plastid	plastid	0.507151	plastid	0.472567	plastid	0.554125	plastid	0.363343
B9SVA2	plastid	ER	0.1284	plastid	0.236129	plastid	0.322599	plastid	0.363011
B9SVY3	plastid	plastid	0.813749	plastid	0.78016	plastid	0.824596	plastid	0.755728
B9SWB7	plastid	plastid	0.938652	plastid	0.893222	plastid	0.939961	plastid	0.954581
B9SWP5	plastid	plastid	0.753302	plastid	0.690094	plastid	0.760724	plastid	0.569752
B9SWP6	plastid	plastid	0.901639	plastid	0.855558	plastid	0.905356	plastid	0.898094
B9SWT3	plastid	plastid	0.384357	plastid	0.34052	plastid	0.420245	plastid	0.49827
B9SX30	plastid	plastid	0.892554	plastid	0.855755	plastid	0.908388	plastid	0.838552
B9SX80	plastid	plastid	0.645251	plastid	0.643775	plastid	0.667314	plastid	0.594535
B9SXE3	plastid	plastid	0.705073	plastid	0.699084	plastid	0.731579	plastid	0.640888
B9SXI3	plastid	golgi	0.0669348	plastid	0.469972	plastid	0.457784	plastid	0.243596
B9SXJ1	plastid	plastid	0.544457	plastid	0.406468	plastid	0.549755	plastid	0.478704
B9SXJ2	plastid	ER	0.122995	plastid	0.123089	plastid	0.157231	plastid	0.173616
B9SY64	plastid	plastid	0.747396	plastid	0.66971	golgi	0.788428	plastid	0.618317
B9SY85	plastid	plastid	0.758335	plastid	0.736583	plastid	0.784434	plastid	0.629551
B9SYG1	plastid	plastid	0.883167	plastid	0.823661	plastid	0.884882	plastid	0.899205
B9SZ03	plastid	plastid	0.602493	plastid	0.509347	plastid	0.640363	plastid	0.559711
B9SZJ5	plastid	plastid	0.378795	plastid	0.322787	plastid	0.392147	plastid	0.289609
B9T052	plastid	plastid	0.702636	plastid	0.671468	plastid	0.697726	plastid	0.565319
B9T0N9	plastid	plastid	0.481002	plastid	0.376221	plastid	0.505795	plastid	0.372573
B9T0W6	plastid	plastid	0.529613	plastid	0.551411	plastid	0.599799	plastid	0.441547
B9T0X0	plastid	plastid	0.660993	plastid	0.642965	plastid	0.692107	plastid	0.618492
B9T0Z8	plastid	plastid	0.917038	plastid	0.903072	plastid	0.919228	plastid	0.810603
B9T1J0	plastid	plastid	0.578111	plastid	0.584777	plastid	0.591032	plastid	0.443999
B9T1U0	plastid	plastid	0.937889	plastid	0.882365	plastid	0.940721	plastid	0.943349
B9T2T8	plastid	mitochondrion	0.597648	plastid	0.503614	plastid	0.676533	plastid	0.406827
B9T2V8	plastid	golgi	0.0835827	plastid	0.304159	plastid	0.348925	plastid	0.328132
B9T427	plastid	plastid	0.927424	plastid	0.878614	plastid	0.929929	plastid	0.91111
B9T4L5	plastid	plastid	0.916247	plastid	0.893864	plastid	0.924485	plastid	0.820884
B9T4M3	plastid	plastid	0.92158	plastid	0.893429	plastid	0.932531	plastid	0.856981
B9T5D7	plastid	plastid	0.415456	plastid	0.349076	plastid	0.426312	plastid	0.451659
B9T6I2	plastid	plastid	0.817808	plastid	0.812208	plastid	0.829998	plastid	0.7991
B9T729	plastid	plastid	0.923622	plastid	0.920647	plastid	0.938438	plastid	0.81637
B9T783	plastid	ER	0.37989	plastid	0.369051	plastid	0.448312	plastid	0.362544
B9T792	plastid	plastid	0.814748	plastid	0.773284	plastid	0.777483	plastid	0.625512
B9T7J3	plastid	golgi	0.231585	plastid	0.456509	plastid	0.439615	plastid	0.247605
B9T7S7	plastid	plastid	0.49797	plastid	0.324134	plastid	0.466023	plastid	0.517248
B9T7S8	plastid	plastid	0.726075	plastid	0.672531	plastid	0.745537	plastid	0.598292
B9T7X8	plastid	plastid	0.877171	plastid	0.835639	plastid	0.873328	plastid	0.888986
B9TA46	plastid	plastid	0.942037	plastid	0.913539	plastid	0.946002	plastid	0.935587
B9TAC0	plastid	plastid	0.86125	plastid	0.85198	plastid	0.882245	plastid	0.78599
B9TB20	plastid	plastid	0.868478	plastid	0.798585	plastid	0.87203	plastid	0.885598
G1D743	plastid	plastid	0.895206	plastid	0.82243	plastid	0.931651	plastid	0.909043
G1D744	plastid	cytosol	0.00485474	plastid	0.207439	plastid	0.195199	plastid	0.0711067
G1D765	plastid	plastid	0.635099	plastid	0.71217	plastid	0.737374	plastid	0.656505
G1D766	plastid	plastid	0.965102	plastid	0.910814	plastid	0.965334	plastid	0.946478
G1D767	plastid	plastid	0.511666	plastid	0.42945	plastid	0.500376	plastid	0.36653
G1D7B7	plastid	nucleus	0.019235	plastid	0.0597742	golgi	0.149001	plastid	0.0687411
Q41135	plastid	plastid	0.914015	plastid	0.843047	plastid	0.90854	plastid	0.888532
B9R709	unclassified	peroxisome	0.692083	golgi	0.645786	cytosol	0.747107	other	0.714177
B9R734	unclassified	ER	0.827957	golgi	0.776709	cytosol	0.922569	other	0.819299
B9R7K2	unclassified	ER	0.932839	golgi	0.851268	cytosol	0.960988	other	0.872437
B9R8I8	unclassified	vacuole	0.92467	mitochondrion	0.77872	vacuole	0.944962	mitochondrion	0.74051
B9R8T2	unclassified	golgi	0.667503	ER	0.667085	cytosol	0.727702	other	0.526787
B9R933	unclassified	vacuole	0.988512	mitochondrion	0.947936	vacuole	0.987513	mitochondrion	0.925143
B9R995	unclassified	ER	0.928875	golgi	0.832651	cytosol	0.950462	other	0.937609
B9R9R8	unclassified	vacuole	0.961243	mitochondrion	0.908386	vacuole	0.970016	mitochondrion	0.956298
B9R9Y0	unclassified	vacuole	0.981312	mitochondrion	0.943285	vacuole	0.986068	mitochondrion	0.959417
B9RA41	unclassified	ER	0.968174	golgi	0.810525	cytosol	0.972665	other	0.8551
B9RAG4	unclassified	ER	0.930505	golgi	0.858054	cytosol	0.943338	other	0.93123
B9RAJ4	unclassified	vacuole	0.948956	mitochondrion	0.877184	vacuole	0.959306	mitochondrion	0.931873
B9RAQ3	unclassified	cytosol	0.918596	mitochondrion	0.731611	cytosol	0.882762	mitochondrion	0.918672
B9RB49	unclassified	vacuole	0.675099	mitochondrion	0.631744	vacuole	0.707337	mitochondrion	0.720319
B9RBN7	unclassified	vacuole	0.978986	mitochondrion	0.940362	vacuole	0.982052	mitochondrion	0.986518
B9RBN8	unclassified	ER	0.92404	golgi	0.854839	cytosol	0.929043	other	0.934215
B9RBW9	unclassified	peroxisome	0.359075	ER	0.380781	cytosol	0.45167	other	0.360758
B9RCA6	unclassified	nucleus	0.013755	mitochondrion	0.172124	nucleus	0.316122	mitochondrion	0.112623
B9RCD1	unclassified	vacuole	0.929224	mitochondrion	0.851378	vacuole	0.91673	mitochondrion	0.984928
B9RCM3	unclassified	vacuole	0.929363	mitochondrion	0.881967	vacuole	0.938042	mitochondrion	0.880879
B9RCP5	unclassified	mitochondrion	0.782598	vacuole	0.658648	golgi	0.806566	other	0.604172
B9RD54	unclassified	vacuole	0.940911	mitochondrion	0.880733	vacuole	0.950477	mitochondrion	0.90869
B9RDM9	unclassified	vacuole	0.895419	mitochondrion	0.849878	vacuole	0.904443	mitochondrion	0.831744
B9RDW4	unclassified	ER	0.728198	golgi	0.656384	nucleus	0.717299	other	0.795119
B9RDW8	unclassified	ER	0.931598	golgi	0.875356	cytosol	0.940967	other	0.931066
B9RE69	unclassified	golgi	0.308797	plastid	0.184539	golgi	0.280442	plastid	0.0924443
B9REF1	unclassified	vacuole	0.96234	mitochondrion	0.923796	vacuole	0.968456	mitochondrion	0.921665
B9REL6	unclassified	vacuole	0.986978	mitochondrion	0.908862	vacuole	0.983856	mitochondrion	0.899864
B9REU8	unclassified	vacuole	0.973172	mitochondrion	0.921266	vacuole	0.977055	mitochondrion	0.923631
B9RF13	unclassified	vacuole	0.951738	mitochondrion	0.891118	vacuole	0.961331	mitochondrion	0.965356
B9RFD1	unclassified	golgi	0.582593	ER	0.568145	cytosol	0.725688	other	0.635292
B9RFD6	unclassified	ER	0.97195	golgi	0.862739	cytosol	0.971652	other	0.98813
B9RFI8	unclassified	vacuole	0.987202	mitochondrion	0.932981	vacuole	0.991621	mitochondrion	0.960522
B9RFK4	unclassified	golgi	0.153585	plastid	0.252288	golgi	0.312199	plastid	0.145885
B9RFU8	unclassified	vacuole	0.957708	mitochondrion	0.885596	vacuole	0.965199	mitochondrion	0.986511
B9RG74	unclassified	vacuole	0.943361	mitochondrion	0.893802	vacuole	0.947618	mitochondrion	0.843047
B9RGG2	unclassified	ER	0.93076	golgi	0.821295	cytosol	0.912009	other	0.977375
B9RGV3	unclassified	vacuole	0.91627	mitochondrion	0.784131	vacuole	0.947426	mitochondrion	0.786582
B9RH05	unclassified	ER	0.861021	golgi	0.747209	cytosol	0.916089	other	0.794169
B9RH47	unclassified	mitochondrion	0.909083	vacuole	0.838371	vacuole	0.913513	mitochondrion	0.935644
B9RHB0	unclassified	ER	0.887828	golgi	0.820051	cytosol	0.905573	other	0.840267
B9RHE0	unclassified	vacuole	0.986774	mitochondrion	0.947101	vacuole	0.989098	mitochondrion	0.939208
B9RHH3	unclassified	ER	0.943269	golgi	0.818351	cytosol	0.938045	other	0.961529
B9RHK9	unclassified	peroxisome	0.755662	peroxisome	0.781663	plastid	0.830968	plastid	0.830149
B9RHW8	unclassified	ER	0.893846	golgi	0.828662	nucleus	0.895032	other	0.868315
B9RHY3	unclassified	cytosol	0.53308	nucleus	0.54388	golgi	0.625742	other	0.565866
B9RI46	unclassified	vacuole	0.984815	mitochondrion	0.924678	vacuole	0.990174	mitochondrion	0.971792
B9RI77	unclassified	ER	0.217457	peroxisome	0.106948	ER	0.310368	peroxisome	0.200367
B9RIA7	unclassified	vacuole	0.937779	mitochondrion	0.780837	vacuole	0.963219	mitochondrion	0.788808
B9RIC6	unclassified	nucleus	0.435688	plastid	0.37886	nucleus	0.487943	plastid	0.437113
B9RIG9	unclassified	vacuole	0.952856	mitochondrion	0.865097	vacuole	0.957576	mitochondrion	0.902029
B9RIR8	unclassified	ER	0.878669	golgi	0.684591	cytosol	0.901559	other	0.798817
B9RJ81	unclassified	vacuole	0.99127	mitochondrion	0.950212	vacuole	0.993239	mitochondrion	0.958281
B9RJJ9	unclassified	ER	0.426639	vacuole	0.252813	nucleus	0.472586	other	0.312798
B9RJY9	unclassified	peroxisome	0.602942	peroxisome	0.577887	plastid	0.626574	plastid	0.541381
B9RKB8	unclassified	vacuole	0.958484	mitochondrion	0.834772	vacuole	0.965234	mitochondrion	0.929576
B9RKE7	unclassified	vacuole	0.974252	mitochondrion	0.924242	vacuole	0.978571	mitochondrion	0.990589
B9RKG2	unclassified	mitochondrion	0.899411	nucleus	0.785073	cytosol	0.966975	other	0.834525
B9RKK0	unclassified	ER	0.766388	golgi	0.776631	nucleus	0.864506	other	0.731003
B9RLK0	unclassified	ER	0.953134	golgi	0.890206	nucleus	0.957584	other	0.957234
B9RLL2	unclassified	vacuole	0.966158	mitochondrion	0.922358	vacuole	0.971346	mitochondrion	0.95375
B9RLM3	unclassified	vacuole	0.980447	mitochondrion	0.9449	vacuole	0.979714	mitochondrion	0.901277
B9RLN9	unclassified	vacuole	0.924669	mitochondrion	0.843309	vacuole	0.934902	mitochondrion	0.970992
B9RLS7	unclassified	ER	0.939931	golgi	0.86119	cytosol	0.954906	other	0.944412
B9RM04	unclassified	vacuole	0.985807	mitochondrion	0.917497	vacuole	0.98888	mitochondrion	0.95416
B9RM38	unclassified	ER	0.775836	golgi	0.708212	nucleus	0.782258	other	0.803173
B9RMR1	unclassified	ER	0.217457	peroxisome	0.106948	ER	0.310368	peroxisome	0.200367
B9RNC5	unclassified	ER	0.942828	golgi	0.834558	cytosol	0.934225	other	0.97922
B9RNE3	unclassified	vacuole	0.877843	mitochondrion	0.852093	vacuole	0.879435	mitochondrion	0.789161
B9RNG4	unclassified	nucleus	0.928705	golgi	0.853797	ER	0.946787	other	0.870895
B9RNH0	unclassified	golgi	0.591154	plastid	0.466039	golgi	0.575398	plastid	0.734205
B9RNR5	unclassified	vacuole	0.915102	mitochondrion	0.765962	vacuole	0.944851	mitochondrion	0.789486
B9RP12	unclassified	ER	0.798954	golgi	0.766773	cytosol	0.837808	other	0.815635
B9RP65	unclassified	plastid	0.148481	plastid	0.152309	golgi	0.265224	peroxisome	0.18368
B9RP99	unclassified	mitochondrion	0.807313	golgi	0.68909	ER	0.870948	other	0.715662
B9RPN4	unclassified	vacuole	0.612441	mitochondrion	0.529706	vacuole	0.632508	mitochondrion	0.543715
B9RQ45	unclassified	vacuole	0.946642	mitochondrion	0.899069	vacuole	0.944121	mitochondrion	0.834847
B9RQD9	unclassified	vacuole	0.984537	mitochondrion	0.947171	vacuole	0.987721	mitochondrion	0.97584
B9RQI0	unclassified	mitochondrion	0.87738	vacuole	0.680424	vacuole	0.877225	mitochondrion	0.934524
B9RR43	unclassified	golgi	0.118621	plastid	0.212991	golgi	0.256596	plastid	0.138045
B9RRA4	unclassified	ER	0.90667	golgi	0.854566	cytosol	0.925885	other	0.860968
B9RRQ8	unclassified	vacuole	0.989361	mitochondrion	0.948259	vacuole	0.991786	mitochondrion	0.969855
B9RRU5	unclassified	vacuole	0.992405	mitochondrion	0.948808	vacuole	0.993813	mitochondrion	0.94561
B9RRX6	unclassified	ER	0.217457	peroxisome	0.106948	ER	0.310368	peroxisome	0.200367
B9RT34	unclassified	vacuole	0.942852	mitochondrion	0.896426	vacuole	0.955814	mitochondrion	0.931579
B9RTE0	unclassified	ER	0.587187	golgi	0.536802	nucleus	0.554903	other	0.670968
B9RTJ5	unclassified	ER	0.9493	golgi	0.874283	cytosol	0.941872	other	0.98807
B9RTW2	unclassified	mitochondrion	0.752844	peroxisome	0.601402	mitochondrion	0.78752	peroxisome	0.506631
B9RU17	unclassified	vacuole	0.888105	mitochondrion	0.80026	vacuole	0.920356	mitochondrion	0.721624
B9RUL9	unclassified	vacuole	0.835723	mitochondrion	0.81324	vacuole	0.83975	mitochondrion	0.737305
B9RUM5	unclassified	vacuole	0.971004	mitochondrion	0.92193	vacuole	0.971302	mitochondrion	0.984927
B9RUT7	unclassified	vacuole	0.916486	mitochondrion	0.849995	vacuole	0.924733	mitochondrion	0.862131
B9RVW7	unclassified	vacuole	0.87009	mitochondrion	0.782298	vacuole	0.901376	mitochondrion	0.88968
B9RVY0	unclassified	vacuole	0.989178	mitochondrion	0.952359	vacuole	0.990253	mitochondrion	0.929654
B9RWE5	unclassified	ER	0.976399	golgi	0.908452	cytosol	0.979985	other	0.979708
B9RXF3	unclassified	vacuole	0.986003	mitochondrion	0.944518	vacuole	0.98829	mitochondrion	0.977763
B9RXH6	unclassified	ER	0.507452	peroxisome	0.509492	golgi	0.602994	other	0.665719
B9RYF4	unclassified	ER	0.958684	golgi	0.8644	cytosol	0.950513	other	0.989607
B9RYJ0	unclassified	vacuole	0.757072	mitochondrion	0.658736	vacuole	0.790447	mitochondrion	0.760995
B9RYN2	unclassified	ER	0.905223	golgi	0.870377	nucleus	0.919419	other	0.909053
B9RYN4	unclassified	ER	0.940743	golgi	0.825614	cytosol	0.962216	other	0.897563
B9RYV7	unclassified	ER	0.217457	peroxisome	0.106948	ER	0.310368	peroxisome	0.200367
B9RYW2	unclassified	ER	0.553318	peroxisome	0.446472	ER	0.606996	peroxisome	0.501765
B9RYZ3	unclassified	vacuole	0.960624	mitochondrion	0.87992	vacuole	0.967953	mitochondrion	0.955588
B9RZ99	unclassified	vacuole	0.982498	mitochondrion	0.911521	vacuole	0.983356	mitochondrion	0.913089
B9RZB7	unclassified	ER	0.785643	golgi	0.711411	cytosol	0.890056	other	0.761792
B9RZM6	unclassified	golgi	0.00636108	peroxisome	0.231898	golgi	0.316904	peroxisome	0.131921
B9RZW7	unclassified	vacuole	0.933735	mitochondrion	0.878968	vacuole	0.951361	mitochondrion	0.921328
B9S001	unclassified	vacuole	0.985025	mitochondrion	0.92258	vacuole	0.989172	mitochondrion	0.968373
B9S038	unclassified	vacuole	0.978089	mitochondrion	0.949825	vacuole	0.979438	mitochondrion	0.91599
B9S0H2	unclassified	vacuole	0.991926	mitochondrion	0.943578	vacuole	0.993307	mitochondrion	0.939906
B9S0M0	unclassified	vacuole	0.95267	mitochondrion	0.904699	vacuole	0.953216	mitochondrion	0.867913
B9S0R0	unclassified	vacuole	0.566569	mitochondrion	0.499222	vacuole	0.543252	mitochondrion	0.354092
B9S121	unclassified	vacuole	0.893897	golgi	0.78676	cytosol	0.90109	other	0.80899
B9S129	unclassified	ER	0.956293	golgi	0.875419	cytosol	0.967552	other	0.959415
B9S1F6	unclassified	vacuole	0.95607	mitochondrion	0.892506	vacuole	0.967012	mitochondrion	0.962865
B9S1U1	unclassified	vacuole	0.962308	mitochondrion	0.901479	vacuole	0.97116	mitochondrion	0.944154
B9S3L5	unclassified	vacuole	0.989835	mitochondrion	0.942894	vacuole	0.992304	mitochondrion	0.96123
B9S4H5	unclassified	vacuole	0.949971	mitochondrion	0.875843	vacuole	0.962448	mitochondrion	0.969743
B9S4M4	unclassified	ER	0.962704	golgi	0.874394	cytosol	0.964049	other	0.978172
B9S527	unclassified	ER	0.217457	peroxisome	0.106948	ER	0.310368	peroxisome	0.200367
B9S588	unclassified	mitochondrion	0.921671	vacuole	0.800566	vacuole	0.888263	mitochondrion	0.982063
B9S5K6	unclassified	cytosol	0.83798	golgi	0.721319	ER	0.858282	other	0.869073
B9S5Q7	unclassified	vacuole	0.922127	mitochondrion	0.758446	vacuole	0.941869	mitochondrion	0.740527
B9S648	unclassified	ER	0.831552	golgi	0.818393	nucleus	0.879213	other	0.778509
B9S684	unclassified	vacuole	0.91878	mitochondrion	0.784799	vacuole	0.958942	mitochondrion	0.772038
B9S687	unclassified	vacuole	0.954601	mitochondrion	0.868368	vacuole	0.960747	mitochondrion	0.920313
B9S6W1	unclassified	vacuole	0.525398	mitochondrion	0.415643	vacuole	0.425237	mitochondrion	0.256227
B9S6X9	unclassified	ER	0.782238	golgi	0.666272	cytosol	0.868008	other	0.801425
B9S7D1	unclassified	ER	0.934979	golgi	0.848266	cytosol	0.95496	other	0.950745
B9S7W1	unclassified	ER	0.96049	golgi	0.875045	cytosol	0.954901	other	0.98553
B9S7Y8	unclassified	vacuole	0.68893	mitochondrion	0.615558	vacuole	0.717861	mitochondrion	0.720411
B9S876	unclassified	vacuole	0.906156	mitochondrion	0.833875	vacuole	0.92159	mitochondrion	0.972033
B9S8E1	unclassified	ER	0.963183	golgi	0.835256	cytosol	0.95747	other	0.963924
B9S988	unclassified	ER	0.977687	golgi	0.897299	cytosol	0.97526	other	0.99208
B9S9X3	unclassified	nucleus	0.873612	golgi	0.795849	ER	0.892938	other	0.92012
B9S9Z1	unclassified	ER	0.905908	golgi	0.843651	cytosol	0.912039	other	0.922988
B9SAT7	unclassified	ER	0.946683	golgi	0.864696	nucleus	0.938557	other	0.98453
B9SB31	unclassified	nucleus	0.459669	plastid	0.35052	nucleus	0.519561	plastid	0.359434
B9SB76	unclassified	mitochondrion	0.812629	vacuole	0.668462	nucleus	0.789585	other	0.777111
B9SBJ5	unclassified	vacuole	0.944936	mitochondrion	0.878513	vacuole	0.915866	mitochondrion	0.783219
B9SBK6	unclassified	ER	0.912418	golgi	0.845047	nucleus	0.920063	other	0.892481
B9SBL7	unclassified	ER	0.878285	golgi	0.841999	nucleus	0.8852	other	0.843104
B9SBM3	unclassified	vacuole	0.988998	mitochondrion	0.959489	vacuole	0.989497	mitochondrion	0.930155
B9SCV1	unclassified	vacuole	0.965808	mitochondrion	0.922233	vacuole	0.97098	mitochondrion	0.934727
B9SCW9	unclassified	vacuole	0.945415	mitochondrion	0.86465	vacuole	0.951787	mitochondrion	0.892401
B9SCY6	unclassified	peroxisome	0.53955	cytosol	0.573296	ER	0.683151	other	0.712345
B9SD03	unclassified	vacuole	0.614763	mitochondrion	0.508367	vacuole	0.56757	mitochondrion	0.389926
B9SD33	unclassified	ER	0.924588	golgi	0.865255	nucleus	0.917257	other	0.97864
B9SDA4	unclassified	vacuole	0.940947	mitochondrion	0.868932	vacuole	0.946677	mitochondrion	0.988427
B9SDR8	unclassified	ER	0.963425	golgi	0.890977	cytosol	0.963845	other	0.982307
B9SE83	unclassified	ER	0.973933	golgi	0.894585	cytosol	0.977752	other	0.977392
B9SES1	unclassified	ER	0.532414	golgi	0.655824	cytosol	0.69698	other	0.562516
B9SF12	unclassified	ER	0.705196	golgi	0.664591	nucleus	0.815452	other	0.647955
B9SF39	unclassified	vacuole	0.944219	mitochondrion	0.877736	vacuole	0.95804	mitochondrion	0.948634
B9SFA3	unclassified	vacuole	0.872305	mitochondrion	0.747213	vacuole	0.871496	mitochondrion	0.79614
B9SFD0	unclassified	vacuole	0.525398	mitochondrion	0.415643	vacuole	0.425237	mitochondrion	0.256227
B9SG95	unclassified	ER	0.979209	golgi	0.899789	cytosol	0.977991	other	0.984804
B9SGH8	unclassified	ER	0.863094	golgi	0.685083	cytosol	0.776046	other	0.850069
B9SGN3	unclassified	vacuole	0.990121	mitochondrion	0.952944	vacuole	0.992986	mitochondrion	0.965282
B9SGQ3	unclassified	ER	0.601999	golgi	0.69534	cytosol	0.724708	other	0.622462
B9SH53	unclassified	vacuole	0.952955	mitochondrion	0.904723	vacuole	0.961252	mitochondrion	0.940966
B9SHK1	unclassified	ER	0.96591	golgi	0.896503	cytosol	0.966791	other	0.97615
B9SHK2	unclassified	ER	0.802462	golgi	0.779917	cytosol	0.905653	other	0.826759
B9SHK7	unclassified	golgi	0.220418	plastid	0.273899	golgi	0.373997	plastid	0.196607
B9SI39	unclassified	vacuole	0.975041	mitochondrion	0.920654	vacuole	0.980864	mitochondrion	0.982421
B9SI90	unclassified	ER	0.925387	golgi	0.846348	cytosol	0.933389	other	0.911691
B9SID0	unclassified	vacuole	0.928576	mitochondrion	0.779156	vacuole	0.941058	mitochondrion	0.749564
B9SIJ1	unclassified	ER	0.204318	peroxisome	0.107255	vacuole	0.27749	other	0.21823
B9SIP6	unclassified	vacuole	0.900367	mitochondrion	0.853104	vacuole	0.904478	mitochondrion	0.867028
B9SIV4	unclassified	ER	0.969715	golgi	0.870059	cytosol	0.972323	other	0.976716
B9SJ58	unclassified	ER	0.862915	golgi	0.78969	nucleus	0.869074	other	0.850471
B9SJ70	unclassified	ER	0.85664	golgi	0.778632	cytosol	0.849837	other	0.903839
B9SJC9	unclassified	vacuole	0.991131	mitochondrion	0.952842	vacuole	0.990525	mitochondrion	0.919493
B9SJI8	unclassified	ER	0.787324	golgi	0.636669	cytosol	0.866643	other	0.739887
B9SJM5	unclassified	ER	0.940504	golgi	0.802819	cytosol	0.936912	other	0.914133
B9SJN4	unclassified	golgi	0.497598	ER	0.515	cytosol	0.616863	other	0.486482
B9SJV6	unclassified	nucleus	0.665235	golgi	0.600803	ER	0.695267	other	0.745618
B9SK06	unclassified	vacuole	0.868588	mitochondrion	0.81613	vacuole	0.868103	mitochondrion	0.785557
B9SK16	unclassified	vacuole	0.898174	mitochondrion	0.79705	vacuole	0.916958	mitochondrion	0.73591
B9SK23	unclassified	vacuole	0.903434	mitochondrion	0.848229	vacuole	0.918636	mitochondrion	0.901739
B9SK68	unclassified	vacuole	0.591183	mitochondrion	0.468039	vacuole	0.572169	mitochondrion	0.404478
B9SK70	unclassified	vacuole	0.964019	mitochondrion	0.912854	vacuole	0.972071	mitochondrion	0.963257
B9SKH7	unclassified	vacuole	0.97292	mitochondrion	0.881648	vacuole	0.978123	mitochondrion	0.888566
B9SKR2	unclassified	ER	0.857839	golgi	0.751041	cytosol	0.898842	other	0.885584
B9SKS5	unclassified	cytosol	0.683092	nucleus	0.576739	vacuole	0.774395	other	0.709265
B9SLJ7	unclassified	vacuole	0.985307	mitochondrion	0.968146	vacuole	0.985658	mitochondrion	0.903815
B9SLS3	unclassified	vacuole	0.984017	mitochondrion	0.94717	vacuole	0.981624	mitochondrion	0.90462
B9SLZ3	unclassified	vacuole	0.977326	mitochondrion	0.895768	vacuole	0.983868	mitochondrion	0.962904
B9SMA5	unclassified	cytosol	0.537362	nucleus	0.518033	golgi	0.573159	other	0.483759
B9SMR1	unclassified	mitochondrion	0.96315	vacuole	0.78482	golgi	0.929095	other	0.898393
[truncated: 261 more rows]
