# Supplementary material for: Mapping the castor bean endosperm proteome revealed a metabolic interaction between plastid, mitochondria, and peroxisomes to optimize seedling growth
Source: Front Plant Sci. 2023 Oct 6;14:1182105. doi: 10.3389/fpls.2023.1182105 (PMC10588648; doi:10.3389/fpls.2023.1182105)
Supplement: Supplementary Table 4 — List of proteins found in peroxisomes, mitochondria, and plastids isolated from castor bean etiolated endosperm in this study. For functional annotation of proteins and their assignment to biological processes or metabolic pathways, gene ontology analysis was performed by Uniprot. [file Table_4.xlsx]

## Sheet: Peroxisome
Supplemental Table S4. List of proteins found in peroxisomes isolated from castor bean etiolated endosperm in this study. For functional annotation of proteins and their assignment to biological processes or metabolic pathways, gene ontology analysis was performed by Uniprot.
UniProt ID	AGI	Process (Manually curated)	Pathway (Manually curated)	Annotation (Manually curated)	Gene Ontology (GO)	Column1	Column2
B9SPJ9	AT1G70580	Carbohydrate metabolism	Glycolate shunt	Glutamate/glyoxylate aminotransferase	alanine-glyoxylate transaminase activity [GO:0008453]; glycine:2-oxoglutarate aminotransferase activity [GO:0047958]; L-alanine:2-oxoglutarate aminotransferase activity [GO:0004021]; pyridoxal phosphate binding [GO:0030170]; biosynthetic process [GO:0009058]; L-alanine catabolic process [GO:0042853]; photorespiration [GO:0009853]
B9S0Y9	AT3G14420	Carbohydrate metabolism	Glycolate shunt	Glycolate oxidase	peroxisome [GO:0005777]; (S)-2-hydroxy-acid oxidase activity [GO:0003973]; FMN binding [GO:0010181]; oxidative photosynthetic carbon pathway [GO:0009854]; response to other organism [GO:0051707]
B9RB57	AT5G04620	Cofactor metabolism	Biotin biosynthesis	7-keto-8-amino pelargonic acid synthase (biotin F)	protein self-association [GO:0043621]; unfolded protein binding [GO:0051082]; protein complex oligomerization [GO:0051259]; protein folding [GO:0006457]; response to heat [GO:0009408]; response to hydrogen peroxide [GO:0042542]; response to salt stress [GO:0009651]
B9SYD9	AT2G01670	Cofactor metabolism	CoA homeostasis	NUDIX hydrolase	cytoplasm [GO:0005737]; nucleus [GO:0005634]; hydrolase activity [GO:0016787]; metal ion binding [GO:0046872]
B9SCL6	AT3G44880	Miscellaneous function	Chlorophyll degradation	Pheophorbide a oxygenase for chlorophyll degradation	chloroplast [GO:0009507]; cytoplasm [GO:0005737]; 2 iron, 2 sulfur cluster binding [GO:0051537]; chlorophyllide a oxygenase [overall] activity [GO:0010277]; metal ion binding [GO:0046872]; oxidoreductase activity [GO:0016491]; pheophorbide a oxygenase activity [GO:0032441]
B9RWA0	AT4G15093	Miscellaneous function	Secondary metabolism	Aromatic ring-cleavage dioxygenase	dioxygenase activity [GO:0051213]; ferrous iron binding [GO:0008198]; oxidoreductase activity, acting on single donors with incorporation of molecular oxygen [GO:0016701]; zinc ion binding [GO:0008270]; cellular aromatic compound metabolic process [GO:0006725]
B9R8Y8	AT3G48170	Nitrogen and sulfur metabolism	Polyamine catabolism	Betaine aldehyde dehydrogenase 2 (aldehyde dehydrogenase 10A9)	betaine-aldehyde dehydrogenase activity [GO:0008802]
B9RAV9	AT2G42490	Nitrogen and sulfur metabolism	Polyamine catabolism	Copper-containing amine oxidase	aminoacetone:oxygen oxidoreductase(deaminating) activity [GO:0052594]; copper ion binding [GO:0005507]; phenethylamine:oxygen oxidoreductase (deaminating) activity [GO:0052596]; primary amine oxidase activity [GO:0008131]; quinone binding [GO:0048038]; tryptamine:oxygen oxidoreductase (deaminating) activity [GO:0052593]; amine metabolic process [GO:0009308]
B9SPK3	AT2G42490	Nitrogen and sulfur metabolism	Polyamine catabolism	Copper-containing amine oxidase	aminoacetone:oxygen oxidoreductase(deaminating) activity [GO:0052594]; copper ion binding [GO:0005507]; phenethylamine:oxygen oxidoreductase (deaminating) activity [GO:0052596]; primary amine oxidase activity [GO:0008131]; quinone binding [GO:0048038]; tryptamine:oxygen oxidoreductase (deaminating) activity [GO:0052593]; amine metabolic process [GO:0009308]
B9S6G9	AT2G43020	Nitrogen and sulfur metabolism	Polyamine catabolism	FAD-dependent polyamine oxidase	peroxisome [GO:0005777]; monoamine oxidase activity [GO:0097621]; oxidoreductase activity [GO:0016491]; polyamine oxidase activity [GO:0046592]; polyamine catabolic process [GO:0006598]		monoamine oxidase activity [GO:0097621]; oxidoreductase activity [GO:0016491]; polyamine oxidase activity [GO:0046592]
B9RBI9	AT3G01910	Nitrogen and sulfur metabolism	Sulfite oxidation	Sulfite oxidase (molybdenum (MO)-dependent)	mitochondrion [GO:0005739]; heme binding [GO:0020037]; molybdenum ion binding [GO:0030151]; molybdopterin cofactor binding [GO:0043546]; sulfite oxidase activity [GO:0008482]; sulfur compound metabolic process [GO:0006790]
B9RSJ0	AT1G50510	Nucleic acid catabolism	Pseudouridine catabolism	Pseudouridine monophosphate glycosylase (PUMY)	hydrolase activity, acting on glycosyl bonds [GO:0016798]; metal ion binding [GO:0046872]; pseudouridylate synthase activity [GO:0004730]
B9RSB9	AT2G26230	Nucleic acid catabolism	Urate degradation	Urate oxidase (uricase)	peroxisome [GO:0005777]; urate oxidase activity [GO:0004846]; purine nucleobase catabolic process [GO:0006145]; urate catabolic process [GO:0019628]
B9R7Q6	AT1G47750	Organelle biogenesis	Peroxisome biogenesis	Peroxin 11a (peroxisomal biogenesis factor)	integral component of peroxisomal membrane [GO:0005779]; peroxisomal membrane [GO:0005778]; identical protein binding [GO:0042802]; peroxisome fission [GO:0016559]; regulation of peroxisome size [GO:0044375]
B9RDK6	AT1G01820	Organelle biogenesis	Peroxisome biogenesis	Peroxin 11c (peroxisomal biogenesis factor)	integral component of peroxisomal membrane [GO:0005779]; peroxisomal membrane [GO:0005778]; identical protein binding [GO:0042802]; peroxisome fission [GO:0016559]; regulation of peroxisome size [GO:0044375]
B9RQV5	AT2G26350	Protein import	Protein import	Peroxin 10 (peroxisome-associated ubiquitination machinery, RING finder protein)	peroxisomal membrane [GO:0005778]; metal ion binding [GO:0046872]; protein import into peroxisome matrix [GO:0016558]
B9S7M1	AT3G04460	Protein import	Protein import	Peroxin 12 (peroxisome-associated ubiquitination machinery, RING finder protein)	integral component of peroxisomal membrane [GO:0005779]; peroxisomal importomer complex [GO:1990429]; protein C-terminus binding [GO:0008022]; ubiquitin-protein transferase activity [GO:0004842]; zinc ion binding [GO:0008270]; protein import into peroxisome matrix [GO:0016558]; protein monoubiquitination [GO:0006513]
B9RB25	AT5G62810	Protein import	Protein import	Peroxin 14 (component of the protein import maschinery)	integral component of membrane [GO:0016021]; peroxisomal importomer complex [GO:1990429]; peroxisomal membrane [GO:0005778]; signaling receptor binding [GO:0005102]; protein import into peroxisome matrix, docking [GO:0016560]
B9RDI7	AT2G45690	Protein import	Protein import	Peroxin 16 (recruits PEX3 to the ER before the formation of pre-peroxisomes)	integral component of membrane [GO:0016021]; peroxisomal membrane [GO:0005778]; peroxisome organization [GO:0007031]
B9RQI5	AT1G79810	Protein import	Protein import	Peroxin 2 (peroxisome-associated ubiquitination machinery, RING finder protein)	peroxisomal membrane [GO:0005778]; metal ion binding [GO:0046872]; protein import into peroxisome matrix [GO:0016558]
B9SU93	AT1G48635	Protein import	Protein import	Peroxin 3 (component of the protein import maschinery; membrane anchor for PEX19)	integral component of peroxisomal membrane [GO:0005779]; protein-macromolecule adaptor activity [GO:0030674]; protein import into peroxisome membrane [GO:0045046]
B9ST92	AT5G56290	Protein import	Protein import	Peroxin 5 (peroxisomal receptor responsive to type I peroxisomal targeting signal PTS1)	cytosol [GO:0005829]; peroxisomal membrane [GO:0005778]; peroxisome matrix targeting signal-1 binding [GO:0005052]; protein import into peroxisome matrix, docking [GO:0016560]
B9TAP0	AT5G56290	Protein import	Protein import	Peroxin 5 (peroxisomal receptor responsive to type I peroxisomal targeting signal PTS1)	cytosol [GO:0005829]; peroxisomal membrane [GO:0005778]; peroxisome matrix targeting signal-1 binding [GO:0005052]; protein import into peroxisome matrix, docking [GO:0016560]
B9T845	AT1G29260	Protein import	Protein import	Peroxin 7 (protein receptor responsive to type II peroxisomal targeting signal PTS2)	cytosol [GO:0005829]; peroxisomal matrix [GO:0005782]; acyltransferase activity [GO:0016746]; peroxisome matrix targeting signal-2 binding [GO:0005053]; protein import into peroxisome matrix [GO:0016558]
B9RP30	AT4G32250	Protein modification	Protein modification	Protein kinase	integral component of membrane [GO:0016021]; ATP binding [GO:0005524]; protein kinase activity [GO:0004672]; protein phosphorylation [GO:0006468]
B9SD05	AT1G79600	Protein modification	Protein modification	Protein kinase	ATP binding [GO:0005524]; protein kinase activity [GO:0004672]; protein phosphorylation [GO:0006468]
B9SS30	AT5G47040	Protein quality control	Protein quality control	ATP-dependent Lon-type serine protease	peroxisomal matrix [GO:0005782]; ATP binding [GO:0005524]; ATP hydrolysis activity [GO:0016887]; ATP-dependent peptidase activity [GO:0004176]; serine-type endopeptidase activity [GO:0004252]; protein import into peroxisome matrix [GO:0016558]; protein processing [GO:0016485]; protein quality control for misfolded or incompletely synthesized proteins [GO:0006515]; protein targeting to peroxisome …
B9SYE2	AT5G37670	Protein quality control	Protein quality control	Chaperone, small heat shock protein	protein self-association [GO:0043621]; unfolded protein binding [GO:0051082]; protein complex oligomerization [GO:0051259]; protein folding [GO:0006457]; response to heat [GO:0009408]; response to hydrogen peroxide [GO:0042542]; response to salt stress [GO:0009651]
B9RAQ2	AT5G50260	Protein quality control	Protein quality control	Cysteine endopeptidase	extracellular space [GO:0005615]; lysosome [GO:0005764]; 2-alkenal reductase [NAD(P)+] activity [GO:0032440]; cysteine-type endopeptidase activity [GO:0004197]; proteolysis involved in protein catabolic process [GO:0051603]
B9RBB4	AT1G28320	Protein quality control	Protein quality control	Deg-type protease 15 (serine-type endopeptidase)	peroxisome [GO:0005777]; serine-type endopeptidase activity [GO:0004252]; protein processing [GO:0016485]
B9T3D8	AT2G23970	Protein quality control	Protein quality control	Gamma-glutamyl peptidase	cytosol [GO:0005829]
B9T1F5	AT2G41790	Protein quality control	Protein quality control	Peptidase M16 family protein	cytosol [GO:0005829]; mitochondrion [GO:0005739]; metal ion binding [GO:0046872]; metalloendopeptidase activity [GO:0004222]; peptide catabolic process [GO:0043171]; proteolysis involved in protein catabolic process [GO:0051603]
B9SUD5	AT3G54850	Protein quality control	Protein quality control	RING-type E3 ubiquitin transferase	cytoplasm [GO:0005737]; nucleus [GO:0005634]; ligase activity [GO:0016874]; ubiquitin-protein transferase activity [GO:0004842]; cell surface receptor signaling pathway [GO:0007166]
B9RN74	AT2G47110	Protein quality control	Protein quality control	Ubiquitin 6 (S27A ribosomal protein fused to Ub-type ubiquitin-fold protein)	cytoplasm [GO:0005737]; nucleus [GO:0005634]; ribonucleoprotein complex [GO:1990904]; ribosome [GO:0005840]; metal ion binding [GO:0046872]; mRNA binding [GO:0003729]; protein tag [GO:0031386]; structural constituent of ribosome [GO:0003735]; ubiquitin protein ligase binding [GO:0031625]; modification-dependent protein catabolic process [GO:0019941]; protein ubiquitination [GO:0016567]; translati…
B9RKN9	AT5G11520	Redox metabolism	NAD(H)-regeneration	Aspartate aminotransferase	mitochondrion [GO:0005739]; L-aspartate:2-oxoglutarate aminotransferase activity [GO:0004069]; pyridoxal phosphate binding [GO:0030170]; biosynthetic process [GO:0009058]; cellular amino acid metabolic process [GO:0006520]
B9RS47	AT5G11520	Redox metabolism	NAD(H)-regeneration	Aspartate aminotransferase	mitochondrion [GO:0005739]; L-aspartate:2-oxoglutarate aminotransferase activity [GO:0004069]; pyridoxal phosphate binding [GO:0030170]; biosynthetic process [GO:0009058]; cellular amino acid metabolic process [GO:0006520]
B9S7S1	AT2G22780	Redox metabolism	NAD(H)-regeneration	Peroxisomal NAD-malate dehydrogenase	cytoplasm [GO:0005737]; L-malate dehydrogenase activity [GO:0030060]; malate metabolic process [GO:0006108]; tricarboxylic acid cycle [GO:0006099]
B9T172	AT5G09660	Redox metabolism	NAD(H)-regeneration	Peroxisomal NAD-malate dehydrogenase	cytoplasm [GO:0005737]; L-malate dehydrogenase activity [GO:0030060]; malate metabolic process [GO:0006108]; tricarboxylic acid cycle [GO:0006099]
B9RWU6	AT5G24400	Redox metabolism	NADP(H)-regeneration	6-phosphogluconolactonase	cytoplasm [GO:0005737]; 6-phosphogluconolactonase activity [GO:0017057]; carbohydrate metabolic process [GO:0005975]; pentose-phosphate shunt, oxidative branch [GO:0009051]
B9SMI9	AT1G54340	Redox metabolism	NADP(H)-regeneration	NADP-dependent isocitrate dehydrogenase	mitochondrion [GO:0005739]; isocitrate dehydrogenase (NADP+) activity [GO:0004450]; magnesium ion binding [GO:0000287]; NAD binding [GO:0051287]; isocitrate metabolic process [GO:0006102]; NADP metabolic process [GO:0006739]; tricarboxylic acid cycle [GO:0006099]
B9SBX6	AT2G24270	Redox metabolism	NADP(H)-regeneration	Non-phosphorylating NADP-dependent glyceraldehyde-3-phosphate dehydrogenase	glyceraldehyde-3-phosphate dehydrogenase (NADP+) (non-phosphorylating) activity [GO:0008886]; lactaldehyde dehydrogenase activity [GO:0008911]
B9SXV4	AT4G35000	ROS metabolism	ROS detoxification	Ascorbate peroxidase 3	chloroplast [GO:0009507]; integral component of membrane [GO:0016021]; heme binding [GO:0020037]; L-ascorbate peroxidase activity [GO:0016688]; metal ion binding [GO:0046872]; peroxidase activity [GO:0004601]; cellular response to oxidative stress [GO:0034599]; hydrogen peroxide catabolic process [GO:0042744]; response to reactive oxygen species [GO:0000302]
B9R8N4	AT4G35090	ROS metabolism	ROS detoxification	Catalase	cytoplasm [GO:0005737]; peroxisome [GO:0005777]; plasma membrane [GO:0005886]; catalase activity [GO:0004096]; heme binding [GO:0020037]; metal ion binding [GO:0046872]; hydrogen peroxide catabolic process [GO:0042744]; response to hydrogen peroxide [GO:0042542]
B9S6U0	AT4G35090	ROS metabolism	ROS detoxification	Catalase	cytoplasm [GO:0005737]; peroxisome [GO:0005777]; plasma membrane [GO:0005886]; catalase activity [GO:0004096]; heme binding [GO:0020037]; metal ion binding [GO:0046872]; hydrogen peroxide catabolic process [GO:0042744]; response to hydrogen peroxide [GO:0042542]
B9RCA1	AT5G41210	ROS metabolism	ROS detoxification	Glutathione S-transferase THETA 1	glutathione transferase activity [GO:0004364]; response to chemical [GO:0042221]
B9S635	AT3G27820	ROS metabolism	ROS detoxification	Monodehydroascorbate reductase	cytoplasm [GO:0005737]; integral component of membrane [GO:0016021]; flavin adenine dinucleotide binding [GO:0050660]; monodehydroascorbate reductase (NADH) activity [GO:0016656]; oxidoreductase activity, acting on NAD(P)H [GO:0016651]
B9RXD8	AT4G05530	Secondary metabolism	Auxin biosynthesis	Indole-3-butyric acid response 1 (short-chain dehydrogenase isoform a)	carbonyl reductase (NADPH) activity [GO:0004090]
B9STJ1	AT4G14430	Secondary metabolism	Auxin biosynthesis	Indole-3-butyric acid response 10 (delta(3)-delta(2)-enoyl-CoA isomerase 2)	delta(3)-delta(2)-enoyl-CoA isomerase activity [GO:0004165]; enoyl-CoA hydratase activity [GO:0004300]; fatty acid beta-oxidation [GO:0006635]
B9RT92	AT3G06810	Secondary metabolism	Auxin biosynthesis	Indole-3-butyric acid response 3 (Acyl-CoA dehydrogenase/oxidase)	cytoplasm [GO:0005737]; acyl-CoA dehydrogenase activity [GO:0003995]; flavin adenine dinucleotide binding [GO:0050660]; fatty acid beta-oxidation using acyl-CoA dehydrogenase [GO:0033539]
B9RT93	AT3G06810	Secondary metabolism	Auxin biosynthesis	Indole-3-butyric acid response 3 (Acyl-CoA dehydrogenase/oxidase)	cytoplasm [GO:0005737]; acyl-CoA dehydrogenase activity [GO:0003995]; flavin adenine dinucleotide binding [GO:0050660]; fatty acid beta-oxidation using acyl-CoA dehydrogenase [GO:0033539]
B9SA57	AT5G47720	Secondary metabolism	Isoprenoid biosynthesis, MEV pathway	Acetyl-CoA acetyltransferase	acetyl-CoA C-acetyltransferase activity [GO:0003985]; fatty acid beta-oxidation [GO:0006635]
B9RU86	AT2G26800	Secondary metabolism	Isoprenoid biosynthesis, MEV pathway	Hydroxymethylglutaryl-CoA lyase	hydroxymethylglutaryl-CoA lyase activity [GO:0004419]; ketone body biosynthetic process [GO:0046951]; leucine catabolic process [GO:0006552]; lipid metabolic process [GO:0006629]
B9S0G8	AT4G05160	Secondary metabolism	Jasmonic acid biosynthesis	4-coumarate-CoA ligase-like 7 (acyl-CoA synthetase 6)	integral component of membrane [GO:0016021]; CoA-ligase activity [GO:0016405]; oxidoreductase activity [GO:0016491]
B9SCH9	AT4G05160	Secondary metabolism	Jasmonic acid biosynthesis	4-coumarate-CoA ligase-like 7 (acyl-CoA synthetase 6)	CoA-ligase activity [GO:0016405]; oxidoreductase activity [GO:0016491]
B9R8J7	AT1G20510	Secondary metabolism	Jasmonic acid biosynthesis	OPC-8:0 CoA ligase	integral component of membrane [GO:0016021]; peroxisome [GO:0005777]; CoA-ligase activity [GO:0016405]; oxidoreductase activity [GO:0016491]
B9RRB8	AT2G06050	Secondary metabolism	Jasmonic acid biosynthesis	Oxophytodienoic acid reductase 3	peroxisome [GO:0005777]; 12-oxophytodienoate reductase activity [GO:0016629]; FMN binding [GO:0010181]; oxidoreductase activity [GO:0016491]; jasmonic acid biosynthetic process [GO:0009695]; oxylipin biosynthetic process [GO:0031408]
B9T456	AT5G48930	Secondary metabolism	Phenylpropanoid pathway	Hydroxycinnamoyl-CoA shikimate transferase, quinate hydroxycinnamoyltransferase	acyltransferase activity, transferring groups other than amino-acyl groups [GO:0016747]; anthranilate N-benzoyltransferase activity [GO:0047672]
B9SH93	AT1G60550	Secondary metabolism	Phylloquinone (vitamin K) biosynthesis	Naphthoate synthase	cytosol [GO:0005829]; 1,4-dihydroxy-2-naphthoyl-CoA synthase activity [GO:0008935]; menaquinone biosynthetic process [GO:0009234]
B9R8M5	AT1G20560	Secondary metabolism	Phylloquinone (vitamin K) biosynthesis	O-succinylbenzoate-CoA ligase	o-succinylbenzoate-CoA ligase activity [GO:0008756]
B9S6X4	AT5G16370	Secondary metabolism	Phylloquinone (vitamin K) biosynthesis	O-succinylbenzoate-CoA ligase	o-succinylbenzoate-CoA ligase activity [GO:0008756]
B9RTI4	AT3G63410	Secondary metabolism	Ubiquinone biosynthesis	Methyl-phytyl-hydroquinone/-solanyl-benzoquinone methyltransferase	integral component of membrane [GO:0016021]; 2-methyl-6-phytyl-1,4-benzoquinone methyltransferase activity [GO:0051741]; methylation [GO:0032259]; organic substance metabolic process [GO:0071704]
B9S554	AT2G33150	Storage lipid catabolism	Fatty acid β‐oxidation	3-Ketoacyl-CoA thiolase	peroxisome [GO:0005777]; acetyl-CoA C-acyltransferase activity [GO:0003988]; fatty acid beta-oxidation [GO:0006635]; phenylacetate catabolic process [GO:0010124]
B9RWL7	AT2G33150	Storage lipid catabolism	Fatty acid β‐oxidation	3-Ketoacyl-CoA thiolase	peroxisome [GO:0005777]; acetyl-CoA C-acyltransferase activity [GO:0003988]; fatty acid beta-oxidation [GO:0006635]; phenylacetate catabolic process [GO:0010124]
B9SGN6	AT1G06290	Storage lipid catabolism	Fatty acid β‐oxidation	Acyl-CoA oxidase	peroxisome [GO:0005777]; acyl-CoA oxidase activity [GO:0003997]; FAD binding [GO:0071949]; fatty acid binding [GO:0005504]; flavin adenine dinucleotide binding [GO:0050660]; fatty acid beta-oxidation using acyl-CoA oxidase [GO:0033540]; lipid homeostasis [GO:0055088]
B9SH72	AT4G16760	Storage lipid catabolism	Fatty acid β‐oxidation	Acyl-CoA oxidase	peroxisome [GO:0005777]; acyl-CoA oxidase activity [GO:0003997]; FAD binding [GO:0071949]; fatty acid binding [GO:0005504]; flavin adenine dinucleotide binding [GO:0050660]; palmitoyl-CoA oxidase activity [GO:0016401]; fatty acid beta-oxidation using acyl-CoA oxidase [GO:0033540]; lipid homeostasis [GO:0055088]; long-chain fatty acid metabolic process [GO:0001676]; very long-chain fatty acid meta…
B9T1J4	AT3G51840	Storage lipid catabolism	Fatty acid β‐oxidation	Acyl-CoA oxidase	peroxisome [GO:0005777]; acyl-CoA dehydrogenase activity [GO:0003995]; acyl-CoA oxidase activity [GO:0003997]; flavin adenine dinucleotide binding [GO:0050660]; fatty acid beta-oxidation [GO:0006635]
B9T4G4	AT5G65110	Storage lipid catabolism	Fatty acid β‐oxidation	Acyl-CoA oxidase	peroxisome [GO:0005777]; acyl-CoA oxidase activity [GO:0003997]; FAD binding [GO:0071949]; fatty acid binding [GO:0005504]; flavin adenine dinucleotide binding [GO:0050660]; fatty acid beta-oxidation using acyl-CoA oxidase [GO:0033540]; lipid homeostasis [GO:0055088]
B9T4G5	AT5G65110	Storage lipid catabolism	Fatty acid β‐oxidation	Acyl-CoA oxidase	peroxisome [GO:0005777]; acyl-CoA oxidase activity [GO:0003997]; FAD binding [GO:0071949]; fatty acid binding [GO:0005504]; flavin adenine dinucleotide binding [GO:0050660]; fatty acid beta-oxidation using acyl-CoA oxidase [GO:0033540]; lipid homeostasis [GO:0055088]
A1X860	AT5G27600	Storage lipid catabolism	Fatty acid β‐oxidation	Long-chain acyl-activating enzyme	endoplasmic reticulum [GO:0005783]; membrane [GO:0016020]; ATP binding [GO:0005524]; long-chain fatty acid-CoA ligase activity [GO:0004467]
B9RKN5	AT4G29010	Storage lipid catabolism	Fatty acid β‐oxidation	Multifunctional protein	integral component of membrane [GO:0016021]; peroxisome [GO:0005777]; 3-hydroxyacyl-CoA dehydrogenase activity [GO:0003857]; 3-hydroxybutyryl-CoA epimerase activity [GO:0008692]; delta(3)-delta(2)-enoyl-CoA isomerase activity [GO:0004165]; enoyl-CoA hydratase activity [GO:0004300]; NAD+ binding [GO:0070403]; fatty acid beta-oxidation [GO:0006635]
B9RT76	AT3G06860	Storage lipid catabolism	Fatty acid β‐oxidation	Multifunctional protein	peroxisome [GO:0005777]; 3-hydroxyacyl-CoA dehydrogenase activity [GO:0003857]; 3-hydroxybutyryl-CoA epimerase activity [GO:0008692]; delta(3)-delta(2)-enoyl-CoA isomerase activity [GO:0004165]; enoyl-CoA hydratase activity [GO:0004300]; NAD+ binding [GO:0070403]; fatty acid beta-oxidation [GO:0006635]
B9RT77	AT3G06860	Storage lipid catabolism	Fatty acid β‐oxidation	Multifunctional protein	peroxisome [GO:0005777]; 3-hydroxyacyl-CoA dehydrogenase activity [GO:0003857]; 3-hydroxybutyryl-CoA epimerase activity [GO:0008692]; delta(3)-delta(2)-enoyl-CoA isomerase activity [GO:0004165]; enoyl-CoA hydratase activity [GO:0004300]; NAD+ binding [GO:0070403]; fatty acid beta-oxidation [GO:0006635]
B9RE68	AT5G23050	Storage lipid catabolism	Fatty acid β‐oxidation	Short-chain acyl-activating enzyme	integral component of membrane [GO:0016021]; acetate-CoA ligase activity [GO:0003987]
B9ST69	AT3G14130	Storage lipid catabolism	Fatty acid β‐oxidation, auxiliary	2-Hydroxy acid oxidase	peroxisome [GO:0005777]; (S)-2-hydroxy-acid oxidase activity [GO:0003973]; FMN binding [GO:0010181]; oxidative photosynthetic carbon pathway [GO:0009854]; response to other organism [GO:0051707]
B9ST75	AT3G14130	Storage lipid catabolism	Fatty acid β‐oxidation, auxiliary	2-Hydroxy acid oxidase	endomembrane system [GO:0012505]; endoplasmic reticulum [GO:0005783]; integral component of membrane [GO:0016021]; membrane [GO:0016020]; 2-alkenal reductase [NAD(P)+] activity [GO:0032440]
B9RBG0	AT3G01980	Storage lipid catabolism	Fatty acid β‐oxidation, auxiliary	2,4-Dienoyl-CoA reductase	3-oxoacyl-[acyl-carrier-protein] reductase (NADPH) activity [GO:0004316]
B9RU96	AT3G55290	Storage lipid catabolism	Fatty acid β‐oxidation, auxiliary	2,4-Dienoyl-CoA reductase	prostaglandin-E2 9-reductase activity [GO:0050221]
B9SQH3	AT3G15290	Storage lipid catabolism	Fatty acid β‐oxidation, auxiliary	3-Hydroxyacyl-CoA dehydrogenase	3-hydroxybutyryl-CoA dehydrogenase activity [GO:0008691]; enoyl-CoA hydratase activity [GO:0004300]; NAD+ binding [GO:0070403]; oxidoreductase activity [GO:0016491]; fatty acid metabolic process [GO:0006631]
B9SKJ5	AT5G65940	Storage lipid catabolism	Fatty acid β‐oxidation, auxiliary	3-Hydroxybutyryl-CoA dehydratase (HADH)	3-hydroxyisobutyryl-CoA hydrolase activity [GO:0003860]; enoyl-CoA hydratase activity [GO:0004300]; valine catabolic process [GO:0006574]
B9RDR2	AT1G01710	Storage lipid catabolism	Fatty acid β‐oxidation, auxiliary	Acyl-CoA thioesterase	cytosol [GO:0005829]; acyl-CoA hydrolase activity [GO:0047617]; myristoyl-CoA hydrolase activity [GO:0102991]; palmitoyl-CoA hydrolase activity [GO:0016290]; acyl-CoA metabolic process [GO:0006637]; fatty acid catabolic process [GO:0009062]
B9R8I2	AT1G76150	Storage lipid catabolism	Fatty acid β‐oxidation, auxiliary	Monofunctional enoyl-CoA hydratase (ECH)	peroxisome [GO:0005777]; 17-beta-hydroxysteroid dehydrogenase (NAD+) activity [GO:0044594]; 3-hydroxyacyl-CoA dehydrogenase activity [GO:0003857]; 3alpha,7alpha,12alpha-trihydroxy-5beta-cholest-24-enoyl-CoA hydratase activity [GO:0033989]; enoyl-CoA hydratase activity [GO:0004300]; fatty acid beta-oxidation [GO:0006635]
B9RZR7	AT4G16210	Storage lipid catabolism	Fatty acid β‐oxidation, auxiliary	Monofunctional enoyl-CoA hydratase (ECH)	enoyl-CoA hydratase activity [GO:0004300]
B9SR30	AT1G65520	Storage lipid catabolism	Fatty acid β‐oxidation, auxiliary	Δ3- Δ2-enoyl-CoA isomerase	delta(3)-delta(2)-enoyl-CoA isomerase activity [GO:0004165]; enoyl-CoA hydratase activity [GO:0004300]; fatty acid beta-oxidation [GO:0006635]
B9SR76	AT1G65520	Storage lipid catabolism	Fatty acid β‐oxidation, auxiliary	Δ3- Δ2-enoyl-CoA isomerase	delta(3)-delta(2)-enoyl-CoA isomerase activity [GO:0004165]; enoyl-CoA hydratase activity [GO:0004300]; fatty acid beta-oxidation [GO:0006635]
B9RM93	AT5G43280	Storage lipid catabolism	Fatty acid β‐oxidation, auxiliary	Δ3,5- Δ2,4- dienoyl-CoA isomerase	peroxisome [GO:0005777]; delta(3,5)-delta(2,4)-dienoyl-CoA isomerase activity [GO:0051750]; enoyl-CoA hydratase activity [GO:0004300]; fatty acid beta-oxidation [GO:0006635]
B9RZM7	AT3G16910	Storage lipid catabolism	Glyoxylate cycle	Acetate non-utilizing 1 (short-chain acyl-CoA synthetase, acyl-activating enzyme 7)	o-succinylbenzoate-CoA ligase activity [GO:0008756]
B9T369	AT3G58750	Storage lipid catabolism	Glyoxylate cycle	Citrate synthase	mitochondrial matrix [GO:0005759]; citrate (Si)-synthase activity [GO:0004108]; carbohydrate metabolic process [GO:0005975]; tricarboxylic acid cycle [GO:0006099]
B9SUS2	AT3G21720	Storage lipid catabolism	Glyoxylate cycle	Isocitrate lyase	glyoxysome [GO:0009514]; isocitrate lyase activity [GO:0004451]; metal ion binding [GO:0046872]; glyoxylate cycle [GO:0006097]; tricarboxylic acid cycle [GO:0006099]
B9RAK0	AT5G03860	Storage lipid catabolism	Glyoxylate cycle	Malate synthase	cytoplasm [GO:0005737]; glyoxysome [GO:0009514]; malate synthase activity [GO:0004474]; glyoxylate cycle [GO:0006097]; tricarboxylic acid cycle [GO:0006099]
B9T6U9	AT1G77420	Storage lipid catabolism	Lipid hydrolysis	Monoacylglycerol lipase	membrane [GO:0016020]; acylglycerol lipase activity [GO:0047372]; lipase activity [GO:0016298]
B9SVR2	AT5G04040	Storage lipid catabolism	Lipid hydrolysis	Patatin-like triacylglycerol lipase	triglyceride lipase activity [GO:0004806]; lipid catabolic process [GO:0016042]
B9T490	AT3G07400	Storage lipid catabolism	Lipid hydrolysis	Triacylglycerol lipase, putative	integral component of membrane [GO:0016021]; lipid metabolic process [GO:0006629]
B9T3I8	AT1G07670	Transport	Solute transport	Calcium-transporting ATPase	integral component of membrane [GO:0016021]; ATP binding [GO:0005524]; ATP hydrolysis activity [GO:0016887]; P-type calcium transporter activity [GO:0005388]; P-type ion transporter activity [GO:0015662]; calcium ion transmembrane transport [GO:0070588]; cellular calcium ion homeostasis [GO:0006874]; ion transmembrane transport [GO:0034220]
B9SJF9	AT5G42130	Transport	Solute transport	Mitoferrin-like iron carrier	integral component of membrane [GO:0016021]; mitochondrial inner membrane [GO:0005743]; S-adenosyl-L-methionine transmembrane transporter activity [GO:0000095]
B9R7C4	AT5G42890	Transport	Solute transport	Non-specific lipid transfer protein	cytosol [GO:0005829]
B9RPC2	AT1G19800	Transport	Solute transport	Permease component of lipid transfer complex	ATP-binding cassette (ABC) transporter complex [GO:0043190]; phospholipid transporter activity [GO:0005548]; phospholipid transport [GO:0015914]
B9RF53	AT3G05290	Transport	Solute transport	Peroxisomal adenine nucleotide carrier	integral component of peroxisomal membrane [GO:0005779]; ADP transmembrane transporter activity [GO:0015217]; ATP transmembrane transporter activity [GO:0005347]; ADP transport [GO:0015866]; ATP transport [GO:0015867]; fatty acid beta-oxidation [GO:0006635]; peroxisome organization [GO:0007031]
B9RTX9	AT3G05290	Transport	Solute transport	Peroxisomal adenine nucleotide carrier	integral component of peroxisomal membrane [GO:0005779]; ADP transmembrane transporter activity [GO:0015217]; ATP transmembrane transporter activity [GO:0005347]; ADP transport [GO:0015866]; ATP transport [GO:0015867]; fatty acid beta-oxidation [GO:0006635]; peroxisome organization [GO:0007031]
B9RQ07	AT4G39850	Transport	Solute transport	Peroxisomal fatty acid transporter (COMATOSE)	integral component of membrane [GO:0016021]; peroxisomal membrane [GO:0005778]; ABC-type transporter activity [GO:0140359]; ATP binding [GO:0005524]; ATPase-coupled transmembrane transporter activity [GO:0042626]; hydrolase activity [GO:0016787]; long-chain fatty acid transporter activity [GO:0005324]; fatty acid beta-oxidation [GO:0006635]; long-chain fatty acid import into peroxisome [GO:001591…
B9SLI5	AT2G39970	Transport	Solute transport	Peroxisomal NAD carrier	integral component of membrane [GO:0016021]; transmembrane transporter activity [GO:0022857]; NAD transport [GO:0043132]; transmembrane transport [GO:0055085]
B9R8X3	AT2G39970	Transport	Solute transport	Peroxisomal NAD carrier	integral component of membrane [GO:0016021]; transmembrane transporter activity [GO:0022857]; nucleotide transport [GO:0006862]; transmembrane transport [GO:0055085]
B9RYA4	AT3G19490	Transport	Solute transport	Sodium cation / proton antiporter	integral component of membrane [GO:0016021]; antiporter activity [GO:0015297]; sodium ion transport [GO:0006814]
B9RTF9	AT5G43745	Transport	Solute transport	Voltage-gated ion channel, Pollux/Castor-type	integral component of membrane [GO:0016021]; potassium ion transport [GO:0006813]
B9R7Z0	AT4G24550	Transport	Vesicle-mediated transport	Subunit of vesicle trafficking AP-4 adaptor complex	clathrin adaptor complex [GO:0030131]; cytoplasmic vesicle [GO:0031410]; cytosol [GO:0005829]; trans-Golgi network [GO:0005802]; Golgi to lysosome transport [GO:0090160]; protein targeting [GO:0006605]; vesicle-mediated transport [GO:0016192]
B9R7S8	AT5G42740	Unclear localization (cytosol)	Carbohydrate metabolism	Glucose-6-phosphate isomerase	cytosol [GO:0005829]; carbohydrate derivative binding [GO:0097367]; glucose-6-phosphate isomerase activity [GO:0004347]; monosaccharide binding [GO:0048029]; gluconeogenesis [GO:0006094]; glucose 6-phosphate metabolic process [GO:0051156]; glycolytic process [GO:0006096]
B9T761	AT5G59910	Unclear localization (nucleus)	DNA replication	Histone H2B-type	nucleosome [GO:0000786]; nucleus [GO:0005634]; DNA binding [GO:0003677]; protein heterodimerization activity [GO:0046982]; structural constituent of chromatin [GO:0030527]; nucleosome assembly [GO:0006334]
B9RC02	AT5G59970	Unclear localization (nucleus)	DNA replication	Histone H4	nucleosome [GO:0000786]; nucleus [GO:0005634]; DNA binding [GO:0003677]; protein heterodimerization activity [GO:0046982]; structural constituent of chromatin [GO:0030527]
B9RDP2	AT4G00660	Unclear localization (nucleus)	RNA modification	DEAD-box RNA helicase	cytoplasmic stress granule [GO:0010494]; P-body [GO:0000932]; ATP binding [GO:0005524]; hydrolase activity [GO:0016787]; mRNA binding [GO:0003729]; RNA helicase activity [GO:0003724]; negative regulation of translation [GO:0017148]; P-body assembly [GO:0033962]; stress granule assembly [GO:0034063]
B9RZB6	AT3G18840	Unclear localization (nucleus)	RNA modification	Pentatricopeptide repeat-containing protein	kinase activity [GO:0016301]; phosphotransferase activity, alcohol group as acceptor [GO:0016773]; phosphorylation [GO:0016310]
B9T627	AT2G27230	Unclear localization (nucleus)	Transcription	Basic helix-loop-helix-containing protein, putative	nucleus [GO:0005634]; DNA-binding transcription factor activity [GO:0003700]; protein dimerization activity [GO:0046983]
G1D799	ATCG01310	Unclear localization (nucleus)	Translation	Ribosomal protein, large subunit	chloroplast [GO:0009507]; cytosolic large ribosomal subunit [GO:0022625]; RNA binding [GO:0003723]; rRNA binding [GO:0019843]; structural constituent of ribosome [GO:0003735]; transferase activity [GO:0016740]; cytoplasmic translation [GO:0002181]
B9RA11	AT4G17600	Unclear localization (plastid)	Photosynthesis	Light harvested protein involved in photoprotection	chloroplast thylakoid membrane [GO:0009535]
B9RN40	AT4G01800	Unclear localization (plastid)	Protein import	Component of thylakoid protein import complex (Sec pathway)	membrane [GO:0016020]; ABC-type protein transporter activity [GO:0015462]; ATP binding [GO:0005524]; chloroplast protein-transporting ATPase activity [GO:0016464]; protein import [GO:0017038]; protein targeting [GO:0006605]
B9RMZ2	AT1G02280	Unclear localization (plastid)	Protein import	GTPase component of chloroplast protein import machinery	chloroplast outer membrane [GO:0009707]; integral component of membrane [GO:0016021]; GTP binding [GO:0005525]; hydrolase activity [GO:0016787]; metal ion binding [GO:0046872]; protein-transporting ATPase activity [GO:0015450]; intracellular protein transport [GO:0006886]
B9SRT0	AT2G38550	Unclear Localization (plastid)	Solute transport	Fatty acid exporter	chloroplast inner membrane [GO:0009706]; integral component of membrane [GO:0016021]; membrane [GO:0016020]; fatty acid transmembrane transporter activity [GO:0015245]; fatty acid transport [GO:0015908]
B9SV41	AT2G37860	Unclear localization (plastid)	Solute transport	RETICULATA-RELATED (RER)-type protein	chloroplast membrane [GO:0031969]; integral component of membrane [GO:0016021]; plant organ development [GO:0099402]
B9RMU6	AT1G13080	Unknown function	Unknown pathway	Cytochrome P450 monooxygenase, putative	heme binding [GO:0020037]; iron ion binding [GO:0005506]; monooxygenase activity [GO:0004497]; oxidoreductase activity, acting on paired donors, with incorporation or reduction of molecular oxygen [GO:0016705]
B9S9A5	AT1G29120	Unknown function	Unknown pathway	Hydrolase, putative	cellular lipid metabolic process [GO:0044255]
B9T6L2	AT5G49950	Unknown function	Unknown pathway	Hydrolase, putative	integral component of membrane [GO:0016021]; acylglycerol lipase activity [GO:0047372]; short-chain carboxylesterase activity [GO:0034338]; cellular lipid metabolic process [GO:0044255]
B9SFU9	AT3G59710	Unknown function	Unknown pathway	NAD- or NADP-dependent oxidoreductase; carbonyl reductase	cellular lipid metabolic process [GO:0044255]
B9RYJ6	AT1G49670	Unknown function	Unknown pathway	NADH/NADPH-dependent alkohol dehydrogenase, putative	NADPH:quinone reductase activity [GO:0003960]; oxidoreductase activity [GO:0016491]; zinc ion binding [GO:0008270]
B9S4I0	AT3G56460	Unknown function	Unknown pathway	NADH/NADPH-dependent alkohol dehydrogenase, putative	NADPH:quinone reductase activity [GO:0003960]; oxidoreductase activity [GO:0016491]; zinc ion binding [GO:0008270]
B9R9J9	AT5G62180	Unknown function	Unknown pathway	Protein of unknown function
B9RBT1	AT4G22740	Unknown function	Unknown pathway	Protein of unknown function	cytoplasm [GO:0005737]
B9S1T9	AT3G45890	Unknown function	Unknown pathway	Protein of unknown function	developmental process [GO:0032502]; response to UV-B [GO:0010224]
B9SA49	AT3G15160	Unknown function	Unknown pathway	Protein of unknown function	AP-5 adaptor complex [GO:0044599]
B9SL17	AT3G51660	Unknown function	Unknown pathway	Protein of unknown function	extracellular space [GO:0005615]; phenylpyruvate tautomerase activity [GO:0050178]
B9SMJ6	AT2G22660	Unknown function	Unknown pathway	Protein of unknown function
B9R6X2	AT1G10150	Unknown function	Unknown pathway	Protein of unknown function, membrane protein	integral component of membrane [GO:0016021]
B9R9D3	AT3G48890	Unknown function	Unknown pathway	Protein of unknown function, membrane protein	endomembrane system [GO:0012505]; endoplasmic reticulum [GO:0005783]; integral component of membrane [GO:0016021]; membrane [GO:0016020]; 2-alkenal reductase [NAD(P)+] activity [GO:0032440]
B9RL45	AT1G73970	Unknown function	Unknown pathway	Protein of unknown function, membrane protein	integral component of membrane [GO:0016021]
B9S938	AT1G28530	Unknown function	Unknown pathway	Protein of unknown function, membrane protein	integral component of membrane [GO:0016021]
B9SH33	AT1G10150	Unknown function	Unknown pathway	Protein of unknown function, membrane protein	integral component of membrane [GO:0016021]
B9SN04	AT5G64816	Unknown function	Unknown pathway	Protein of unknown function, membrane protein	integral component of membrane [GO:0016021]
B9SPU3	AT3G52950	Unknown function	Unknown pathway	Protein of unknown function, membrane protein	integral component of membrane [GO:0016021]
G1D7A1	ATCG01280	Unknown function	Unknown pathway	Protein Ycf2, putative ATPase of unknown function	chloroplast stroma [GO:0009570]; integral component of membrane [GO:0016021]; ATP binding [GO:0005524]; ATP hydrolysis activity [GO:0016887]
B9RA10	AT5G51150	Unknown function	Unknown pathway	Uncharacterized protein, membrane protein	integral component of membrane [GO:0016021]
B9RZ72	AT5G41950	Unknown function	Unknown pathway	Uncharacterized protein, membrane protein	integral component of membrane [GO:0016021]
B9RJK0	AT1G34630	Unknown function	Unknown pathway	Uncharacterized protein; membrane protein	integral component of membrane [GO:0016021]
B9SRI4	AT1G71240	Unknown function	Unknown pathway	Uncharacterized protein; membrane protein	integral component of membrane [GO:0016021]
B9R7F1	AT5G44250	Unknown function	Unknown pathway	Uncharacterized protein; membrane protein	integral component of membrane [GO:0016021]

## Sheet: Mito
Supplemental Table S4. List of proteins found in mitochondria isolated from castor bean etiolated endosperm in this study. For functional annotation of proteins and their assignment to biological processes or metabolic pathways, gene ontology analysis was performed by Uniprot.
UniProt ID	AGI	Process	Pathways (Manually curated)	Annotation (Manually curated)	Gene Ontology (GO)
B9RD97	AT4G08900	Amino acid metabolism	Arginine degradation	Arginase	agmatinase activity [GO:0008783]; arginase activity [GO:0004053]; metal ion binding [GO:0046872]; putrescine biosynthetic process from arginine, using agmatinase [GO:0033389]
B9S0X8	AT5G46180	Amino acid metabolism	Arginine degradation	Ornithine aminotransferase	cytoplasm [GO:0005737]; identical protein binding [GO:0042802]; ornithine(lysine) transaminase activity [GO:0050155]; ornithine-oxo-acid transaminase activity [GO:0004587]; pyridoxal phosphate binding [GO:0030170]; arginine catabolic process to glutamate [GO:0019544]; arginine catabolic process to proline via ornithine [GO:0010121]; L-proline biosynthetic process [GO:0055129]
B9RX74	AT2G14170	Amino acid metabolism	Branched-chain amino acid degradation	(Methyl)-Malonate-semialdehyde dehydrogenase	mitochondrion [GO:0005739]; malonate-semialdehyde dehydrogenase (acetylating) activity [GO:0018478]; methylmalonate-semialdehyde dehydrogenase (acylating) activity [GO:0004491]; thymine catabolic process [GO:0006210]; valine catabolic process [GO:0006574]
B9RPB0	AT4G13360	Amino acid metabolism	Branched-chain amino acid degradation	3-Hydroxyacyl-CoA hydrolase	3-hydroxyisobutyryl-CoA hydrolase activity [GO:0003860]; enoyl-CoA hydratase activity [GO:0004300]; valine catabolic process [GO:0006574]
B9RD44	AT4G31810	Amino acid metabolism	Branched-chain amino acid degradation	3-Hydroxyacyl-CoA hydrolase	3-hydroxyisobutyryl-CoA hydrolase activity [GO:0003860]; enoyl-CoA hydratase activity [GO:0004300]; valine catabolic process [GO:0006574]
B9RNV7	AT4G31810	Amino acid metabolism	Branched-chain amino acid degradation	3-Hydroxyacyl-CoA hydrolase	3-hydroxyisobutyryl-CoA hydrolase activity [GO:0003860]; valine catabolic process [GO:0006574]
B9S2P3	AT1G21400	Amino acid metabolism	Branched-chain amino acid degradation	Branched-chain alpha-keto acid dehydrogenase complex, E1 alpha subunit	mitochondrial alpha-ketoglutarate dehydrogenase complex [GO:0005947]; 3-methyl-2-oxobutanoate dehydrogenase (2-methylpropanoyl-transferring) activity [GO:0003863]; branched-chain amino acid catabolic process [GO:0009083]
B9SBN1	AT1G55510	Amino acid metabolism	Branched-chain amino acid degradation	Branched-chain alpha-keto acid dehydrogenase complex, E1 beta subunit	mitochondrial alpha-ketoglutarate dehydrogenase complex [GO:0005947]; pyruvate dehydrogenase (acetyl-transferring) activity [GO:0004739]; branched-chain amino acid catabolic process [GO:0009083]; response to nutrient [GO:0007584]
B9R6U0	AT1G10070	Amino acid metabolism	Branched-chain amino acid degradation	Branched-chain amino acid aminotransferase	branched-chain-amino-acid transaminase activity [GO:0004084]; L-isoleucine transaminase activity [GO:0052656]; L-leucine transaminase activity [GO:0052654]; L-valine transaminase activity [GO:0052655]; branched-chain amino acid metabolic process [GO:0009081]
B9SA46	AT1G50940	Amino acid metabolism	Branched-chain amino acid degradation	Electron transfer flavoprotein (ETF), subunit alpha	mitochondrial matrix [GO:0005759]; mitochondrion [GO:0005739]; electron transfer activity [GO:0009055]; flavin adenine dinucleotide binding [GO:0050660]; fatty acid beta-oxidation using acyl-CoA dehydrogenase [GO:0033539]
B9STH5	AT5G43430	Amino acid metabolism	Branched-chain amino acid degradation	Electron transfer flavoprotein (ETF), subunit beta	mitochondrial matrix [GO:0005759]; electron transfer activity [GO:0009055]
B9SU11	AT2G43400	Amino acid metabolism	Branched-chain amino acid degradation	Electron transfer flavoprotein-ubiquinone oxidoreductase (ETF-QO)	integral component of mitochondrial inner membrane [GO:0031305]; 4 iron, 4 sulfur cluster binding [GO:0051539]; electron-transferring-flavoprotein dehydrogenase activity [GO:0004174]; metal ion binding [GO:0046872]; electron transport chain [GO:0022900]
B9SK49	AT3G45300	Amino acid metabolism	Branched-chain amino acid degradation	Isovaleryl-CoA-dehydrogenase	mitochondrion [GO:0005739]; acyl-CoA dehydrogenase activity [GO:0003995]; flavin adenine dinucleotide binding [GO:0050660]; isovaleryl-CoA dehydrogenase activity [GO:0008470]; leucine catabolic process [GO:0006552]
B9SFG9	AT1G03090	Amino acid metabolism	Branched-chain amino acid degradation	Methylcrotonoyl-CoA carboxylase complex, subunt A	chloroplast [GO:0009507]; mitochondrion [GO:0005739]; ATP binding [GO:0005524]; metal ion binding [GO:0046872]; methylcrotonoyl-CoA carboxylase activity [GO:0004485]
B9RYH1	AT4G34030	Amino acid metabolism	Branched-chain amino acid degradation	Methylcrotonoyl-CoA carboxylase complex, subunt B	methylcrotonoyl-CoA carboxylase complex [GO:1905202]; mitochondrion [GO:0005739]; ATP binding [GO:0005524]; methylcrotonoyl-CoA carboxylase activity [GO:0004485]; propionyl-CoA carboxylase activity [GO:0004658]; leucine catabolic process [GO:0006552]
B9SNW9	AT1G48420	Amino acid metabolism	Cysteine degradation	D-Cysteine desulfhydrase	1-aminocyclopropane-1-carboxylate deaminase activity [GO:0008660]; D-cysteine desulfhydrase activity [GO:0019148]; metabolic process [GO:0008152]
B9RA12	AT5G07440	Amino acid metabolism	Glutamate degradation	Glutamate dehydrogenase	mitochondrion [GO:0005739]; glutamate dehydrogenase (NAD+) activity [GO:0004352]; nucleotide binding [GO:0000166]; glutamate catabolic process [GO:0006538]
B9SHF8	AT5G18170	Amino acid metabolism	Glutamate degradation	Glutamate dehydrogenase	mitochondrion [GO:0005739]; glutamate dehydrogenase (NAD+) activity [GO:0004352]; nucleotide binding [GO:0000166]; glutamate catabolic process [GO:0006538]
B9R960	AT5G62530	Amino acid metabolism	Proline degradation	1-Pyrroline-5-carboxylate dehydrogenase	mitochondrion [GO:0005739]; 1-pyrroline-5-carboxylate dehydrogenase activity [GO:0003842]; aldehyde dehydrogenase (NAD+) activity [GO:0004029]; glyceraldehyde-3-phosphate dehydrogenase (NAD+) (non-phosphorylating) activity [GO:0043878]; proline catabolic process to glutamate [GO:0010133]
B9S4Y5	AT3G22200	Carbohydrate metabolism	GABA shunt	GABA aminotransferase	4-aminobutyrate transaminase activity [GO:0003867]; adenosylmethionine-8-amino-7-oxononanoate transaminase activity [GO:0004015]; N2-acetyl-L-ornithine:2-oxoglutarate 5-aminotransferase activity [GO:0003992]; pyridoxal phosphate binding [GO:0030170]; biotin biosynthetic process [GO:0009102]; gamma-aminobutyric acid metabolic process [GO:0009448]
B9S5X5	AT1G17650	Carbohydrate metabolism	GABA shunt	Semialdehyde reductase/glyoxylate reductase	chloroplast [GO:0009507]; 2-hydroxy-3-oxopropionate reductase activity [GO:0008679]; glyoxylate reductase (NADP+) activity [GO:0030267]; NAD binding [GO:0051287]; NADP binding [GO:0050661]; oxidoreductase activity, acting on the CH-OH group of donors, NAD or NADP as acceptor [GO:0016616]
B9SUZ1	AT1G79440	Carbohydrate metabolism	GABA shunt	Succinate semialdehyde dehydrogenase	succinate-semialdehyde dehydrogenase (NAD+) activity [GO:0004777]; gamma-aminobutyric acid catabolic process [GO:0009450]; nitrogen compound metabolic process [GO:0006807]
B9RT82	AT3G06850	Carbohydrate metabolism	Pyruvate oxidation	Pyruvate dehydrogenase complex, Dihydrolipoamide acetyltransferase	cytoplasm [GO:0005737]; mitochondrion [GO:0005739]; acetyltransferase activity [GO:0016407]; lipoic acid binding [GO:0031405]
B9S2H9	AT1G59900	Carbohydrate metabolism	Pyruvate oxidation	Pyruvate dehydrogenase complex, E1 alpha subunit	intracellular membrane-bounded organelle [GO:0043231]; pyruvate dehydrogenase (acetyl-transferring) activity [GO:0004739]; acetyl-CoA biosynthetic process from pyruvate [GO:0006086]; glycolytic process [GO:0006096]
B9RFW4	AT5G50850	Carbohydrate metabolism	Pyruvate oxidation	Pyruvate dehydrogenase complex, E1 beta subunit	mitochondrial pyruvate dehydrogenase complex [GO:0005967]; pyruvate dehydrogenase (acetyl-transferring) activity [GO:0004739]; acetyl-CoA biosynthetic process from pyruvate [GO:0006086]
B9S5V2	AT1G54220	Carbohydrate metabolism	Pyruvate oxidation	Pyruvate dehydrogenase complex, E2 subunit (dihydrolipoamide acetyltransferase)	cytoplasm [GO:0005737]; mitochondrial matrix [GO:0005759]; mitochondrion [GO:0005739]; pyruvate dehydrogenase complex [GO:0045254]; acetyltransferase activity [GO:0016407]; dihydrolipoyllysine-residue acetyltransferase activity [GO:0004742]; lipoic acid binding [GO:0031405]; pyruvate metabolic process [GO:0006090]
B9SL87	AT3G52200	Carbohydrate metabolism	Pyruvate oxidation	Pyruvate dehydrogenase complex, E2 subunit (dihydrolipoamide acetyltransferase)	mitochondrion [GO:0005739]; pyruvate dehydrogenase complex [GO:0045254]; acyltransferase activity [GO:0016746]; acetyl-CoA biosynthetic process from pyruvate [GO:0006086]
B9SR46	AT3G55410	Carbohydrate metabolism	TCA cycle	2-Oxoglutarate dehydrogenase complex, E1 subunit	mitochondrion [GO:0005739]; oxoglutarate dehydrogenase complex [GO:0045252]; oxoglutarate dehydrogenase (succinyl-transferring) activity [GO:0004591]; thiamine pyrophosphate binding [GO:0030976]; tricarboxylic acid cycle [GO:0006099]
B9SVA1	AT4G26910	Carbohydrate metabolism	TCA cycle	2-Oxoglutarate dehydrogenase complex, E2 subunit	mitochondrion [GO:0005739]; oxoglutarate dehydrogenase complex [GO:0045252]; dihydrolipoyllysine-residue succinyltransferase activity [GO:0004149]; L-lysine catabolic process to acetyl-CoA via saccharopine [GO:0033512]; tricarboxylic acid cycle [GO:0006099]
B9T2U5	AT2G05710	Carbohydrate metabolism	TCA cycle	Aconitase	cytosol [GO:0005829]; mitochondrion [GO:0005739]; 4 iron, 4 sulfur cluster binding [GO:0051539]; aconitate hydratase activity [GO:0003994]; citrate dehydratase activity [GO:0047780]; iron-responsive element binding [GO:0030350]; metal ion binding [GO:0046872]; citrate metabolic process [GO:0006101]; tricarboxylic acid cycle [GO:0006099]
B9SAW4	AT2G47510	Carbohydrate metabolism	TCA cycle	Fumarase	mitochondrion [GO:0005739]; tricarboxylic acid cycle enzyme complex [GO:0045239]; fumarate hydratase activity [GO:0004333]; fumarate metabolic process [GO:0006106]; malate metabolic process [GO:0006108]; tricarboxylic acid cycle [GO:0006099]
B9S0K1	AT5G03290	Carbohydrate metabolism	TCA cycle	Isocitrate dehydrogenase, NAD-dependent	mitochondrion [GO:0005739]; isocitrate dehydrogenase (NAD+) activity [GO:0004449]; magnesium ion binding [GO:0000287]; NAD binding [GO:0051287]; isocitrate metabolic process [GO:0006102]; tricarboxylic acid cycle [GO:0006099]
B9SRZ2	AT4G35260	Carbohydrate metabolism	TCA cycle	Isocitrate dehydrogenase, regulatory component	mitochondrion [GO:0005739]; isocitrate dehydrogenase (NAD+) activity [GO:0004449]; isocitrate metabolic process [GO:0006102]; tricarboxylic acid cycle [GO:0006099]
B9S977	AT1G53240	Carbohydrate metabolism	TCA cycle	Malate dehydrogenase, mitochondrial	cytoplasm [GO:0005737]; mitochondrion [GO:0005739]; L-malate dehydrogenase activity [GO:0030060]; malate metabolic process [GO:0006108]; tricarboxylic acid cycle [GO:0006099]
B9SE47	AT1G53240	Carbohydrate metabolism	TCA cycle	Malate dehydrogenase, mitochondrial	cytoplasm [GO:0005737]; mitochondrion [GO:0005739]; L-malate dehydrogenase activity [GO:0030060]; malate metabolic process [GO:0006108]; tricarboxylic acid cycle [GO:0006099]
B9R7F6	AT1G47420	Carbohydrate metabolism	TCA cycle	Succinate dehydrogenase subunit 5, mitochondrial	respiratory chain complex II [GO:0045273]; tricarboxylic acid cycle [GO:0006099]
B9SWW3	AT5G66760	Carbohydrate metabolism	TCA cycle	Succinate dehydrogenase, flavoprotein subunit	mitochondrial respiratory chain complex II, succinate dehydrogenase complex (ubiquinone) [GO:0005749]; electron transfer activity [GO:0009055]; flavin adenine dinucleotide binding [GO:0050660]; succinate dehydrogenase (ubiquinone) activity [GO:0008177]; succinate dehydrogenase activity [GO:0000104]; mitochondrial electron transport, succinate to ubiquinone [GO:0006121]; tricarboxylic acid cycle […
B9SLS5	AT5G40650	Carbohydrate metabolism	TCA cycle	Succinate dehydrogenase, iron-sulphur subunit	mitochondrial inner membrane [GO:0005743]; mitochondrion [GO:0005739]; respiratory chain complex II [GO:0045273]; 2 iron, 2 sulfur cluster binding [GO:0051537]; 3 iron, 4 sulfur cluster binding [GO:0051538]; 4 iron, 4 sulfur cluster binding [GO:0051539]; electron transfer activity [GO:0009055]; metal ion binding [GO:0046872]; succinate dehydrogenase (ubiquinone) activity [GO:0008177]; aerobic res…
B9SV11	AT2G20420	Carbohydrate metabolism	TCA cycle	Succinyl-CoA synthetase complex, beta subunit	mitochondrion [GO:0005739]; succinate-CoA ligase complex [GO:0042709]; ATP binding [GO:0005524]; magnesium ion binding [GO:0000287]; succinate-CoA ligase (ADP-forming) activity [GO:0004775]; succinyl-CoA metabolic process [GO:0006104]; tricarboxylic acid cycle [GO:0006099]
B9SZ94	AT3G08860	Carbohydrate metabolism	TCA cycle (anaplerotic reaction)	Alanine-glyoxylate aminotransferase	alanine-glyoxylate transaminase activity [GO:0008453]; pyridoxal phosphate binding [GO:0030170]
B9T1D1	AT4G39660	Carbohydrate metabolism	TCA cycle (anaplerotic reaction)	Alanine-glyoxylate aminotransferase	mitochondrion [GO:0005739]; alanine-glyoxylate transaminase activity [GO:0008453]; pyridoxal phosphate binding [GO:0030170]; glyoxylate catabolic process [GO:0009436]; L-alanine catabolic process, by transamination [GO:0019481]
B9RDN0	AT4G00570	Carbohydrate metabolism	TCA cycle (anaplerotic reaction)	Malic enzyme, NAD-dependent	malate dehydrogenase (decarboxylating) (NAD+) activity [GO:0004471]; malic enzyme activity [GO:0004470]; metal ion binding [GO:0046872]; NAD binding [GO:0051287]; malate metabolic process [GO:0006108]; pyruvate metabolic process [GO:0006090]
B9RT83	AT4G15940	Carbohydrate metabolism	TCA cycle (anaplerotic reaction)	Oxaloacetate decarboxylase	mitochondrion [GO:0005739]; 5-oxopent-3-ene-1,2,5-tricarboxylate decarboxylase activity [GO:0018800]; acetylpyruvate hydrolase activity [GO:0018773]
B9SZT2	AT3G47930	Cofactor metabolism	Ascorbate biosynthesis	Galactono-1,4-lactone dehydrogenase	membrane [GO:0016020]; D-arabinono-1,4-lactone oxidase activity [GO:0003885]; FAD binding [GO:0071949]; galactonolactone dehydrogenase activity [GO:0016633]; L-gulonolactone oxidase activity [GO:0050105]; oxidoreductase activity [GO:0016491]; L-ascorbic acid biosynthetic process [GO:0019853]
B9SJR4	AT5G57590	Cofactor metabolism	Biotin biosynthesis	Adenosylmethionine-8-amino-7-oxononanoate aminotransferase	mitochondrion [GO:0005739]; adenosylmethionine-8-amino-7-oxononanoate transaminase activity [GO:0004015]; dethiobiotin synthase activity [GO:0004141]; biotin biosynthetic process [GO:0009102]
B9SPA6	AT4G32360	Cofactor metabolism	Biotin biosynthesis	Adrenodoxin reductase (ADXR)	mitochondrion [GO:0005739]; NADPH-adrenodoxin reductase activity [GO:0015039]; oxidoreductase activity [GO:0016491]
B9SUT4	AT2G43360	Cofactor metabolism	Biotin biosynthesis	Biotin synthase (BIO2)	2 iron, 2 sulfur cluster binding [GO:0051537]; 4 iron, 4 sulfur cluster binding [GO:0051539]; biotin synthase activity [GO:0004076]; metal ion binding [GO:0046872]; biotin biosynthetic process [GO:0009102]
B9R7M7	AT5G42650	Cofactor metabolism	Biotin biosynthesis	Cytochrome P450	allene oxide synthase activity [GO:0009978]; heme binding [GO:0020037]; iron ion binding [GO:0005506]; monooxygenase activity [GO:0004497]; oxidoreductase activity [GO:0016491]; oxidoreductase activity, acting on paired donors, with incorporation or reduction of molecular oxygen [GO:0016705]; jasmonic acid biosynthetic process [GO:0009695]; sterol metabolic process [GO:0016125]
B9S4E5	AT4G30000	Cofactor metabolism	Folate biosynthesis	Dihydropteroate synthase	2-amino-4-hydroxy-6-hydroxymethyldihydropteridine diphosphokinase activity [GO:0003848]; ATP binding [GO:0005524]; dihydropteroate synthase activity [GO:0004156]; kinase activity [GO:0016301]; metal ion binding [GO:0046872]; folic acid biosynthetic process [GO:0046656]; phosphorylation [GO:0016310]; tetrahydrofolate biosynthetic process [GO:0046654]
B9S1W3	AT2G38660	Cofactor metabolism	Folate biosynthesis	Methylenetetrahydrofolate dehydrogenase/methenyltetrahydrofolate cyclohydrolase	cytosol [GO:0005829]; methenyltetrahydrofolate cyclohydrolase activity [GO:0004477]; methylenetetrahydrofolate dehydrogenase (NADP+) activity [GO:0004488]; tetrahydrofolate interconversion [GO:0035999]
B9RBS7	AT4G12130	Cofactor metabolism	Iron-sulfur cluster assembly	Folate-dependent protein involved in iron-sulfur-cluster assembly	mitochondrial matrix [GO:0005759]; methyltransferase activity [GO:0008168]; iron-sulfur cluster assembly [GO:0016226]; methylation [GO:0032259]
B9RV11	AT3G15660	Cofactor metabolism	Iron-sulfur cluster assembly	Glutaredoxin	mitochondrial matrix [GO:0005759]; glutathione oxidoreductase activity [GO:0097573]; iron-sulfur cluster binding [GO:0051536]; metal ion binding [GO:0046872]
B9SG71	AT3G20970	Cofactor metabolism	Iron-sulfur cluster assembly	HIRA-interacting protein	mitochondrion [GO:0005739]; 4 iron, 4 sulfur cluster binding [GO:0051539]; iron ion binding [GO:0005506]; structural molecule activity [GO:0005198]; iron-sulfur cluster assembly [GO:0016226]; protein maturation by iron-sulfur cluster transfer [GO:0097428]
B9RW49	AT2G20860	Cofactor metabolism	Lipoic acid biosynthesis	Lipoic acid synthase	mitochondrion [GO:0005739]; 4 iron, 4 sulfur cluster binding [GO:0051539]; lipoate synthase activity [GO:0016992]; metal ion binding [GO:0046872]; lipoate biosynthetic process [GO:0009107]; protein lipoylation [GO:0009249]
B9RDY4	AT3G61530	Cofactor metabolism	Pantothenate biosynthesis	3-Methyl-2-oxobutanoate hydroxymethyltransferase	mitochondrion [GO:0005739]; 3-methyl-2-oxobutanoate hydroxymethyltransferase activity [GO:0003864]; magnesium ion binding [GO:0000287]; methyltransferase activity [GO:0008168]; methylation [GO:0032259]; pantothenate biosynthetic process [GO:0015940]
B9RRS7	AT4G33010	Cofactor metabolism	Photorespiration/Folate biosynthesis	Glycine decarboxylase complex P-protein subunit	glycine cleavage complex [GO:0005960]; mitochondrion [GO:0005739]; glycine binding [GO:0016594]; glycine dehydrogenase (decarboxylating) activity [GO:0004375]; pyridoxal phosphate binding [GO:0030170]; glycine decarboxylation via glycine cleavage system [GO:0019464]
B9RXI7	AT1G11860	Cofactor metabolism	Photorespiration/Folate biosynthesis	Glycine decarboxylase complex T-protein subunit	mitochondrion [GO:0005739]; aminomethyltransferase activity [GO:0004047]; methyltransferase activity [GO:0008168]; transaminase activity [GO:0008483]; glycine decarboxylation via glycine cleavage system [GO:0019464]; methylation [GO:0032259]
B9SMK7	AT4G37930	Cofactor metabolism	Photorespiration/Folate biosynthesis	Serine hydroxymethyltransferase	cytoplasm [GO:0005737]; glycine hydroxymethyltransferase activity [GO:0004372]; methyltransferase activity [GO:0008168]; pyridoxal phosphate binding [GO:0030170]; serine binding [GO:0070905]; zinc ion binding [GO:0008270]; folic acid metabolic process [GO:0046655]; glycine biosynthetic process from serine [GO:0019264]; L-serine catabolic process [GO:0006565]; methylation [GO:0032259]; one-carbon …
B9SMX7	AT5G26780	Cofactor metabolism	Photorespiration/Folate biosynthesis	Serine hydroxymethyltransferase	cytoplasm [GO:0005737]; glycine hydroxymethyltransferase activity [GO:0004372]; methyltransferase activity [GO:0008168]; pyridoxal phosphate binding [GO:0030170]; serine binding [GO:0070905]; zinc ion binding [GO:0008270]; folic acid metabolic process [GO:0046655]; glycine biosynthetic process from serine [GO:0019264]; L-serine catabolic process [GO:0006565]; methylation [GO:0032259]; one-carbon …
B9RJT5	AT5G49970	Cofactor metabolism	Pyridoxine biosynthesis	NAD(P)H-hydrate epimerase	FMN binding [GO:0010181]; metal ion binding [GO:0046872]; NADHX epimerase activity [GO:0052856]; NADPHX epimerase activity [GO:0052857]; pyridoxamine-phosphate oxidase activity [GO:0004733]; pyridoxine biosynthetic process [GO:0008615]
B9RJ63	AT1G77670	Cofactor metabolism	S-adenosylmethioine biosynthesis	2-Oxo-4-methylthiobutanoate-glutamine aminotransferase	cytoplasm [GO:0005737]; kynurenine-oxoglutarate transaminase activity [GO:0016212]; L-aspartate:2-oxoglutarate aminotransferase activity [GO:0004069]; pyridoxal phosphate binding [GO:0030170]; biosynthetic process [GO:0009058]
B9SNZ3	AT5G57300	Cofactor metabolism	Ubiquinone biosynthesis	2-Methoxy-6-polyprenyl-1,4-benzoquinol methylase	extrinsic component of mitochondrial inner membrane [GO:0031314]; 2-octaprenyl-6-methoxy-1,4-benzoquinone methylase activity [GO:0043333]; methyltransferase activity [GO:0008168]; methylation [GO:0032259]; ubiquinone biosynthetic process [GO:0006744]
B9RNR1	AT5G10730	Cofactor metabolism	Ubiquinone biosynthesis	NAD-dependent epimerase/dehydratase	mitochondrion [GO:0005739]; protein-containing complex binding [GO:0044877]; ubiquinone-6 biosynthetic process [GO:1901006]
B9S5D5	AT5G10730	Cofactor metabolism	Ubiquinone biosynthesis	NAD-dependent epimerase/dehydratase	mitochondrion [GO:0005739]; protein-containing complex binding [GO:0044877]; ubiquinone-6 biosynthetic process [GO:1901006]
B9R7C0	AT4G17650	Cofactor metabolism	Ubiquinone biosynthesis	Protein COQ10 B, mitochondrial	ubiquinone binding [GO:0048039]; cellular respiration [GO:0045333]; ubiquinone biosynthetic process [GO:0006744]
B9RWL0	AT3G24200	Cofactor metabolism	Ubiquinone biosynthesis	Ubiquinone biosynthesis monooxygenase	extrinsic component of mitochondrial inner membrane [GO:0031314]; mitochondrion [GO:0005739]; 2-octaprenyl-6-methoxyphenol hydroxylase activity [GO:0008681]; 4-hydroxy-3-all-trans-hexaprenylbenzoate oxygenase activity [GO:0106364]; FAD binding [GO:0071949]; oxidoreductase activity [GO:0016491]; oxidoreductase activity, acting on paired donors, with incorporation or reduction of molecular oxygen, …
B9RR78	AT1G19140	Cofactor metabolism	Ubiquinone biosynthesis	Ubiquinone biosynthesis protein	mitochondrial inner membrane [GO:0005743]; lipid binding [GO:0008289]; ubiquinone biosynthetic process [GO:0006744]
B9RN20	AT4G01660	Cofactor metabolism	Ubiquinone biosynthesis	Ubiquinone biosynthesis protein	kinase activity [GO:0016301]; ubiquinone biosynthetic process [GO:0006744]
B9SK05	AT3G10690	DNA replication	DNA replication	DNA gyrase subunit A	cytoplasm [GO:0005737]; DNA topoisomerase type II (double strand cut, ATP-hydrolyzing) complex [GO:0009330]; ATP binding [GO:0005524]; DNA binding [GO:0003677]; DNA topoisomerase type II (double strand cut, ATP-hydrolyzing) activity [GO:0003918]; DNA topological change [GO:0006265]
B9S845	AT5G04130	DNA replication	DNA replication	DNA gyrase subunit B	chromosome [GO:0005694]; ATP binding [GO:0005524]; DNA binding [GO:0003677]; DNA topoisomerase type II (double strand cut, ATP-hydrolyzing) activity [GO:0003918]; metal ion binding [GO:0046872]; DNA topological change [GO:0006265]
B9SPT5	AT4G31210	DNA replication	DNA replication	DNA topoisomerase	DNA binding [GO:0003677]; DNA topoisomerase type I (single strand cut, ATP-independent) activity [GO:0003917]; metal ion binding [GO:0046872]; DNA topological change [GO:0006265]
B9RE51	AT3G18580	DNA replication	DNA replication	Single-stranded DNA-binding protein, mitochondrial	mitochondrial nucleoid [GO:0042645]; nucleoid [GO:0009295]; single-stranded DNA binding [GO:0003697]; mitochondrial DNA replication [GO:0006264]; positive regulation of helicase activity [GO:0051096]
B9STF2	AT4G11060	DNA replication	DNA replication	Single-stranded DNA-binding protein, mitochondrial	mitochondrial nucleoid [GO:0042645]; nucleoid [GO:0009295]; single-stranded DNA binding [GO:0003697]; mitochondrial DNA replication [GO:0006264]; positive regulation of helicase activity [GO:0051096]
B9RXN8	AT4G04870	Lipid metabolism	Cardiolipin synthesis	Cardiolipin synthase (CLS)	membrane [GO:0016020]; mitochondrion [GO:0005739]; cardiolipin synthase activity [GO:0008808]; cardiolipin biosynthetic process [GO:0032049]; glycerophospholipid biosynthetic process [GO:0046474]
B2LWM3	AT3G57650	Lipid metabolism	Cardiolipin synthesis	Lysophosphatidyl acyltransferase (LPAAT)	endomembrane system [GO:0012505]; integral component of membrane [GO:0016021]; 1-acylglycerol-3-phosphate O-acyltransferase activity [GO:0003841]; acyltransferase activity [GO:0016746]; CDP-diacylglycerol biosynthetic process [GO:0016024]
B9T838	AT2G30720	Lipid metabolism	Fatty acid metabolism	Acyl-CoA thioesterase, putative	acyl-CoA hydrolase activity [GO:0047617]; acyl-CoA metabolic process [GO:0006637]
B9S2Y3	AT1G44170	Lipid metabolism	Fatty acid metabolism	Long-chain aliphatic aldehyde dehydrogenase, membrane	cytoplasm [GO:0005737]; integral component of membrane [GO:0016021]; aldehyde dehydrogenase (NAD+) activity [GO:0004029]; cellular aldehyde metabolic process [GO:0006081]
B9S3X6	AT4G03140	Lipid metabolism	Fatty acid metabolism	NAD/NADP-dependent oxidoreductase, short chain, reduces a keto group to a hydroxy group	3-oxoacyl-[acyl-carrier-protein] reductase (NADPH) activity [GO:0004316]
B9SDU7	AT5G10160	Lipid metabolism	Fatty acid synthesis	3-Hydroxyacyl-ACP dehydratase	cytoplasm [GO:0005737]; (3R)-hydroxymyristoyl-[acyl-carrier-protein] dehydratase activity [GO:0008659]; 3-hydroxydecanoyl-[acyl-carrier-protein] dehydratase activity [GO:0008693]; 3-hydroxyoctanoyl-[acyl-carrier-protein] dehydratase activity [GO:0047451]; 3-hydroxypalmitoyl-[acyl-carrier-protein] dehydratase activity [GO:0004317]; fatty acid biosynthetic process [GO:0006633]; lipid A biosynthetic…
B9SKH3	AT2G44620	Lipid metabolism	Fatty acid synthesis	Acyl carrier protein	mitochondrion [GO:0005739]; acyl binding [GO:0000035]; acyl carrier activity [GO:0000036]
B9SW66	AT3G45770	Lipid metabolism	Fatty acid synthesis	Enoyl-ACP Reductase	mitochondrion [GO:0005739]; trans-2-enoyl-CoA reductase (NADPH) activity [GO:0019166]; fatty acid metabolic process [GO:0006631]
B9RQJ6	AT3G16170	Lipid metabolism	Fatty acid synthesis	Malony-CoA synthase	medium-chain fatty acid-CoA ligase activity [GO:0031956]; o-succinylbenzoate-CoA ligase activity [GO:0008756]; fatty acid metabolic process [GO:0006631]
B9RXF9	AT4G04320	Lipid metabolism	Fatty acid synthesis	Malonyl-CoA decarboxylase	mitochondrial matrix [GO:0005759]; peroxisomal matrix [GO:0005782]; malonyl-CoA decarboxylase activity [GO:0050080]; acetyl-CoA biosynthetic process [GO:0006085]; fatty acid biosynthetic process [GO:0006633]; malonyl-CoA catabolic process [GO:2001294]; positive regulation of fatty acid oxidation [GO:0046321]
B9SUD3	AT3G10370	Lipid metabolism	Glycerol metabolism	Glycerol-3-phosphate dehydrogenase	glycerol-3-phosphate dehydrogenase complex [GO:0009331]; mitochondrion [GO:0005739]; sn-glycerol-3-phosphate:ubiquinone-8 oxidoreductase activity [GO:0052591]; glycerol-3-phosphate metabolic process [GO:0006072]
B9S5F5	AT5G16120	Lipid metabolism	Lipid metabolism	Monoacylglycerol lipase	membrane [GO:0016020]; acylglycerol lipase activity [GO:0047372]; lipase activity [GO:0016298]
B9T2A9	AT2G42450	Lipid metabolism	Lipid metabolism	Triacylglycerol lipase	lipid metabolic process [GO:0006629]
B9T5Y1	AT3G08510	Lipid metabolism	Lipid signaling	Phospholipase C (PLC)	plasma membrane [GO:0005886]; phosphatidylinositol phospholipase C activity [GO:0004435]; lipid catabolic process [GO:0016042]; phosphatidylinositol-mediated signaling [GO:0048015]
B9SXC3	AT4G35790	Lipid metabolism	Lipid signaling	Phospholipase D (PLD)	plasma membrane [GO:0005886]; calcium ion binding [GO:0005509]; N-acylphosphatidylethanolamine-specific phospholipase D activity [GO:0070290]; phospholipase D activity [GO:0004630]; phosphatidylcholine metabolic process [GO:0046470]; phospholipid catabolic process [GO:0009395]
B9SFA5	AT4G21540	Lipid metabolism	Lipid signaling	Sphingosine kinase	cytoplasm [GO:0005737]; intracellular membrane-bounded organelle [GO:0043231]; membrane [GO:0016020]; ceramide kinase activity [GO:0001729]; D-erythro-sphingosine kinase activity [GO:0017050]; dihydroceramide kinase activity [GO:0102773]; lipid kinase activity [GO:0001727]; phosphorylation [GO:0016310]; sphingolipid metabolic process [GO:0006665]; sphingosine biosynthetic process [GO:0046512]
B9SB58	AT5G12290	Lipid metabolism	Lipid trafficking	Component of lipid trafficking complex (Mitochondrial transmembrane lipoprotein complex)	integral component of membrane [GO:0016021]; mitochondrial outer membrane [GO:0005741]
B9S1Y7	AT2G04940	Lipid metabolism	Membrane lipid organization	Phospholipid scramblase	plasma membrane [GO:0005886]; phospholipid scramblase activity [GO:0017128]; plasma membrane phospholipid scrambling [GO:0017121]
B9RLA0	AT1G68710	Lipid metabolism	Membrane lipid organization	Phospholipid-transporting ATPase (Flippase)	integral component of membrane [GO:0016021]; plasma membrane [GO:0005886]; ATP binding [GO:0005524]; ATP hydrolysis activity [GO:0016887]; ATPase-coupled intramembrane lipid transporter activity [GO:0140326]; magnesium ion binding [GO:0000287]; phospholipid translocation [GO:0045332]
B9RL26	AT5G04930	Lipid metabolism	Membrane lipid organization	Phospholipid-transporting ATPase (Flippase)	integral component of membrane [GO:0016021]; plasma membrane [GO:0005886]; ATP binding [GO:0005524]; ATP hydrolysis activity [GO:0016887]; ATPase-coupled intramembrane lipid transporter activity [GO:0140326]; magnesium ion binding [GO:0000287]; phospholipid translocation [GO:0045332]
B9SXD8	AT4G16700	Lipid metabolism	Phospholipid biosynthesis	Phosphatidylserine decarboxylase (PSD)	mitochondrion [GO:0005739]; phosphatidylserine decarboxylase activity [GO:0004609]; phosphatidylethanolamine biosynthetic process [GO:0006646]
B9RX50	AT5G64440	Lipid metabolism	Phospholipid metabolism	Fatty acid amide hydrolase (catabolism of N-acetylethanolamines)	membrane [GO:0016020]; amidase activity [GO:0004040]; indoleacetamide hydrolase activity [GO:0043864]; N-(long-chain-acyl)ethanolamine deacylase activity [GO:0047412]; transferase activity [GO:0016740]; N-acylethanolamine metabolic process [GO:0070291]
B9SSQ8	AT4G26690	Lipid metabolism	Phospholipid metabolism	Glycerophosphodiester phosphodiesterase	glycerophosphodiester phosphodiesterase activity [GO:0008889]; glycerol metabolic process [GO:0006071]; lipid metabolic process [GO:0006629]
B9RDX3	AT2G46090	Lipid metabolism	Phospholipid synthesis	Diacylglycerol kinase	TIM22 mitochondrial import inner membrane insertion complex [GO:0042721]; ATP binding [GO:0005524]; D-erythro-sphingosine kinase activity [GO:0017050]; phospholipid biosynthetic process [GO:0008654]; phosphorylation [GO:0016310]; protein insertion into mitochondrial inner membrane [GO:0045039]
B9S1W1	AT2G38670	Lipid metabolism	Phospholipid synthesis	Phosphoethanolamine cytidylyltransferase (PECT)	cytoplasm [GO:0005737]; integral component of membrane [GO:0016021]; ethanolamine-phosphate cytidylyltransferase activity [GO:0004306]; phosphatidylethanolamine biosynthetic process [GO:0006646]
B9RAC0	AT5G50700	Lipid metabolism	Sterol biosynthesis	Corticosteroid 11-beta-dehydrogenase	cytosol [GO:0005829]; integral component of membrane [GO:0016021]; 17-beta-hydroxysteroid dehydrogenase (NADP+) activity [GO:0072582]; 3-oxoacyl-[acyl-carrier-protein] reductase (NADPH) activity [GO:0004316]; oxidoreductase activity [GO:0016491]; steroid metabolic process [GO:0008202]
B9T827	AT4G12730	Miscellaneous function	Cell adhesion	Fasciclin-like arabinogalactan proteins	anchored component of plasma membrane [GO:0046658]
B9RU62	AT1G53000	Miscellaneous function	Cell wall metabolism	CMP-3-deoxy-β-D-manno-octulosonate synthetase	cytosol [GO:0005829]; integral component of membrane [GO:0016021]; 3-deoxy-manno-octulosonate cytidylyltransferase activity [GO:0008690]
B9RDU1	AT3G61440	Miscellaneous function	Cyanide detoxification	beta-Cyanoalanine synthase	cytoplasm [GO:0005737]; mitochondrion [GO:0005739]; cysteine synthase activity [GO:0004124]; L-3-cyanoalanine synthase activity [GO:0050017]; cyanide metabolic process [GO:0019499]; cysteine biosynthetic process [GO:0019344]; cysteine biosynthetic process from serine [GO:0006535]
B9S382	AT5G62700	Miscellaneous function	Cytoskeleton organization	Component beta of microtubule alpha-beta-Tubulin heterodimer	cytoplasm [GO:0005737]; microtubule [GO:0005874]; GTP binding [GO:0005525]; GTPase activity [GO:0003924]; structural constituent of cytoskeleton [GO:0005200]; microtubule cytoskeleton organization [GO:0000226]; mitotic cell cycle [GO:0000278]
B9SNK1	AT5G17770	Miscellaneous function	Electron carrier	NADH:Cytochrom b5 reductase	integral component of membrane [GO:0016021]; cytochrome-b5 reductase activity, acting on NAD(P)H [GO:0004128]; electron transport chain [GO:0022900]
B9RPS1	AT1G05270	Miscellaneous function	ER-mitochondria contact sites	Component of ER-mitochondria contact sites TRB	integral component of mitochondrial outer membrane [GO:0031307]
B9S556	AT3G07020	Miscellaneous function	Lipid glycosylation	Transferase, transferring glycyl groups	brassicasterol glucosyltransferase activity [GO:0102203]; cholesterol alpha-glucosyltransferase activity [GO:0102205]; soladodine glucosyltransferase activity [GO:0102202]; sterol 3-beta-glucosyltransferase activity [GO:0016906]; carbohydrate metabolic process [GO:0005975]; lipid glycosylation [GO:0030259]
B9SDP2	AT5G06580	Miscellaneous function	Methylglyoxal detoxification	D-Lactate dehydrogenase	mitochondrion [GO:0005739]; D-lactate dehydrogenase (cytochrome) activity [GO:0004458]; D-lactate dehydrogenase activity [GO:0008720]; FAD binding [GO:0071949]; flavin adenine dinucleotide binding [GO:0050660]; lactate catabolic process [GO:1903457]
B9S301	AT1G53580	Miscellaneous function	Methylglyoxal detoxification	Glyoxalase II	mitochondrion [GO:0005739]; hydroxyacylglutathione hydrolase activity [GO:0004416]; sulfur dioxygenase activity [GO:0050313]; glutathione metabolic process [GO:0006749]; hydrogen sulfide metabolic process [GO:0070813]
B9SGC7	AT2G37250	Nucleotide metabolism	Nucleotide metabolism	Adenylate kinase	cytoplasm [GO:0005737]; mitochondrion [GO:0005739]; adenylate kinase activity [GO:0004017]; ATP binding [GO:0005524]; phosphorylation [GO:0016310]
B9RMJ0	AT5G63400	Nucleotide metabolism	Nucleotide metabolism	Adenylate kinase	cytoplasm [GO:0005737]; mitochondrion [GO:0005739]; adenylate kinase activity [GO:0004017]; ATP binding [GO:0005524]; phosphorylation [GO:0016310]
B9RCT5	AT4G23900	Nucleotide metabolism	Nucleotide metabolism	Nucleide diphosphate kinase (NDP kinase)	ATP binding [GO:0005524]; nucleoside diphosphate kinase activity [GO:0004550]; CTP biosynthetic process [GO:0006241]; GTP biosynthetic process [GO:0006183]; nucleoside diphosphate phosphorylation [GO:0006165]; UTP biosynthetic process [GO:0006228]
B9S3L3	AT2G23890	Nucleotide metabolism	Purine degradation	Purine 5-nucleotidase	5'-nucleotidase activity [GO:0008253]; metal ion binding [GO:0046872]; XMP 5'-nucleosidase activity [GO:0106411]
B9SLA6	AT5G23300	Nucleotide metabolism	Pyrimidine biosynthesis	Dihydroorotate dehydrogenase (quinone)	integral component of membrane [GO:0016021]; mitochondrial inner membrane [GO:0005743]; dihydroorotate dehydrogenase activity [GO:0004152]; 'de novo' pyrimidine nucleobase biosynthetic process [GO:0006207]; 'de novo' UMP biosynthetic process [GO:0044205]; pyrimidine ribonucleotide biosynthetic process [GO:0009220]
B9RP63	AT2G25530	Organelle biogenesis	Mitochondrial fission	AAA-type ATPase family protein	cytoplasm [GO:0005737]; mitochondrion [GO:0005739]; ATP binding [GO:0005524]; ATP hydrolysis activity [GO:0016887]
B9RXE9	AT4G04180	Organelle biogenesis	Mitochondrial fission	AAA-type ATPase family protein	cytosolic proteasome complex [GO:0031597]; proteasome regulatory particle, base subcomplex [GO:0008540]; ATP binding [GO:0005524]; ATP hydrolysis activity [GO:0016887]; peptidase activity [GO:0008233]; proteasome-activating activity [GO:0036402]; positive regulation of RNA polymerase II transcription preinitiation complex assembly [GO:0045899]; proteasome-mediated ubiquitin-dependent protein cata…
B9S6F2	AT2G18330	Organelle biogenesis	Mitochondrial fission	AAA-type ATPase family protein	mitochondrion [GO:0005739]; ATP binding [GO:0005524]; ATP hydrolysis activity [GO:0016887]; mitochondrion organization [GO:0007005]
B9T1I4	AT3G19740	Organelle biogenesis	Mitochondrial fission	AAA-type ATPase family protein	mitochondrial outer membrane [GO:0005741]; ATP binding [GO:0005524]; ATP hydrolysis activity [GO:0016887]; extraction of mislocalized protein from mitochondrial outer membrane [GO:0140570]
B9T4N0	AT1G14830	Organelle biogenesis	Mitochondrial fission	Dynamin-like protein	cytoplasm [GO:0005737]; membrane [GO:0016020]; microtubule [GO:0005874]; GTP binding [GO:0005525]; GTPase activity [GO:0003924]; microtubule binding [GO:0008017]
B9RCT9	AT5G42080	Organelle biogenesis	Mitochondrial fission	Dynamin-like protein	cytoplasm [GO:0005737]; membrane [GO:0016020]; microtubule [GO:0005874]; plasma membrane [GO:0005886]; GTP binding [GO:0005525]; GTPase activity [GO:0003924]; microtubule binding [GO:0008017]; receptor-mediated endocytosis [GO:0006898]
B9T3E4	AT4G33650	Organelle biogenesis	Mitochondrial fission	Dynamin-related protein; fission factor for peroxisomes and mitochondria	cytoplasm [GO:0005737]; membrane [GO:0016020]; microtubule [GO:0005874]; mitochondrion [GO:0005739]; peroxisome [GO:0005777]; GTP binding [GO:0005525]; GTPase activity [GO:0003924]; microtubule binding [GO:0008017]; mitochondrial fission [GO:0000266]; peroxisome fission [GO:0016559]
B9RF54	AT3G63150	Organelle biogenesis	Mitochondrial fission	Mitochondrial-Rho-type GTPase	integral component of mitochondrial outer membrane [GO:0031307]; calcium ion binding [GO:0005509]; GTP binding [GO:0005525]; GTPase activity [GO:0003924]; mitochondrion organization [GO:0007005]; regulation of mitochondrion organization [GO:0010821]; small GTPase mediated signal transduction [GO:0007264]
B9S433	AT3G63150	Organelle biogenesis	Mitochondrial fission	Mitochondrial-Rho-type GTPase	integral component of mitochondrial outer membrane [GO:0031307]; calcium ion binding [GO:0005509]; GTP binding [GO:0005525]; GTPase activity [GO:0003924]; mitochondrion organization [GO:0007005]; regulation of mitochondrion organization [GO:0010821]; small GTPase mediated signal transduction [GO:0007264]
B9T3D9	AT5G09570	Organelle biogenesis	Mitochondrial fission	Protein involved in signalling of mitochondrial dysfunction	mitochondrion [GO:0005739]; nucleus [GO:0005634]; mitochondrion organization [GO:0007005]
B9SCN6	AT1G08220	Oxidative phosphorylation	ATP synthesis	ATP-synthase biogenesis chaperone	integral component of mitochondrial membrane [GO:0032592]; mitochondrial inner membrane [GO:0005743]; mitochondrial proton-transporting ATP synthase complex assembly [GO:0033615]
B9SUP9	AT2G35790	Oxidative phosphorylation	ATP synthesis	Mitochondrial ATP synthase (complex V), assembly factor	integral component of mitochondrial membrane [GO:0032592]; mitochondrial proton-transporting ATP synthase complex assembly [GO:0033615]
B9T1R1	AT2G21870	Oxidative phosphorylation	ATP synthesis	Mitochondrial ATP synthase (complex V), membrane F0 subunit 24kD	pollen development [GO:0009555]
B9T9Z4	ATMG00640	Oxidative phosphorylation	ATP synthesis	Mitochondrial ATP synthase (complex V), membrane F0 subunit b	integral component of membrane [GO:0016021]; mitochondrial proton-transporting ATP synthase complex, coupling factor F(o) [GO:0000276]; proton transmembrane transporter activity [GO:0015078]; proton motive force-driven ATP synthesis [GO:0015986]
B9RG61	AT5G15320	Oxidative phosphorylation	ATP synthesis	Mitochondrial ATP synthase (complex V), membrane F0 subunit e	integral component of membrane [GO:0016021]; mitochondrial proton-transporting ATP synthase complex, coupling factor F(o) [GO:0000276]; proton transmembrane transporter activity [GO:0015078]; proton motive force-driven ATP synthesis [GO:0015986]
B9RRU2	AT2G19680	Oxidative phosphorylation	ATP synthesis	Mitochondrial ATP synthase (complex V), membrane F0 subunit g	mitochondrial proton-transporting ATP synthase complex, coupling factor F(o) [GO:0000276]; proton transmembrane transporter activity [GO:0015078]; proton motive force-driven ATP synthesis [GO:0015986]
B9SS29	AT5G47030	Oxidative phosphorylation	ATP synthesis	Mitochondrial ATP synthase (complex V), membrane F0 subunit g	mitochondrial proton-transporting ATP synthase complex, catalytic sector F(1) [GO:0000275]; hydrolase activity [GO:0016787]; proton-transporting ATP synthase activity, rotational mechanism [GO:0046933]; proton motive force-driven ATP synthesis [GO:0015986]
B9TBD5	AT2G07698	Oxidative phosphorylation	ATP synthesis	Mitochondrial ATP synthase (complex V), peripheral F1 subunit alpha	mitochondrial inner membrane [GO:0005743]; proton-transporting ATP synthase complex, catalytic core F(1) [GO:0045261]; ADP binding [GO:0043531]; ATP binding [GO:0005524]; hydrolase activity [GO:0016787]; proton-transporting ATP synthase activity, rotational mechanism [GO:0046933]; proton motive force-driven ATP synthesis [GO:0015986]
B9S9C0	ATMG01190	Oxidative phosphorylation	ATP synthesis	Mitochondrial ATP synthase (complex V), peripheral F1 subunit alpha	proton-transporting ATP synthase complex, catalytic core F(1) [GO:0045261]; ADP binding [GO:0043531]; ATP binding [GO:0005524]; proton motive force-driven ATP synthesis [GO:0015986]; proton transmembrane transport [GO:1902600]
B9T1V8	AT5G08680	Oxidative phosphorylation	ATP synthesis	Mitochondrial ATP synthase (complex V), peripheral F1 subunit beta	mitochondrial proton-transporting ATP synthase complex [GO:0005753]; mitochondrial proton-transporting ATP synthase complex, catalytic sector F(1) [GO:0000275]; proton-transporting ATP synthase complex, catalytic core F(1) [GO:0045261]; ATP binding [GO:0005524]; ATP hydrolysis activity [GO:0016887]; proton-transporting ATP synthase activity, rotational mechanism [GO:0046933]; proton-transporting …
B9RU09	AT1G51650	Oxidative phosphorylation	ATP synthesis	Mitochondrial ATP synthase (complex V), peripheral F1 subunit epsilon	mitochondrial inner membrane [GO:0005743]; mitochondrial proton-transporting ATP synthase complex, catalytic sector F(1) [GO:0000275]; hydrolase activity [GO:0016787]; proton-transporting ATP synthase activity, rotational mechanism [GO:0046933]; proton motive force-driven mitochondrial ATP synthesis [GO:0042776]
B9SZS3	AT2G33040	Oxidative phosphorylation	ATP synthesis	Mitochondrial ATP synthase (complex V), peripheral F1 subunit gamma	mitochondrial proton-transporting ATP synthase complex, catalytic sector F(1) [GO:0000275]; hydrolase activity [GO:0016787]; proton-transporting ATP synthase activity, rotational mechanism [GO:0046933]; proton motive force-driven ATP synthesis [GO:0015986]
B9SFB6	AT4G21490	Oxidative phosphorylation	Electron transport chain	Alternative NAD(P)H dehydrogenase, NDA-type	mitochondrial inner membrane [GO:0005743]; peroxisome [GO:0005777]; calcium ion binding [GO:0005509]; NADH dehydrogenase (quinone) activity [GO:0050136]; NADH oxidation [GO:0006116]
B9S604	AT1G07180	Oxidative phosphorylation	Electron transport chain	Alternative NAD(P)H dehydrogenase, NDB-type	mitochondrion [GO:0005739]; peroxisome [GO:0005777]; NADH dehydrogenase (quinone) activity [GO:0050136]; NADH oxidation [GO:0006116]
B9SS73	AT1G22840	Oxidative phosphorylation	Electron transport chain	Cytochrome bc1 complex (complex III), cytochrome c1 component	mitochondrial intermembrane space [GO:0005758]; respirasome [GO:0070469]; electron transfer activity [GO:0009055]; heme binding [GO:0020037]; metal ion binding [GO:0046872]; mitochondrial electron transport, cytochrome c to oxygen [GO:0006123]; mitochondrial electron transport, ubiquinol to cytochrome c [GO:0006122]
B9RBM7	AT5G40810	Oxidative phosphorylation	Electron transport chain	Cytochrome bc1 complex (complex III), cytochrome c1 component	mitochondrial respiratory chain complex III [GO:0005750]; electron transfer activity [GO:0009055]; heme binding [GO:0020037]; metal ion binding [GO:0046872]; mitochondrial electron transport, ubiquinol to cytochrome c [GO:0006122]
B9RUZ9	AT5G40810	Oxidative phosphorylation	Electron transport chain	Cytochrome bc1 complex (complex III), cytochrome c1 component	mitochondrial respiratory chain complex III [GO:0005750]; electron transfer activity [GO:0009055]; heme binding [GO:0020037]; metal ion binding [GO:0046872]; mitochondrial electron transport, ubiquinol to cytochrome c [GO:0006122]
B9T2H1	AT1G15120	Oxidative phosphorylation	Electron transport chain	Cytochrome bc1 complex (complex III), membrane subunit	mitochondrial respiratory chain complex III [GO:0005750]; oxidoreductase activity [GO:0016491]; mitochondrial electron transport, ubiquinol to cytochrome c [GO:0006122]
B9SRX5	AT3G52730	Oxidative phosphorylation	Electron transport chain	Cytochrome bc1 complex (complex III), membrane subunit	mitochondrial respiratory chain complex III [GO:0005750]; mitochondrial electron transport, ubiquinol to cytochrome c [GO:0006122]
B9RP89	AT5G25450	Oxidative phosphorylation	Electron transport chain	Cytochrome bc1 complex (complex III), membrane subunit	mitochondrial respiratory chain complex III [GO:0005750]; mitochondrial electron transport, ubiquinol to cytochrome c [GO:0006122]
B9RG04	AT5G13430	Oxidative phosphorylation	Electron transport chain	Cytochrome bc1 complex (complex III), Rieske iron-sulphur component	mitochondrial respiratory chain complex III [GO:0005750]; 2 iron, 2 sulfur cluster binding [GO:0051537]; metal ion binding [GO:0046872]; oxidoreductase activity [GO:0016491]; ubiquinol-cytochrome-c reductase activity [GO:0008121]; mitochondrial electron transport, ubiquinol to cytochrome c [GO:0006122]
B9RGW9	AT5G13430	Oxidative phosphorylation	Electron transport chain	Cytochrome bc1 complex (complex III), Rieske iron-sulphur component	mitochondrial respiratory chain complex III [GO:0005750]; 2 iron, 2 sulfur cluster binding [GO:0051537]; metal ion binding [GO:0046872]; oxidoreductase activity [GO:0016491]; ubiquinol-cytochrome-c reductase activity [GO:0008121]; mitochondrial electron transport, ubiquinol to cytochrome c [GO:0006122]
B9T522	AT5G05370	Oxidative phosphorylation	Electron transport chain	Cytochrome bc1 complex (complex III), ubiquinone-binding protein	mitochondrial respiratory chain complex III [GO:0005750]; oxidoreductase activity [GO:0016491]; mitochondrial electron transport, ubiquinol to cytochrome c [GO:0006122]
B9T9M2	ATMG00180	Oxidative phosphorylation	Electron transport chain	Cytochrome c biogenesis protein	integral component of membrane [GO:0016021]; cytochrome complex assembly [GO:0017004]
B9RIA0	AT3G51790	Oxidative phosphorylation	Electron transport chain	Cytochrome c biogenesis protein	integral component of membrane [GO:0016021]; plasma membrane [GO:0005886]; heme binding [GO:0020037]; cytochrome complex assembly [GO:0017004]; protein-heme linkage [GO:0017003]
B9SXA6	AT5G56090	Oxidative phosphorylation	Electron transport chain	Cytochrome c oxidase (complex IV), assembly protein	integral component of membrane [GO:0016021]; mitochondrial inner membrane [GO:0005743]; oxidoreductase activity, acting on NAD(P)H, heme protein as acceptor [GO:0016653]; heme A biosynthetic process [GO:0006784]
B9TA53	ATMG00730	Oxidative phosphorylation	Electron transport chain	Cytochrome c oxidase (complex IV), COX3-type component	integral component of membrane [GO:0016021]; mitochondrion [GO:0005739]; cytochrome-c oxidase activity [GO:0004129]; proton-transporting ATP synthase activity, rotational mechanism [GO:0046933]; proton-transporting ATPase activity, rotational mechanism [GO:0046961]; aerobic electron transport chain [GO:0019646]
B9SSV8	AT4G21105	Oxidative phosphorylation	Electron transport chain	Cytochrome c oxidase (complex IV), COX4-type component	integral component of membrane [GO:0016021]; mitochondrial inner membrane [GO:0005743]
B9RV06	AT1G80230	Oxidative phosphorylation	Electron transport chain	Cytochrome c oxidase (complex IV), COX5b-type component	mitochondrial respiratory chain complex IV [GO:0005751]; mitochondrial electron transport, cytochrome c to oxygen [GO:0006123]
B9T167	AT4G37830	Oxidative phosphorylation	Electron transport chain	Cytochrome c oxidase (complex IV), COX6a-type component	mitochondrial respiratory chain complex IV [GO:0005751]; enzyme regulator activity [GO:0030234]; mitochondrial electron transport, cytochrome c to oxygen [GO:0006123]
B9SKL5	AT2G20360	Oxidative phosphorylation	Electron transport chain	NADH:ubiquinone oxidoreductase (complex I), 39kDa subunit	mitochondrion [GO:0005739]; oxidoreductase activity [GO:0016491]; protein-containing complex binding [GO:0044877]; lignan biosynthetic process [GO:0009807]; ubiquinone-6 biosynthetic process [GO:1901006]
B9SPX5	AT1G22800	Oxidative phosphorylation	Electron transport chain	NADH:ubiquinone oxidoreductase (complex I), assembly factor	mitochondrion [GO:0005739]; methyltransferase activity [GO:0008168]; mitochondrial respiratory chain complex I assembly [GO:0032981]; organic substance metabolic process [GO:0071704]
B9RBP4	AT1G62730	Oxidative phosphorylation	Electron transport chain	NADH:ubiquinone oxidoreductase (complex I), assembly factor	mitochondrion [GO:0005739]; biosynthetic process [GO:0009058]; mitochondrial respiratory chain complex I assembly [GO:0032981]
B9SKJ0	AT2G44525	Oxidative phosphorylation	Electron transport chain	NADH:ubiquinone oxidoreductase (complex I), assembly factor	mitochondrial inner membrane [GO:0005743]; nucleus [GO:0005634]; mitochondrial respiratory chain complex I assembly [GO:0032981]
B9RBF2	AT1G16700	Oxidative phosphorylation	Electron transport chain	NADH:ubiquinone oxidoreductase (complex I), hydrophilic arm subunit	mitochondrial respiratory chain complex I [GO:0005747]; 4 iron, 4 sulfur cluster binding [GO:0051539]; metal ion binding [GO:0046872]; oxidoreductase activity, acting on NAD(P)H [GO:0016651]; aerobic respiration [GO:0009060]; mitochondrial electron transport, NADH to ubiquinone [GO:0006120]; mitochondrial respiratory chain complex I assembly [GO:0032981]
B9TA72	ATMG00510	Oxidative phosphorylation	Electron transport chain	NADH:ubiquinone oxidoreductase (complex I), hydrophilic arm subunit	NAD binding [GO:0051287]; oxidoreductase activity, acting on NAD(P)H [GO:0016651]; quinone binding [GO:0048038]
B9S4S0	AT4G02580	Oxidative phosphorylation	Electron transport chain	NADH:ubiquinone oxidoreductase (complex I), NADH dehydrogenase subunit	mitochondrial respiratory chain complex I [GO:0005747]; 2 iron, 2 sulfur cluster binding [GO:0051537]; metal ion binding [GO:0046872]; oxidoreductase activity [GO:0016491]; mitochondrial electron transport, NADH to ubiquinone [GO:0006120]
B9RMI6	AT5G08530	Oxidative phosphorylation	Electron transport chain	NADH:ubiquinone oxidoreductase (complex I), NADH dehydrogenase subunit	mitochondrial respiratory chain complex I [GO:0005747]; 4 iron, 4 sulfur cluster binding [GO:0051539]; FMN binding [GO:0010181]; metal ion binding [GO:0046872]; NAD binding [GO:0051287]; NADH dehydrogenase (ubiquinone) activity [GO:0008137]; mitochondrial electron transport, NADH to ubiquinone [GO:0006120]
B9T118	AT5G37510	Oxidative phosphorylation	Electron transport chain	NADH:ubiquinone oxidoreductase (complex I), NADH dehydrogenase subunit	membrane [GO:0016020]; 4 iron, 4 sulfur cluster binding [GO:0051539]; NADH dehydrogenase (ubiquinone) activity [GO:0008137]; ATP synthesis coupled electron transport [GO:0042773]
B9RWQ3	AT1G04630	Oxidative phosphorylation	Electron transport chain	NADH:ubiquinone oxidoreductase (complex I), non-core subunit	mitochondrial respiratory chain complex I [GO:0005747]; oxidoreductase activity [GO:0016491]
B9R7W8	AT1G19580	Oxidative phosphorylation	Electron transport chain	NADH:ubiquinone oxidoreductase (complex I), non-core subunit	mitochondrial respiratory chain complex I [GO:0005747]
B9R7W9	AT1G19580	Oxidative phosphorylation	Electron transport chain	NADH:ubiquinone oxidoreductase (complex I), non-core subunit
B9R8J8	AT1G76200	Oxidative phosphorylation	Electron transport chain	NADH:ubiquinone oxidoreductase (complex I), non-core subunit	mitochondrial respiratory chain complex I [GO:0005747]
B9RH49	AT2G31490	Oxidative phosphorylation	Electron transport chain	NADH:ubiquinone oxidoreductase (complex I), non-core subunit	mitochondrial respiratory chain complex I [GO:0005747]
B9S202	AT3G03100	Oxidative phosphorylation	Electron transport chain	NADH:ubiquinone oxidoreductase (complex I), non-core subunit	mitochondrial respiratory chain complex I [GO:0005747]; oxidoreductase activity [GO:0016491]; mitochondrial respiratory chain complex I assembly [GO:0032981]; response to oxidative stress [GO:0006979]
B9T0P0	AT3G08610	Oxidative phosphorylation	Electron transport chain	NADH:ubiquinone oxidoreductase (complex I), non-core subunit	mitochondrial respiratory chain complex I [GO:0005747]
B9RAD6	AT3G48680	Oxidative phosphorylation	Electron transport chain	NADH:ubiquinone oxidoreductase (complex I), non-core subunit
B9SAR1	AT3G62790	Oxidative phosphorylation	Electron transport chain	NADH:ubiquinone oxidoreductase (complex I), non-core subunit	mitochondrial respiratory chain complex I [GO:0005747]; mitochondrial respiratory chain complex I assembly [GO:0032981]
B9RSX2	AT5G18800	Oxidative phosphorylation	Electron transport chain	NADH:ubiquinone oxidoreductase (complex I), non-core subunit	mitochondrial respiratory chain complex I [GO:0005747]; mitochondrial electron transport, NADH to ubiquinone [GO:0006120]
B9RG41	AT5G47890	Oxidative phosphorylation	Electron transport chain	NADH:ubiquinone oxidoreductase (complex I), non-core subunit	mitochondrial respiratory chain complex I [GO:0005747]; oxidoreductase activity [GO:0016491]
B9RIR5	AT5G52840	Oxidative phosphorylation	Electron transport chain	NADH:ubiquinone oxidoreductase (complex I), non-core subunit	mitochondrial respiratory chain complex I [GO:0005747]; oxidoreductase activity [GO:0016491]; respiratory electron transport chain [GO:0022904]
B9SH11	AT5G67590	Oxidative phosphorylation	Electron transport chain	NADH:ubiquinone oxidoreductase (complex I), non-core subunit	mitochondrial respiratory chain complex I [GO:0005747]; oxidoreductase activity [GO:0016491]; electron transport chain [GO:0022900]
B9RME7	AT1G67350	Oxidative phosphorylation	Electron transport chain	NADH:ubiquinone oxidoreductase (complex I), plant-specific subunit	mitochondrial respiratory chain complex I [GO:0005747]
B9S4Z7	AT4G16450	Oxidative phosphorylation	Electron transport chain	NADH:ubiquinone oxidoreductase (complex I), plant-specific subunit	mitochondrial respiratory chain complex I [GO:0005747]
B9S0U2	AT4G27585	Oxidative phosphorylation	Electron transport chain	Stomatin-like protein involved in mitochondrial respiratory supercomplex organisation	mitochondrion [GO:0005739]; plasma membrane [GO:0005886]
B9T034	AT3G59280	Protein import	Protein import	Chaperone of mitochondrial inner membrane translocase system	TIM23 mitochondrial import inner membrane translocase complex [GO:0005744]; protein import into mitochondrial matrix [GO:0030150]
B9T270	AT2G42210	Protein import	Protein import	Dual-localized component of TIM translocation system & NADH dehydrogenase complex	integral component of membrane [GO:0016021]; TIM22 mitochondrial import inner membrane insertion complex [GO:0042721]; protein insertion into mitochondrial inner membrane [GO:0045039]
B9RQC8	AT1G51980	Protein import	Protein import	Mitochondrial processing peptidase alpha subunit	mitochondrial inner membrane [GO:0005743]; mitochondrial matrix [GO:0005759]; mitochondrion [GO:0005739]; metal ion binding [GO:0046872]; metalloendopeptidase activity [GO:0004222]; protein processing involved in protein targeting to mitochondrion [GO:0006627]
B9SNZ8	AT2G19080	Protein import	Protein import	Receptor for mitochondrial protein import (metaxin)	cytoplasm [GO:0005737]; mitochondrial outer membrane [GO:0005741]; protein targeting to mitochondrion [GO:0006626]
B9S148	AT1G53530	Protein import	Protein import	Translocase of inner mitochondrial membrane, protease subunit	integral component of membrane [GO:0016021]; mitochondrial inner membrane peptidase complex [GO:0042720]; serine-type endopeptidase activity [GO:0004252]; protein processing involved in protein targeting to mitochondrion [GO:0006627]; signal peptide processing [GO:0006465]
B9SQ38	AT3G08980	Protein import	Protein import	Translocase of inner mitochondrial membrane, protease subunit	mitochondrial inner membrane peptidase complex [GO:0042720]; endopeptidase activity [GO:0004175]; serine-type endopeptidase activity [GO:0004252]; protein processing involved in protein targeting to mitochondrion [GO:0006627]; signal peptide processing [GO:0006465]
B9RKC8	AT5G56730	Protein import	Protein import	Translocase of inner mitochondrial membrane, protease subunit	metal ion binding [GO:0046872]; metalloendopeptidase activity [GO:0004222]; proteolysis [GO:0006508]
B9RYX8	AT1G61570	Protein import	Protein import	Translocase of inner mitochondrial membrane, TIM13 subunit	mitochondrial inner membrane [GO:0005743]; mitochondrial intermembrane space protein transporter complex [GO:0042719]; protein insertion into mitochondrial inner membrane [GO:0045039]
B9RKH3	AT2G37410	Protein import	Protein import	Translocase of inner mitochondrial membrane, TIM17 subunit	integral component of mitochondrial inner membrane [GO:0031305]; TIM23 mitochondrial import inner membrane translocase complex [GO:0005744]; protein import into mitochondrial matrix [GO:0030150]
B9S5V1	AT1G17530	Protein import	Protein import	Translocase of inner mitochondrial membrane, TIM23 subunit	integral component of mitochondrial inner membrane [GO:0031305]; TIM23 mitochondrial import inner membrane translocase complex [GO:0005744]; protein transmembrane transporter activity [GO:0008320]; protein import into mitochondrial matrix [GO:0030150]
B9S9U7	AT1G55900	Protein import	Protein import	Translocase of inner mitochondrial membrane, TIM50-A subunit	integral component of membrane [GO:0016021]; nucleus [GO:0005634]; TIM23 mitochondrial import inner membrane translocase complex [GO:0005744]; protein import into mitochondrial matrix [GO:0030150]
B9RGH8	AT3G20000	Protein import	Protein import	Translocase of outer mitochondrial membrane, TOM40 subunit	integral component of membrane [GO:0016021]; mitochondrial outer membrane translocase complex [GO:0005742]; protein transmembrane transporter activity [GO:0008320]; protein import into mitochondrial matrix [GO:0030150]
B9RY21	AT3G19170	Protein import	Target peptide removal	Organellar targeting peptide degrading protease	metal ion binding [GO:0046872]; metallopeptidase activity [GO:0008237]; proteolysis [GO:0006508]
B9RI64	AT5G13030	Protein modification	AMPylation	Selenoprotein O involved in protein AMPylation	ATP binding [GO:0005524]; metal ion binding [GO:0046872]; nucleotidyltransferase activity [GO:0016779]
B9R8Q6	AT1G76390	Protein modification	Protein modification	E3 ubiquitin ligase, U-box-type	ligase activity [GO:0016874]; ubiquitin-protein transferase activity [GO:0004842]
B9RHZ9	AT1G79230	Protein modification	Protein modification	Mercaptopyruvate sulfurtransferase	mitochondrion [GO:0005739]; thiosulfate sulfurtransferase activity [GO:0004792]; transsulfuration [GO:0019346]
B9RV35	AT1G15390	Protein modification	Protein modification	Peptide deformylase	chloroplast [GO:0009507]; mitochondrion [GO:0005739]; metal ion binding [GO:0046872]; peptide deformylase activity [GO:0042586]; co-translational protein modification [GO:0043686]; N-terminal protein amino acid modification [GO:0031365]; peptidyl-methionine modification [GO:0018206]; translation [GO:0006412]
B9STM4	AT2G26730	Protein modification	Protein modification	Protein kinase, receptor-like	integral component of membrane [GO:0016021]; ATP binding [GO:0005524]; tau-protein kinase activity [GO:0050321]; protein phosphorylation [GO:0006468]
B9SRU2	AT3G51550	Protein modification	Protein modification	Protein kinase, receptor-like	integral component of membrane [GO:0016021]; plasma membrane [GO:0005886]; ATP binding [GO:0005524]; non-membrane spanning protein tyrosine kinase activity [GO:0004715]; protein kinase activity [GO:0004672]; protein serine/threonine kinase activity [GO:0004674]; transmembrane receptor protein tyrosine kinase activity [GO:0004714]; protein autophosphorylation [GO:0046777]
B9T173	AT5G65700	Protein modification	Protein modification	Protein kinase, receptor-like	integral component of membrane [GO:0016021]; plasma membrane [GO:0005886]; 2-alkenal reductase [NAD(P)+] activity [GO:0032440]; ATP binding [GO:0005524]; MAP kinase kinase kinase activity [GO:0004709]; hormone-mediated signaling pathway [GO:0009755]; protein phosphorylation [GO:0006468]
B9RM62	AT1G05840	Protein quality control	Protein quality control	Aspartic protease	aspartic-type endopeptidase activity [GO:0004190]; proteolysis [GO:0006508]
B9SPA4	AT5G49840	Protein quality control	Protein quality control	ATP-dependent Clp protease, ATP-binding subunit	mitochondrial matrix [GO:0005759]; ATP binding [GO:0005524]; ATP hydrolysis activity [GO:0016887]; ATP-dependent protein folding chaperone [GO:0140662]; peptidase activity [GO:0008233]; unfolded protein binding [GO:0051082]; proteolysis involved in protein catabolic process [GO:0051603]
B9SCP9	AT5G23140	Protein quality control	Protein quality control	ATP-dependent Clp protease, proteolytic subunit	endopeptidase Clp complex [GO:0009368]; plastid stroma [GO:0009532]; ATP-dependent peptidase activity [GO:0004176]; ATPase binding [GO:0051117]; serine-type endopeptidase activity [GO:0004252]; protein quality control for misfolded or incompletely synthesized proteins [GO:0006515]
B9TC07	AT5G26860	Protein quality control	Protein quality control	ATP-dependent serine protease, Lon-type	mitochondrial matrix [GO:0005759]; ATP binding [GO:0005524]; ATP hydrolysis activity [GO:0016887]; ATP-dependent peptidase activity [GO:0004176]; serine-type endopeptidase activity [GO:0004252]; single-stranded DNA binding [GO:0003697]; chaperone-mediated protein complex assembly [GO:0051131]; mitochondrion organization [GO:0007005]; protein quality control for misfolded or incompletely synthesiz…
B9RNX1	AT2G25140	Protein quality control	Protein quality control	Chaperone, clpB-type	cytoplasm [GO:0005737]; ATP binding [GO:0005524]; ATP hydrolysis activity [GO:0016887]; cellular response to heat [GO:0034605]; protein refolding [GO:0042026]
B9RJS6	AT1G28210	Protein quality control	Protein quality control	Chaperone, heat shock protein DNAJ	cytoplasm [GO:0005737]; ATP binding [GO:0005524]; heat shock protein binding [GO:0031072]; metal ion binding [GO:0046872]; unfolded protein binding [GO:0051082]; chaperone cofactor-dependent protein refolding [GO:0051085]; protein refolding [GO:0042026]; response to heat [GO:0009408]
B9RHH1	AT5G48030	Protein quality control	Protein quality control	Chaperone, heat shock protein DNAJ	cytoplasm [GO:0005737]; ATP binding [GO:0005524]; heat shock protein binding [GO:0031072]; metal ion binding [GO:0046872]; unfolded protein binding [GO:0051082]; chaperone cofactor-dependent protein refolding [GO:0051085]; protein refolding [GO:0042026]; response to heat [GO:0009408]
B9SN32	AT3G13860	Protein quality control	Protein quality control	Chaperone, heat shock protein HSP60	mitochondrion [GO:0005739]; ATP binding [GO:0005524]; ATP-dependent protein folding chaperone [GO:0140662]; protein folding [GO:0006457]; protein refolding [GO:0042026]
B9RWQ2	AT3G23990	Protein quality control	Protein quality control	Chaperone, heat shock protein HSP60	mitochondrion [GO:0005739]; ATP binding [GO:0005524]; ATP-dependent protein folding chaperone [GO:0140662]; protein folding [GO:0006457]; protein refolding [GO:0042026]
B9S582	AT3G23990	Protein quality control	Protein quality control	Chaperone, heat shock protein HSP60	mitochondrion [GO:0005739]; ATP binding [GO:0005524]; ATP-dependent protein folding chaperone [GO:0140662]; protein folding [GO:0006457]; protein refolding [GO:0042026]
B9RX55	AT5G09590	Protein quality control	Protein quality control	Chaperone, heat shock protein HSP70	cytoplasm [GO:0005737]; mitochondrion [GO:0005739]; 2-alkenal reductase [NAD(P)+] activity [GO:0032440]; ATP binding [GO:0005524]; ATP hydrolysis activity [GO:0016887]; ATP-dependent protein folding chaperone [GO:0140662]; heat shock protein binding [GO:0031072]; misfolded protein binding [GO:0051787]; protein folding chaperone [GO:0044183]; unfolded protein binding [GO:0051082]; cellular respons…
B9SJ60	AT1G23100	Protein quality control	Protein quality control	Chaperone, heat-shock protein HSP10B	mitochondrial matrix [GO:0005759]; ATP binding [GO:0005524]; ATP-dependent protein folding chaperone [GO:0140662]; chaperone binding [GO:0051087]; metal ion binding [GO:0046872]; unfolded protein binding [GO:0051082]; chaperone cofactor-dependent protein refolding [GO:0051085]
B9SSG1	AT5G51440	Protein quality control	Protein quality control	Chaperone, small heat-shock protein HSP23.5
B9R9S7	AT4G25200	Protein quality control	Protein quality control	Chaperone, small heat-shock protein HSP23.6
B9RV59	AT1G52560	Protein quality control	Protein quality control	Chaperone, small heat-shock protein HSP26.5	protein self-association [GO:0043621]; unfolded protein binding [GO:0051082]; protein complex oligomerization [GO:0051259]; protein folding [GO:0006457]; response to heat [GO:0009408]; response to hydrogen peroxide [GO:0042542]; response to salt stress [GO:0009651]
B9RVS2	AT1G03860	Protein quality control	Protein quality control	Chaperone, yeast prohibitin-like	mitochondrial inner membrane [GO:0005743]; mitochondrion [GO:0005739]; mitochondrion organization [GO:0007005]
B9RNE4	AT2G47390	Protein quality control	Protein quality control	Endopeptidase	serine-type endopeptidase activity [GO:0004252]; proteolysis [GO:0006508]
B9R7H7	AT5G36210	Protein quality control	Protein quality control	Endopeptidase	serine-type endopeptidase activity [GO:0004252]; proteolysis [GO:0006508]
B9RFL1	AT1G09300	Protein quality control	Protein quality control	Metallopeptidase	mitochondrion [GO:0005739]; aminopeptidase activity [GO:0004177]; manganese ion binding [GO:0030145]; metalloaminopeptidase activity [GO:0070006]; peptidase activity [GO:0008233]; proline dipeptidase activity [GO:0102009]
B9RF64	AT3G05350	Protein quality control	Protein quality control	Metallopeptidase	cellular anatomical entity [GO:0110165]; metalloaminopeptidase activity [GO:0070006]
B9SC40	AT4G37040	Protein quality control	Protein quality control	Methionine aminopeptidase	metal ion binding [GO:0046872]; metalloaminopeptidase activity [GO:0070006]; proteolysis [GO:0006508]
B9R9Q2	AT5G51540	Protein quality control	Protein quality control	Mitochondrial intermediate peptidase	metal ion binding [GO:0046872]; metalloendopeptidase activity [GO:0004222]; peptide metabolic process [GO:0006518]; proteolysis [GO:0006508]
B9SYX8	AT5G55200	Protein quality control	Protein quality control	Nucleotide exchange factor of mitochondrial Hsp70 chaperone	PAM complex, Tim23 associated import motor [GO:0001405]; adenyl-nucleotide exchange factor activity [GO:0000774]; chaperone binding [GO:0051087]; isomerase activity [GO:0016853]; protein homodimerization activity [GO:0042803]; unfolded protein binding [GO:0051082]; protein folding [GO:0006457]; protein import into mitochondrial matrix [GO:0030150]
B9SMK4	AT5G65620	Protein quality control	Protein quality control	Oligopeptidase A, metalloprotease	metal ion binding [GO:0046872]; metalloendopeptidase activity [GO:0004222]; peptide metabolic process [GO:0006518]; proteolysis [GO:0006508]
B9S7J2	AT3G56070	Protein quality control	Protein quality control	Peptidyl-prolyl cis-trans isomerase	cytoplasm [GO:0005737]; cyclosporin A binding [GO:0016018]; peptidyl-prolyl cis-trans isomerase activity [GO:0003755]; protein folding [GO:0006457]; protein peptidyl-prolyl isomerization [GO:0000413]
B9RF97	AT5G27660	Protein quality control	Protein quality control	Serine protease	2-alkenal reductase [NAD(P)+] activity [GO:0032440]; serine-type endopeptidase activity [GO:0004252]; proteolysis [GO:0006508]
B9RLZ5	AT5G36950	Protein quality control	Protein quality control	Serine protease	intracellular membrane-bounded organelle [GO:0043231]; 2-alkenal reductase [NAD(P)+] activity [GO:0032440]; serine-type endopeptidase activity [GO:0004252]
B9RY20	AT1G49630	Protein quality control	Protein quality control	Zinc metalloprotease	chloroplast [GO:0009507]; mitochondrion [GO:0005739]; metal ion binding [GO:0046872]; metalloendopeptidase activity [GO:0004222]; protein processing [GO:0016485]
B9R8C7	AT5G42150	Redox metabolism	Glutathione metabolism	Glutathione S-transferase	integral component of membrane [GO:0016021]; mitochondrion [GO:0005739]; prostaglandin-E synthase activity [GO:0050220]; protein-disulfide reductase (glutathione) activity [GO:0019153]; prostaglandin biosynthetic process [GO:0001516]
B9SW33	AT2G30970	Redox metabolism	NAD(H)-regeneration	Aspartate aminotransferase	mitochondrion [GO:0005739]; L-aspartate:2-oxoglutarate aminotransferase activity [GO:0004069]; pyridoxal phosphate binding [GO:0030170]; biosynthetic process [GO:0009058]; cellular amino acid metabolic process [GO:0006520]
B9RTW9	AT3G06050	Redox metabolism	Redox homeostasis	Glutaredoxin-dependent peroxiredoxin	cytoplasm [GO:0005737]; mitochondrion [GO:0005739]; thioredoxin peroxidase activity [GO:0008379]; cell redox homeostasis [GO:0045454]; cellular response to oxidative stress [GO:0034599]; hydrogen peroxide catabolic process [GO:0042744]
B9SE52	AT3G15000	RNA modification	RNA modification	mRNA processing, DAG protein	mitochondrion [GO:0005739]; cytidine to uridine editing [GO:0016554]; mitochondrial mRNA modification [GO:0080156]; mRNA processing [GO:0006397]
B9SVR0	AT5G09840	RNA modification	RNA modification	mRNA-processing, endonuclease	peroxisome [GO:0005777]; mRNA base-pairing post-transcriptional repressor activity [GO:1903231]; ribonuclease activity [GO:0004540]
B9SXF2	AT4G20020	RNA modification	RNA modification	Multiple organellar RNA editing factor	mitochondrion [GO:0005739]; cytidine to uridine editing [GO:0016554]; mitochondrial mRNA modification [GO:0080156]; mRNA processing [GO:0006397]
B9RNC6	AT1G02370	RNA modification	RNA modification	Pentatricopeptide repeat-containing protein	mitochondrion [GO:0005739]
B9SJC8	AT1G10270	RNA modification	RNA modification	Pentatricopeptide repeat-containing protein	chloroplast [GO:0009507]
B9R7W0	AT1G19520	RNA modification	RNA modification	Pentatricopeptide repeat-containing protein
B9RXN7	AT1G61870	RNA modification	RNA modification	Pentatricopeptide repeat-containing protein
B9T2W5	AT1G71210	RNA modification	RNA modification	Pentatricopeptide repeat-containing protein
B9S848	AT1G80270	RNA modification	RNA modification	Pentatricopeptide repeat-containing protein	mitochondrion [GO:0005739]
B9TBS3	AT1G80270	RNA modification	RNA modification	Pentatricopeptide repeat-containing protein	mitochondrion [GO:0005739]
B9SYB6	AT2G37230	RNA modification	RNA modification	Pentatricopeptide repeat-containing protein
B9T3S2	AT3G02490	RNA modification	RNA modification	Pentatricopeptide repeat-containing protein	RNA splicing [GO:0008380]
B9RM09	AT3G02650	RNA modification	RNA modification	Pentatricopeptide repeat-containing protein
B9RXW5	AT3G13150	RNA modification	RNA modification	Pentatricopeptide repeat-containing protein
B9RAT8	AT3G48250	RNA modification	RNA modification	Pentatricopeptide repeat-containing protein	RNA splicing [GO:0008380]
B9RSF8	AT3G49240	RNA modification	RNA modification	Pentatricopeptide repeat-containing protein
B9SLV3	AT4G35850	RNA modification	RNA modification	Pentatricopeptide repeat-containing protein
B9S9E6	AT5G09450	RNA modification	RNA modification	Pentatricopeptide repeat-containing protein	mitochondrion [GO:0005739]
B9RA74	AT5G61990	RNA modification	RNA modification	Pentatricopeptide repeat-containing protein
B9SFA0	AT5G14580	RNA modification	RNA modification	Polyribonucleotide nucleotidyltransferase	cytosol [GO:0005829]; mitochondrion [GO:0005739]; 3'-5'-exoribonuclease activity [GO:0000175]; polyribonucleotide nucleotidyltransferase activity [GO:0004654]; RNA binding [GO:0003723]; mitochondrial mRNA catabolic process [GO:0000958]; mitochondrial RNA 3'-end processing [GO:0000965]; RNA catabolic process [GO:0006401]
B9T3R2	AT2G33430	RNA modification	RNA modification	Protein involved in cytidine to uridine editing	mitochondrion [GO:0005739]; cytidine to uridine editing [GO:0016554]; mitochondrial mRNA modification [GO:0080156]; mRNA processing [GO:0006397]
B9RTA0	AT3G06790	RNA modification	RNA modification	Protein involved in cytidine to uridine editing	mitochondrion [GO:0005739]; cytidine to uridine editing [GO:0016554]; mitochondrial mRNA modification [GO:0080156]; mRNA processing [GO:0006397]
B9SM71	AT4G09730	RNA modification	RNA modification	RNA helicase	mitochondrion [GO:0005739]; ATP binding [GO:0005524]; hydrolase activity [GO:0016787]; nucleic acid binding [GO:0003676]; RNA helicase activity [GO:0003724]; mitochondrial large ribosomal subunit assembly [GO:1902775]
B9S2K2	AT1G59990	RNA modification	RNA modification	RNA helicase	ATP binding [GO:0005524]; hydrolase activity [GO:0016787]; RNA binding [GO:0003723]; RNA helicase activity [GO:0003724]
B9S3L6	AT3G22330	RNA modification	RNA modification	RNA helicase	ATP binding [GO:0005524]; helicase activity [GO:0004386]; nucleic acid binding [GO:0003676]
B9T8F6	AT1G24090	RNA modification	RNA modification	RNase H nuclease	nucleic acid binding [GO:0003676]; RNA-DNA hybrid ribonuclease activity [GO:0004523]
B9SK42	AT1G07910	RNA modification	RNA modification	tRNA ligase involved in pre-tRNA splicing	RNA ligase (ATP) activity [GO:0003972]; tRNA splicing, via endonucleolytic cleavage and ligation [GO:0006388]
B9S2Y4	AT1G77490	ROS metabolism	ROS detoxification	Ascorbate peroxidase	heme binding [GO:0020037]; L-ascorbate peroxidase activity [GO:0016688]; peroxidase activity [GO:0004601]; cellular response to oxidative stress [GO:0034599]; hydrogen peroxide catabolic process [GO:0042744]; response to reactive oxygen species [GO:0000302]
B9S4D7	AT3G10920	ROS metabolism	ROS detoxification	Superoxide dismutase	mitochondrion [GO:0005739]; manganese ion binding [GO:0030145]; superoxide dismutase activity [GO:0004784]
B9S4S9	AT3G54660	ROS metabolism	ROS detoxification	Glutathione reductase	flavin adenine dinucleotide binding [GO:0050660]; glutathione-disulfide reductase (NADPH) activity [GO:0004362]; NADP binding [GO:0050661]; thioredoxin-disulfide reductase activity [GO:0004791]; cell redox homeostasis [GO:0045454]; glutathione metabolic process [GO:0006749]
B9RM79	AT3G02780	Secondary metabolism	Isoprenoid biosynthesis	Isopentenyl-diphosphate delta-isomerase	cytoplasm [GO:0005737]; isopentenyl-diphosphate delta-isomerase activity [GO:0004452]; chlorophyll biosynthetic process [GO:0015995]; dimethylallyl diphosphate biosynthetic process [GO:0050992]; isopentenyl diphosphate biosynthetic process [GO:0009240]
B9RLN6	AT5G61030	Transcription	Transcription	RNA binding protein	cytoplasm [GO:0005737]; mitochondrion [GO:0005739]; ribonucleoprotein complex [GO:1990904]; mRNA binding [GO:0003729]; mitochondrial mRNA modification [GO:0080156]
B9SS16	AT5G46920	Transcription	Transcription	RNA binding protein	mitochondrion [GO:0005739]; RNA-directed DNA polymerase activity [GO:0003964]; mRNA processing [GO:0006397]
B9TC56	AT5G07900	Transcription	Transcription	Transcription termination factor	chloroplast [GO:0009507]; double-stranded DNA binding [GO:0003690]; chloroplast organization [GO:0009658]; developmental process [GO:0032502]; DNA-templated transcription termination [GO:0006353]; regulation of DNA-templated transcription [GO:0006355]
B9S7X4	AT4G33760	Translation	Translation	Aspartate-tRNA synthetase	mitochondrion [GO:0005739]; aspartate-tRNA ligase activity [GO:0004815]; ATP binding [GO:0005524]; DNA binding [GO:0003677]; aspartyl-tRNA aminoacylation [GO:0006422]
B9RP10	AT2G31170	Translation	Translation	Cystein-tRNA synthetase	cytoplasm [GO:0005737]; ATP binding [GO:0005524]; cysteine-tRNA ligase activity [GO:0004817]; metal ion binding [GO:0046872]; cysteinyl-tRNA aminoacylation [GO:0006423]
B9T2L7	AT5G64050	Translation	Translation	Glutamin-tRNA synthetase	mitochondrion [GO:0005739]; ATP binding [GO:0005524]; glutamate-tRNA ligase activity [GO:0004818]; tRNA binding [GO:0000049]; zinc ion binding [GO:0008270]; glutamyl-tRNA aminoacylation [GO:0006424]; post-embryonic development [GO:0009791]; reproductive structure development [GO:0048608]
B9SIS4	AT3G25660	Translation	Translation	Glutamyl-tRNA(Gln) amidotransferase subunit A	chloroplast stroma [GO:0009570]; glutamyl-tRNA(Gln) amidotransferase complex [GO:0030956]; mitochondrion [GO:0005739]; ATP binding [GO:0005524]; glutaminyl-tRNA synthase (glutamine-hydrolyzing) activity [GO:0050567]; hydrolase activity, acting on carbon-nitrogen (but not peptide) bonds, in linear amides [GO:0016811]; transferase activity [GO:0016740]; glutaminyl-tRNAGln biosynthesis via transamid…
B9SQR9	AT1G48520	Translation	Translation	Glutamyl-tRNA(Gln) amidotransferase subunit B	chloroplast [GO:0009507]; glutamyl-tRNA(Gln) amidotransferase complex [GO:0030956]; mitochondrion [GO:0005739]; ATP binding [GO:0005524]; glutaminyl-tRNA synthase (glutamine-hydrolyzing) activity [GO:0050567]; glutaminyl-tRNAGln biosynthesis via transamidation [GO:0070681]; mitochondrial translation [GO:0032543]
B9RCZ0	AT3G48110	Translation	Translation	Glycin-tRNA synthetase	mitochondrion [GO:0005739]; ATP binding [GO:0005524]; glycine-tRNA ligase activity [GO:0004820]; glycyl-tRNA aminoacylation [GO:0006426]
B9S0H3	AT3G46100	Translation	Translation	Histidine-tRNA synthetase	cytoplasm [GO:0005737]; ATP binding [GO:0005524]; histidine-tRNA ligase activity [GO:0004821]; histidyl-tRNA aminoacylation [GO:0006427]
B9RT52	AT5G49030	Translation	Translation	Isoleucine tRNA synthetase	mitochondrion [GO:0005739]; aminoacyl-tRNA editing activity [GO:0002161]; ATP binding [GO:0005524]; isoleucine-tRNA ligase activity [GO:0004822]; tRNA binding [GO:0000049]; isoleucyl-tRNA aminoacylation [GO:0006428]; mitochondrial translation [GO:0032543]; post-embryonic development [GO:0009791]; reproductive structure development [GO:0048608]
B9SKB0	AT1G09620	Translation	Translation	Leucine-tRNA ligase	aminoacyl-tRNA editing activity [GO:0002161]; ATP binding [GO:0005524]; leucine-tRNA ligase activity [GO:0004823]; leucyl-tRNA aminoacylation [GO:0006429]; post-embryonic development [GO:0009791]; reproductive structure development [GO:0048608]
B9SBP3	AT3G13490	Translation	Translation	Lysine-tRNA synthetase	cytosol [GO:0005829]; mitochondrion [GO:0005739]; ATP binding [GO:0005524]; DNA binding [GO:0003677]; lysine-tRNA ligase activity [GO:0004824]; tRNA binding [GO:0000049]; lysyl-tRNA aminoacylation [GO:0006430]
B9SR18	AT3G55400	Translation	Translation	Methionine-tRNA synthetase	mitochondrion [GO:0005739]; ATP binding [GO:0005524]; methionine-tRNA ligase activity [GO:0004825]; methionyl-tRNA aminoacylation [GO:0006431]
B9T3N9	AT1G07615	Translation	Translation	Mitochondrial GTPase	mitochondrion [GO:0005739]; GTP binding [GO:0005525]; GTPase activity [GO:0003924]; magnesium ion binding [GO:0000287]; ribosome biogenesis [GO:0042254]
B9S1U2	AT1G80480	Translation	Translation	Prli-interacting factor	cytoplasm [GO:0005737]
B9RVD0	AT1G80480	Translation	Translation	Prli-interacting factor	cytoplasm [GO:0005737]
B9RIU3	AT5G52520	Translation	Translation	Prolin-tRNA synthetase	aminoacyl-tRNA synthetase multienzyme complex [GO:0017101]; cytoplasm [GO:0005737]; mitochondrion [GO:0005739]; ATP binding [GO:0005524]; proline-tRNA ligase activity [GO:0004827]; prolyl-tRNA aminoacylation [GO:0006433]
B9S383	AT5G52370	Translation	Translation	Ribosomal protein S34	mitochondrion [GO:0005739]; structural constituent of ribosome [GO:0003735]
B9RDY6	AT1G14620	Translation	Translation	Ribosomal protein, large subunit	mitochondrial large ribosomal subunit [GO:0005762]; structural constituent of ribosome [GO:0003735]
B9RI48	AT1G56050	Translation	Translation	Ribosomal protein, large subunit	cytoplasm [GO:0005737]; ATP binding [GO:0005524]; ATP hydrolysis activity [GO:0016887]; GTP binding [GO:0005525]; ribosomal large subunit binding [GO:0043023]; ribosome binding [GO:0043022]
B9T5A3	AT1G70190	Translation	Translation	Ribosomal protein, large subunit	ribonucleoprotein complex [GO:1990904]; ribosome [GO:0005840]; mRNA binding [GO:0003729]; structural constituent of ribosome [GO:0003735]; translation [GO:0006412]
B9SNA1	AT2G18400	Translation	Translation	Ribosomal protein, large subunit	ribonucleoprotein complex [GO:1990904]; ribosome [GO:0005840]; rRNA binding [GO:0019843]; structural constituent of ribosome [GO:0003735]; translation [GO:0006412]
B9SY17	AT2G42710	Translation	Translation	Ribosomal protein, large subunit	cytosolic large ribosomal subunit [GO:0022625]; RNA binding [GO:0003723]; rRNA binding [GO:0019843]; structural constituent of ribosome [GO:0003735]; maturation of LSU-rRNA [GO:0000470]; translation [GO:0006412]
B9T6J5	AT2G44065	Translation	Translation	Ribosomal protein, large subunit	mitochondrial large ribosomal subunit [GO:0005762]; plastid [GO:0009536]; RNA binding [GO:0003723]; structural constituent of ribosome [GO:0003735]; transferase activity [GO:0016740]; mitochondrial translation [GO:0032543]
B9RBL9	AT3G01790	Translation	Translation	Ribosomal protein, large subunit	mitochondrial large ribosomal subunit [GO:0005762]; ribosome [GO:0005840]; mRNA binding [GO:0003729]; structural constituent of ribosome [GO:0003735]; negative regulation of translation [GO:0017148]; translation [GO:0006412]
B9S007	AT3G17465	Translation	Translation	Ribosomal protein, large subunit	mitochondrial large ribosomal subunit [GO:0005762]; structural constituent of ribosome [GO:0003735]; translation [GO:0006412]
B9RT05	AT3G21465	Translation	Translation	Ribosomal protein, large subunit
B9SGY2	AT3G44590	Translation	Translation	Ribosomal protein, large subunit	cytosolic large ribosomal subunit [GO:0022625]; structural constituent of ribosome [GO:0003735]; cytoplasmic translational elongation [GO:0002182]
B9SX57	AT3G59650	Translation	Translation	Ribosomal protein, large subunit	mitochondrial large ribosomal subunit [GO:0005762]; structural constituent of ribosome [GO:0003735]; mitochondrial translation [GO:0032543]
B9SB38	AT4G05400	Translation	Translation	Ribosomal protein, large subunit	mitochondrial large ribosomal subunit [GO:0005762]; mitochondrial ribosome [GO:0005761]
B9RCJ6	AT4G23620	Translation	Translation	Ribosomal protein, large subunit	cytosolic large ribosomal subunit [GO:0022625]; 5S rRNA binding [GO:0008097]; structural constituent of ribosome [GO:0003735]; translation [GO:0006412]
B9SDL6	AT4G28360	Translation	Translation	Ribosomal protein, large subunit	large ribosomal subunit [GO:0015934]; mitochondrial large ribosomal subunit [GO:0005762]; structural constituent of ribosome [GO:0003735]; ribosome assembly [GO:0042255]; translation [GO:0006412]
B9S1T8	AT5G11750	Translation	Translation	Ribosomal protein, large subunit	ribosome [GO:0005840]; structural constituent of ribosome [GO:0003735]; translation [GO:0006412]
B9RBN6	AT5G14290	Translation	Translation	Ribosomal protein, large subunit	mitochondrial large ribosomal subunit [GO:0005762]; structural constituent of ribosome [GO:0003735]
B9RUQ9	AT5G39600	Translation	Translation	Ribosomal protein, large subunit	mitochondrial large ribosomal subunit [GO:0005762]
B9SYP4	AT5G40080	Translation	Translation	Ribosomal protein, large subunit	mitochondrial large ribosomal subunit [GO:0005762]; structural constituent of ribosome [GO:0003735]; translation [GO:0006412]
B9SJV4	AT5G46160	Translation	Translation	Ribosomal protein, large subunit	mitochondrial large ribosomal subunit [GO:0005762]; large ribosomal subunit rRNA binding [GO:0070180]; structural constituent of ribosome [GO:0003735]; translation [GO:0006412]
B9S8K5	AT5G66860	Translation	Translation	Ribosomal protein, large subunit	cytosolic large ribosomal subunit [GO:0022625]; 5S rRNA binding [GO:0008097]; structural constituent of ribosome [GO:0003735]; translation [GO:0006412]
B9TAP3	ATMG00090	Translation	Translation	Ribosomal protein, large subunit	ribonucleoprotein complex [GO:1990904]; ribosome [GO:0005840]; rRNA binding [GO:0019843]; structural constituent of ribosome [GO:0003735]; translation [GO:0006412]
B9SGQ7	ATMG00560	Translation	Translation	Ribosomal protein, large subunit	mitochondrial large ribosomal subunit [GO:0005762]; RNA binding [GO:0003723]; structural constituent of ribosome [GO:0003735]; mitochondrial translation [GO:0032543]
B9RY19	AT1G31817	Translation	Translation	Ribosomal protein, small subunit	mitochondrial small ribosomal subunit [GO:0005763]; mRNA 5'-UTR binding [GO:0048027]; small ribosomal subunit rRNA binding [GO:0070181]; structural constituent of ribosome [GO:0003735]; maturation of SSU-rRNA from tricistronic rRNA transcript (SSU-rRNA, 5.8S rRNA, LSU-rRNA) [GO:0000462]; ribosomal small subunit assembly [GO:0000028]; translation [GO:0006412]
B9SCE7	AT1G53645	Translation	Translation	Ribosomal protein, small subunit
B9SDG2	AT1G64880	Translation	Translation	Ribosomal protein, small subunit	mitochondrial small ribosomal subunit [GO:0005763]; RNA binding [GO:0003723]; structural constituent of ribosome [GO:0003735]; translation [GO:0006412]
B9SWS4	AT1G80620	Translation	Translation	Ribosomal protein, small subunit	cytoplasm [GO:0005737]; ribonucleoprotein complex [GO:1990904]; ribosome [GO:0005840]; structural constituent of ribosome [GO:0003735]; translation [GO:0006412]
B9SFX0	AT3G18240	Translation	Translation	Ribosomal protein, small subunit	mitochondrial small ribosomal subunit [GO:0005763]; structural constituent of ribosome [GO:0003735]; mitochondrial translation [GO:0032543]
B9RIU9	AT3G49080	Translation	Translation	Ribosomal protein, small subunit	mitochondrial small ribosomal subunit [GO:0005763]; small ribosomal subunit [GO:0015935]; RNA binding [GO:0003723]; structural constituent of ribosome [GO:0003735]; translation [GO:0006412]
B9RKC4	AT4G29430	Translation	Translation	Ribosomal protein, small subunit	cytosolic small ribosomal subunit [GO:0022627]; structural constituent of ribosome [GO:0003735]; translation [GO:0006412]
B9SGU6	AT5G02740	Translation	Translation	Ribosomal protein, small subunit	nucleic acid binding [GO:0003676]
B9RXI6	AT5G47320	Translation	Translation	Ribosomal protein, small subunit	mitochondrial small ribosomal subunit [GO:0005763]; RNA binding [GO:0003723]; structural constituent of ribosome [GO:0003735]; ribosomal small subunit assembly [GO:0000028]; translation [GO:0006412]
B9SP49	AT5G62270	Translation	Translation	Ribosomal protein, small subunit
B9TAA4	ATMG00290	Translation	Translation	Ribosomal protein, small subunit	small ribosomal subunit [GO:0015935]; rRNA binding [GO:0019843]; structural constituent of ribosome [GO:0003735]; positive regulation of translational fidelity [GO:0045903]
B9RBL6	AT3G01800	Translation	Translation	Ribosome recycling factor	mitochondrion [GO:0005739]; ribosomal large subunit binding [GO:0043023]; translation [GO:0006412]
B9SX85	AT3G49725	Translation	Translation	Ribosome-associated GTPase	cytoplasm [GO:0005737]; GTP binding [GO:0005525]; metal ion binding [GO:0046872]; ribosome binding [GO:0043022]
B9S9Z2	AT4G13850	Translation	Translation	RNA binding protein, glycine-rich	mitochondrion [GO:0005739]; mRNA 3'-UTR binding [GO:0003730]
B9SWW2	AT1G48570	Translation	Translation	RNA binding protein, Zinc finger	cytoplasm [GO:0005737]; metal ion binding [GO:0046872]; mRNA binding [GO:0003729]; RNA binding [GO:0003723]
B9SY75	AT5G17790	Translation	Translation	RNA binding protein, Zinc finger	cytoplasm [GO:0005737]; metal ion binding [GO:0046872]; mRNA binding [GO:0003729]; RNA binding [GO:0003723]
B9RJP1	AT1G11870	Translation	Translation	Serine-tRNA synthetase	mitochondrion [GO:0005739]; ATP binding [GO:0005524]; serine-tRNA ligase activity [GO:0004828]; tRNA binding [GO:0000049]; mitochondrial seryl-tRNA aminoacylation [GO:0070158]; seryl-tRNA aminoacylation [GO:0006434]
B9T183	AT2G04842	Translation	Translation	Threonine-tRNA synthetase	mitochondrion [GO:0005739]; ATP binding [GO:0005524]; threonine-tRNA ligase activity [GO:0004829]; threonyl-tRNA aminoacylation [GO:0006435]
B9RRY5	AT2G25830	Translation	Translation	Translation activator
B9SFP0	AT4G02930	Translation	Translation	Translation elongation factor	mitochondrion [GO:0005739]; GTP binding [GO:0005525]; GTPase activity [GO:0003924]; nucleotidyltransferase activity [GO:0016779]; translation elongation factor activity [GO:0003746]; mitochondrial translational elongation [GO:0070125]; translational elongation [GO:0006414]
B9RUN8	AT5G39900	Translation	Translation	Translation elongation factor	mitochondrial inner membrane [GO:0005743]; mitochondrial matrix [GO:0005759]; mitochondrion [GO:0005739]; GTP binding [GO:0005525]; GTPase activity [GO:0003924]; mitochondrial ribosome binding [GO:0097177]; ribosome binding [GO:0043022]; positive regulation of translation [GO:0045727]; translation [GO:0006412]
B9SEZ6	AT4G11120	Translation	Translation	Translation elongation factor	mitochondrial matrix [GO:0005759]; translation elongation factor activity [GO:0003746]; mitochondrial translational elongation [GO:0070125]; translational elongation [GO:0006414]
B9RJ84	AT1G34360	Translation	Translation	Translation initiation factor	ribosome binding [GO:0043022]; translation initiation factor activity [GO:0003743]; ribosome disassembly [GO:0032790]
B9RGT2	AT3G02660	Translation	Translation	Tyrosine-tRNA synthetase	cytosol [GO:0005829]; mitochondrion [GO:0005739]; ATP binding [GO:0005524]; RNA binding [GO:0003723]; tyrosine-tRNA ligase activity [GO:0004831]; post-embryonic development [GO:0009791]; reproductive structure development [GO:0048608]; tRNA aminoacylation [GO:0043039]; tyrosyl-tRNA aminoacylation [GO:0006437]
B9SYX1	AT5G16715	Translation	Translation	Valine-tRNA synthetase	cytosol [GO:0005829]; aminoacyl-tRNA editing activity [GO:0002161]; ATP binding [GO:0005524]; valine-tRNA ligase activity [GO:0004832]; post-embryonic development [GO:0009791]; reproductive structure development [GO:0048608]; valyl-tRNA aminoacylation [GO:0006438]
B9RCP6	AT4G01100	Transport	Solute transport	Adenine nucleotide carrier	integral component of membrane [GO:0016021]; transmembrane transport [GO:0055085]
B9T344	AT4G01100	Transport	Solute transport	Adenine nucleotide carrier	integral component of membrane [GO:0016021]; transmembrane transport [GO:0055085]
B9T0Z2	AT5G13490	Transport	Solute transport	ADP/ATP carrier	integral component of membrane [GO:0016021]; mitochondrial inner membrane [GO:0005743]; ATP:ADP antiporter activity [GO:0005471]; mitochondrial ADP transmembrane transport [GO:0140021]; mitochondrial ATP transmembrane transport [GO:1990544]
B9RUP8	AT3G28860	Transport	Solute transport	ATP binding cassette transporter subfamily C (ABCB19)	integral component of membrane [GO:0016021]; ABC-type transporter activity [GO:0140359]; ATP binding [GO:0005524]; ATPase-coupled transmembrane transporter activity [GO:0042626]; hydrolase activity [GO:0016787]; transmembrane transport [GO:0055085]
B9SNT8	AT4G25960	Transport	Solute transport	ATP binding cassette transporter subfamily C (ABCB2)	integral component of plasma membrane [GO:0005887]; ABC-type transporter activity [GO:0140359]; ATP binding [GO:0005524]; ATPase-coupled transmembrane transporter activity [GO:0042626]; hydrolase activity [GO:0016787]
B9T3V9	AT5G58270	Transport	Solute transport	ATP binding cassette transporter subfamily C (ABCB25), exporter of oxidized glutathione	integral component of membrane [GO:0016021]; mitochondrial inner membrane [GO:0005743]; ABC-type transporter activity [GO:0140359]; ATP binding [GO:0005524]; ATPase-coupled transmembrane transporter activity [GO:0042626]; hydrolase activity [GO:0016787]; cellular iron ion homeostasis [GO:0006879]; transmembrane transport [GO:0055085]
B9SKU0	AT2G34660	Transport	Solute transport	ATP binding cassette transporter subfamily C (ABCC1), vacuolar anthocyanin transporter	integral component of membrane [GO:0016021]; membrane [GO:0016020]; 2-alkenal reductase [NAD(P)+] activity [GO:0032440]; ABC-type transporter activity [GO:0140359]; ATP binding [GO:0005524]; ATPase-coupled transmembrane transporter activity [GO:0042626]; transmembrane transport [GO:0055085]
B9SKL4	AT1G04120	Transport	Solute transport	ATP binding cassette transporter subfamily C (ABCC5), inositol hexakisphosphate transporter	integral component of membrane [GO:0016021]; membrane [GO:0016020]; 2-alkenal reductase [NAD(P)+] activity [GO:0032440]; ABC-type transporter activity [GO:0140359]; ATP binding [GO:0005524]; ATPase-coupled transmembrane transporter activity [GO:0042626]; transmembrane transport [GO:0055085]
B9RQF1	AT1G59870	Transport	Solute transport	ATP binding cassette transporter subfamily G (ABCG36), auxin transporter	integral component of membrane [GO:0016021]; ABC-type transporter activity [GO:0140359]; ATP binding [GO:0005524]; hydrolase activity [GO:0016787]
B9SYI4	AT1G30360	Transport	Solute transport	Calcium activated cation channel	integral component of membrane [GO:0016021]; plasma membrane [GO:0005886]; calcium activated cation channel activity [GO:0005227]
B9S1E8	AT1G32090	Transport	Solute transport	Calcium activated cation channel	integral component of membrane [GO:0016021]; plasma membrane [GO:0005886]; calcium activated cation channel activity [GO:0005227]
B9RWZ4	AT4G29900	Transport	Solute transport	Calcium-transporting ATPase	integral component of plasma membrane [GO:0005887]; intracellular membrane-bounded organelle [GO:0043231]; ATP binding [GO:0005524]; ATP hydrolysis activity [GO:0016887]; ATPase-coupled cation transmembrane transporter activity [GO:0019829]; calmodulin binding [GO:0005516]; P-type calcium transporter activity [GO:0005388]
B9RNL3	AT2G46800	Transport	Solute transport	Cation efflux protein/ zinc transporter	integral component of membrane [GO:0016021]; plasma membrane [GO:0005886]; vacuole [GO:0005773]; 2-alkenal reductase [NAD(P)+] activity [GO:0032440]; zinc ion transmembrane transporter activity [GO:0005385]; zinc ion transmembrane transport [GO:0071577]
B9S3T7	AT2G47830	Transport	Solute transport	Cation efflux protein/ zinc transporter	integral component of membrane [GO:0016021]; membrane [GO:0016020]; cation transmembrane transporter activity [GO:0008324]
B9RDW2	AT4G00290	Transport	Solute transport	Mechanosensitive ion channel protein	integral component of membrane [GO:0016021]; transmembrane transport [GO:0055085]
B9RA47	AT5G51050	Transport	Solute transport	Mg-ATP/phosphate carrier	integral component of membrane [GO:0016021]; mitochondrial inner membrane [GO:0005743]; ATP transmembrane transporter activity [GO:0005347]; calcium ion binding [GO:0005509]
B9RT35	AT5G48970	Transport	Solute transport	Mitochondrial deoxynucleotide carrier	integral component of mitochondrial inner membrane [GO:0031305]; thiamine transmembrane transporter activity [GO:0015234]; thiamine pyrophosphate transmembrane transport [GO:0030974]
B9T1E7	AT5G19760	Transport	Solute transport	Mitochondrial dicarboxylate/tricarboxylate carrier, oxoglutarate/malate (succinate) carrier	integral component of membrane [GO:0016021]; transmembrane transporter activity [GO:0022857]
B9RRI4	AT1G07030	Transport	Solute transport	Mitochondrial iron transporter	integral component of membrane [GO:0016021]; mitochondrial membrane [GO:0031966]; ferrous iron transmembrane transporter activity [GO:0015093]; iron import into the mitochondrion [GO:0048250]
B9RA83	AT5G14040	Transport	Solute transport	Mitochondrial phosphate carrier	integral component of mitochondrial inner membrane [GO:0031305]; inorganic phosphate transmembrane transporter activity [GO:0005315]; mitochondrial phosphate ion transmembrane transport [GO:1990547]; phosphate ion transmembrane transport [GO:0035435]
B9RH00	AT5G14040	Transport	Solute transport	Mitochondrial phosphate carrier	integral component of mitochondrial inner membrane [GO:0031305]; inorganic phosphate transmembrane transporter activity [GO:0005315]; mitochondrial phosphate ion transmembrane transport [GO:1990547]; phosphate ion transmembrane transport [GO:0035435]
B9SV02	AT3G59820	Transport	Solute transport	Mitochondrial proton/calcium exchanger	integral component of membrane [GO:0016021]; mitochondrial inner membrane [GO:0005743]; antiporter activity [GO:0015297]; calcium ion binding [GO:0005509]; ribosome binding [GO:0043022]; calcium ion transport [GO:0006816]; cellular metal ion homeostasis [GO:0006875]
B9RXD3	AT4G22310	Transport	Solute transport	Mitochondrial pyruvate carrier	integral component of membrane [GO:0016021]; mitochondrial inner membrane [GO:0005743]; mitochondrial pyruvate transmembrane transport [GO:0006850]
B9SPF2	AT3G54110	Transport	Solute transport	Mitochondrial uncoupling protein, asparate/glutamate carrier	integral component of membrane [GO:0016021]; mitochondrial membrane [GO:0031966]; oxidative phosphorylation uncoupler activity [GO:0017077]; transmembrane transporter activity [GO:0022857]; mitochondrial transmembrane transport [GO:1990542]; mitochondrial transport [GO:0006839]
B9RUY1	AT1G80310	Transport	Solute transport	Molybdate transporter	integral component of membrane [GO:0016021]; molybdate ion transmembrane transporter activity [GO:0015098]
B9RU48	AT1G68570	Transport	Solute transport	Nitrate transporter	integral component of membrane [GO:0016021]; plasma membrane [GO:0005886]; transmembrane transporter activity [GO:0022857]
B9RKQ0	AT3G24570	Transport	Solute transport	Non-selective pore-like channel Mpv17	cytoplasm [GO:0005737]; integral component of membrane [GO:0016021]
B9S7C1	AT2G02040	Transport	Solute transport	Oligopeptide transporter	integral component of membrane [GO:0016021]; plant-type vacuole membrane [GO:0009705]; transmembrane transporter activity [GO:0022857]; oligopeptide transport [GO:0006857]
B9SS75	AT4G13420	Transport	Solute transport	Potassium cation transporter	integral component of membrane [GO:0016021]; membrane [GO:0016020]; plasma membrane [GO:0005886]; potassium ion transmembrane transporter activity [GO:0015079]; potassium ion transport [GO:0006813]
B9SYD0	AT5G15640	Transport	Solute transport	Ubiquinone-precursor transporter	integral component of membrane [GO:0016021]; transmembrane transport [GO:0055085]
B9S2B6	AT3G01280	Transport	Solute transport	Voltage-dependent anion channel	mitochondrial outer membrane [GO:0005741]; voltage-gated anion channel activity [GO:0008308]
B9R705	AT5G67500	Transport	Solute transport	Voltage-dependent anion channel	mitochondrial outer membrane [GO:0005741]; voltage-gated anion channel activity [GO:0008308]
B9SH01	AT5G67500	Transport	Solute transport	Voltage-dependent anion channel	mitochondrial outer membrane [GO:0005741]; voltage-gated anion channel activity [GO:0008308]
B9RZA0	AT4G04910	Transport	Vesicle-mediated transport	AAA-type ATPase family protein, vesicular-fusion protein	Golgi stack [GO:0005795]; ATP binding [GO:0005524]; ATP hydrolysis activity [GO:0016887]; metal ion binding [GO:0046872]; Golgi to plasma membrane protein transport [GO:0043001]; intra-Golgi vesicle-mediated transport [GO:0006891]; SNARE complex disassembly [GO:0035494]
B9RBE1	AT3G18820	Transport	Vesicle-mediated transport	GTPase, Ras-related protein Rab7	vacuolar membrane [GO:0005774]; GTP binding [GO:0005525]; GTPase activity [GO:0003924]
B9SZ42	AT5G10260	Transport	Vesicle-mediated transport	RAB GTPase homolog H1E, Ras-related protein RABH1b	cytosol [GO:0005829]; Golgi apparatus [GO:0005794]; GTP binding [GO:0005525]; GTPase activity [GO:0003924]; intra-Golgi vesicle-mediated transport [GO:0006891]; intracellular protein transport [GO:0006886]; retrograde transport, endosome to Golgi [GO:0042147]; retrograde vesicle-mediated transport, Golgi to endoplasmic reticulum [GO:0006890]
B9SHH6	AT1G64760	Unclear localization (cytosol)	Carbohydrate metabolism	Glucan endo-1,3-beta-D-glucosidase	anchored component of plasma membrane [GO:0046658]; glucan endo-1,3-beta-D-glucosidase activity [GO:0042973]; carbohydrate metabolic process [GO:0005975]
B9S6E7	AT5G66530	Unclear localization (cytosol)	Carbohydrate metabolism	Glucose-6-phosphate 1-epimerase	cytoplasm [GO:0005737]; carbohydrate binding [GO:0030246]; glucose-6-phosphate 1-epimerase activity [GO:0047938]; carbohydrate metabolic process [GO:0005975]
B9S376	AT2G29560	Unclear localization (cytosol)	Glycolysis	Enolase (cytosol)	phosphopyruvate hydratase complex [GO:0000015]; magnesium ion binding [GO:0000287]; phosphopyruvate hydratase activity [GO:0004634]; glycolytic process [GO:0006096]
B9REQ4	AT3G04790	Unclear localization (cytosol)	OPP, non-oxidative branch	Ribose-5-phosphate isomerase	ribose-5-phosphate isomerase activity [GO:0004751]; pentose-phosphate shunt, non-oxidative branch [GO:0009052]
B9SD97	AT3G03250	Unclear localization (cytosol)	Sucrose biosynthesis	UDP-glucose pyrophosphorylase	cytoplasm [GO:0005737]; ribonucleoprotein complex [GO:1990904]; ribosome [GO:0005840]; structural constituent of ribosome [GO:0003735]; UTP:glucose-1-phosphate uridylyltransferase activity [GO:0003983]; glycogen metabolic process [GO:0005977]; translation [GO:0006412]; UDP-glucose metabolic process [GO:0006011]
B9STW8	AT3G10350	Unclear localization (ER)	ER targeting	Component of GET tail-anchored protein import complex	GET complex [GO:0043529]; ATP binding [GO:0005524]; ATP hydrolysis activity [GO:0016887]; post-translational protein targeting to endoplasmic reticulum membrane [GO:0006620]
B9SEP3	AT5G20080	Unclear localization (ER)	Fatty acid synthesis	NADPH-dependent cytochrome P450 reductase (ER) involved in ricinoleic acid synthesis	cytochrome-b5 reductase activity, acting on NAD(P)H [GO:0004128]
B9SQ77	AT3G47630	Unclear localization (ER)	Phospholipid synthesis	CDP-diacylglycerol synthase (ER)	mitochondrial inner membrane [GO:0005743]; mitochondrion [GO:0005739]; phosphatidate cytidylyltransferase activity [GO:0004605]; cardiolipin biosynthetic process [GO:0032049]; CDP-diacylglycerol biosynthetic process [GO:0016024]
B9RQZ4	AT2G26260	Unclear localization (ER)	Sterol biosynthesis	3-beta-Hydroxysteroid-dehydrogenase	endoplasmic reticulum membrane [GO:0005789]; integral component of membrane [GO:0016021]; 3-beta-hydroxy-delta5-steroid dehydrogenase activity [GO:0003854]; oxidoreductase activity, acting on the CH-OH group of donors, NAD or NADP as acceptor [GO:0016616]; steroid biosynthetic process [GO:0006694]
B9RVM5	AT5G13710	Unclear localization (ER)	Sterol biosynthesis	Sterol methyltransferase	endoplasmic reticulum [GO:0005783]; sterol 24-C-methyltransferase activity [GO:0003838]; methylation [GO:0032259]; sterol biosynthetic process [GO:0016126]
B9SJ16	AT1G70670	Unclear localization (ER)	Storage oil accumulation	Caleosin (calcium bining) peroxygenase	integral component of membrane [GO:0016021]; calcium ion binding [GO:0005509]; monooxygenase activity [GO:0004497]
B9SJ24	AT1G24610	Unclear localization (nucleus)	Histone modification	SET protein lysine N-methyltransferase	protein-lysine N-methyltransferase activity [GO:0016279]; peptidyl-lysine monomethylation [GO:0018026]
B9RNL5	AT2G24520	Unclear localization (plasma membrane)	ATP-driven proton pump	Plasma membrane ATPase, P3A-type subunit	integral component of membrane [GO:0016021]; plasma membrane [GO:0005886]; ATP binding [GO:0005524]; ATP hydrolysis activity [GO:0016887]; P-type ion transporter activity [GO:0015662]; P-type proton-exporting transporter activity [GO:0008553]; ion transmembrane transport [GO:0034220]; proton transmembrane transport [GO:1902600]; regulation of intracellular pH [GO:0051453]
B9SWL5	AT1G13280	Unclear localization (plastid)	Jasmonic acid biosynthesis	Allene oxide cyclase	chloroplast [GO:0009507]; allene-oxide cyclase activity [GO:0046423]; jasmonic acid biosynthetic process [GO:0009695]
B9RB11	AT5G33320	Unclear localization (plastid)	Solute transport	Triose phosphate/phosphate translocator	chloroplast membrane [GO:0031969]; Golgi apparatus [GO:0005794]; integral component of membrane [GO:0016021]; antiporter activity [GO:0015297]; organophosphate ester transmembrane transporter activity [GO:0015605]; phosphoglycerate transmembrane transporter activity [GO:0015120]
B9S5J4	AT4G38510	Unclear localization (vacuole)	ATP-driven proton pump	Vacuolar ATPase peripheral V1 subcomplex subunit B (V-ATPase)	vacuolar proton-transporting V-type ATPase, V1 domain [GO:0000221]; ATP binding [GO:0005524]; hydrolase activity [GO:0016787]; proton-transporting ATPase activity, rotational mechanism [GO:0046961]; ATP metabolic process [GO:0046034]; vacuolar acidification [GO:0007035]
B9T370	AT3G58730	Unclear localization (vacuole)	ATP-driven proton pump	Vacuolar ATPase peripheral V1 subcomplex subunit D (V-ATPase)	proton-transporting V-type ATPase complex [GO:0033176]; vacuolar membrane [GO:0005774]; hydrolase activity [GO:0016787]; proton-transporting ATPase activity, rotational mechanism [GO:0046961]
B9S3N8	AT4G35300	Unclear localization (vacuole)	Solute transport	Tonoplast monosaccharide transporter	integral component of membrane [GO:0016021]; membrane [GO:0016020]; 2-alkenal reductase [NAD(P)+] activity [GO:0032440]; transmembrane transporter activity [GO:0022857]; carbohydrate transport [GO:0008643]; transmembrane transport [GO:0055085]
B9RUS0	AT4G17140	Unclear localization (vacuole)	Solute transport	Vacuolar protein sorting-associated protein, putative	extrinsic component of membrane [GO:0019898]; protein retention in Golgi apparatus [GO:0045053]; protein targeting to vacuole [GO:0006623]
B9R827	AT2G21410	Unclear localization (vacuole)	Solute transport	Vacuolar proton ATPase, membrane V0 subcomplex, subunit a (VHA-a2, vacuolar)	integral component of membrane [GO:0016021]; vacuolar proton-transporting V-type ATPase complex [GO:0016471]; vacuolar proton-transporting V-type ATPase, V0 domain [GO:0000220]; ATPase binding [GO:0051117]; hydrolase activity [GO:0016787]; proton-transporting ATPase activity, rotational mechanism [GO:0046961]; vacuolar acidification [GO:0007035]
B9S6E0	AT3G28715	Unclear localization (vacuole)	Solute transport	Vacuolar proton ATPase, membrane V0 subcomplex, subunit d	proton-transporting V-type ATPase, V0 domain [GO:0033179]; vacuolar proton-transporting V-type ATPase complex [GO:0016471]; hydrolase activity [GO:0016787]; proton-transporting ATPase activity, rotational mechanism [GO:0046961]; vacuolar acidification [GO:0007035]; vacuolar transport [GO:0007034]
B9RHV0	AT1G78900	Unclear localization (vacuole)	Solute transport	Vacuolar proton ATPase, peripheral V1 subcomplex, subunit A	plant-type vacuole [GO:0000325]; proton-transporting V-type ATPase, V1 domain [GO:0033180]; ATP binding [GO:0005524]; hydrolase activity [GO:0016787]; proton-transporting ATP synthase activity, rotational mechanism [GO:0046933]; proton-transporting ATPase activity, rotational mechanism [GO:0046961]; proton transmembrane transport [GO:1902600]
B9R8F3	AT4G38510	Unclear localization (vacuole)	Solute transport	Vacuolar proton ATPase, peripheral V1 subcomplex, subunit B	vacuolar proton-transporting V-type ATPase, V1 domain [GO:0000221]; ATP binding [GO:0005524]; hydrolase activity [GO:0016787]; proton-transporting ATPase activity, rotational mechanism [GO:0046961]; ATP metabolic process [GO:0046034]; vacuolar acidification [GO:0007035]
B9RH03	AT1G12840	Unclear localization (vacuole)	Solute transport	Vacuolar proton ATPase, peripheral V1 subcomplex, subunit C	vacuolar proton-transporting V-type ATPase, V1 domain [GO:0000221]; hydrolase activity [GO:0016787]; proton-transporting ATPase activity, rotational mechanism [GO:0046961]
B9RCM6	AT4G11150	Unclear localization (vacuole)	Solute transport	Vacuolar proton ATPase, peripheral V1 subcomplex, subunit E	proton-transporting two-sector ATPase complex, catalytic domain [GO:0033178]; proton-transporting ATPase activity, rotational mechanism [GO:0046961]
B9S253	AT3G42050	Unclear localization (vacuole)	Solute transport	Vacuolar proton ATPase, peripheral V1 subcomplex, subunit H	vacuolar proton-transporting V-type ATPase, V1 domain [GO:0000221]; heme binding [GO:0020037]; hydrolase activity [GO:0016787]; proton-transporting ATPase activity, rotational mechanism [GO:0046961]
B9RVZ5	AT4G03560	Unclear localization (vacuole)	Solute transport	Vacuolar two pore calcium channel	integral component of membrane [GO:0016021]; plant-type vacuole [GO:0000325]; vacuolar membrane [GO:0005774]; voltage-gated calcium channel activity [GO:0005245]; calcium ion transport [GO:0006816]
B9RHN6	AT5G63620	Unknown function	Unknown pathway	Alcohol dehydrogenase, putative	alcohol dehydrogenase (NAD+) activity [GO:0004022]
B9SH74	AT1G23800	Unknown function	Unknown pathway	Aldehyde dehydrogenase, putative	aldehyde dehydrogenase (NAD+) activity [GO:0004029]; retinal dehydrogenase activity [GO:0001758]
B9RBB2	AT2G33830	Unknown function	Unknown pathway	Auxin-repressed protein, negative regulator of systemic acquired resistance
B9SFS0	AT2G32520	Unknown function	Unknown pathway	Dienelactone hydrolase	carboxymethylenebutenolidase activity [GO:0008806]
B9S5D9	AT5G49555	Unknown function	Unknown pathway	FAD-dependent oxidoreductase, putative
B9S6H4	AT5G49555	Unknown function	Unknown pathway	FAD-dependent oxidoreductase, putative
B9SWH4	AT3G52570	Unknown function	Unknown pathway	Hydrolase, alpha/beta, putative	hydrolase activity [GO:0016787]
B9SCS2	AT5G22460	Unknown function	Unknown pathway	Hydrolase, alpha/beta, putative	integral component of membrane [GO:0016021]
B9SZX9	AT2G41250	Unknown function	Unknown pathway	Hydrolase, haloacid dehalogenase-like, putative
B9T2V6	AT4G12420	Unknown function	Unknown pathway	Oxidoreductase, multi-copper, putative	anchored component of plasma membrane [GO:0046658]; copper ion binding [GO:0005507]; L-ascorbate oxidase activity [GO:0008447]; oxidoreductase activity [GO:0016491]
B9RX93	AT3G15090	Unknown function	Unknown pathway	Oxidoreductase, putative	NADPH:quinone reductase activity [GO:0003960]
B9S2B8	AT1G07040	Unknown function	Unknown pathway	Protein of unknown function
B9S904	AT1G26750	Unknown function	Unknown pathway	Protein of unknown function
B9RUY8	AT1G52760	Unknown function	Unknown pathway	Protein of unknown function
B9S5K9	AT2G20940	Unknown function	Unknown pathway	Protein of unknown function	mitochondrion [GO:0005739]
B9SCB3	AT2G23370	Unknown function	Unknown pathway	Protein of unknown function
B9T299	AT2G31240	Unknown function	Unknown pathway	Protein of unknown function
B9SH70	AT2G31340	Unknown function	Unknown pathway	Protein of unknown function
B9SE10	AT2G39795	Unknown function	Unknown pathway	Protein of unknown function	mitochondrial matrix [GO:0005759]
B9T227	AT3G04020	Unknown function	Unknown pathway	Protein of unknown function
B9S538	AT3G07060	Unknown function	Unknown pathway	Protein of unknown function
B9SW67	AT3G45740	Unknown function	Unknown pathway	Protein of unknown function	mitochondrion [GO:0005739]; hydrolase activity [GO:0016787]; glycerophospholipid biosynthetic process [GO:0046474]
B9T3U8	AT3G52170	Unknown function	Unknown pathway	Protein of unknown function
B9SSU8	AT4G04190	Unknown function	Unknown pathway	Protein of unknown function
B9T0M3	AT4G17010	Unknown function	Unknown pathway	Protein of unknown function
B9RBC1	AT4G21020	Unknown function	Unknown pathway	Protein of unknown function
B9RSE7	AT4G22000	Unknown function	Unknown pathway	Protein of unknown function
B9SJ82	AT4G28010	Unknown function	Unknown pathway	Protein of unknown function
B9SK00	AT4G32605	Unknown function	Unknown pathway	Protein of unknown function	mitochondrial matrix [GO:0005759]
B9SV49	AT5G02050	Unknown function	Unknown pathway	Protein of unknown function	mitochondrial matrix [GO:0005759]
B9SZY5	AT5G02130	Unknown function	Unknown pathway	Protein of unknown function	mitochondrion [GO:0005739]
B9SD50	AT5G13610	Unknown function	Unknown pathway	Protein of unknown function	mitochondrion [GO:0005739]
B9S2Y5	AT5G23200	Unknown function	Unknown pathway	Protein of unknown function
B9RYS8	AT5G41970	Unknown function	Unknown pathway	Protein of unknown function	cytoplasm [GO:0005737]; nucleus [GO:0005634]
B9SQ78	AT5G44730	Unknown function	Unknown pathway	Protein of unknown function
B9S9S6	AT5G55730	Unknown function	Unknown pathway	Protein of unknown function	anchored component of plasma membrane [GO:0046658]; root development [GO:0048364]; shoot system development [GO:0048367]
B9R8Z4	AT3G48140	Unknown function	Unknown pathway	Protein of unknown function, membrane protein	integral component of membrane [GO:0016021]
B9RQX0	AT1G02180	Unknown function	Unknown pathway	Protein of unknown function, membrane protein
B9S942	AT1G28540	Unknown function	Unknown pathway	Protein of unknown function, membrane protein	integral component of membrane [GO:0016021]
B9RF49	AT1G54860	Unknown function	Unknown pathway	Protein of unknown function, membrane protein	integral component of membrane [GO:0016021]
B9SN44	AT1G55160	Unknown function	Unknown pathway	Protein of unknown function, membrane protein	integral component of membrane [GO:0016021]
B9SF70	AT3G27930	Unknown function	Unknown pathway	Protein of unknown function, membrane protein
B9S0S9	AT5G53650	Unknown function	Unknown pathway	Protein of unknown function, membrane protein	integral component of membrane [GO:0016021]
B9S9U9	AT5G55610	Unknown function	Unknown pathway	Protein of unknown function, membrane protein

## Sheet: Plastids
Supplemental Table S4. List of proteins found in plastids isolated from castor bean etiolated endosperm in this study. For functional annotation of proteins and their assignment to biological processes or metabolic pathways, gene ontology analysis was performed by Uniprot.
UniProt ID	AGI	Process (manually curated)	Pathway (manually curated)	Annotation (manually curated)	Gene Ontology (GO)
B9RJX6	AT5G10920	Amino acid metabolism	Arginine biosynthesis	Argininosuccinate lyase	cytosol [GO:0005829]; argininosuccinate lyase activity [GO:0004056]; arginine biosynthetic process via ornithine [GO:0042450]
B9S599	AT4G24830	Amino acid metabolism	Arginine biosynthesis	Argininosuccinate synthase (Citrulline-aspartate ligase)	cytoplasm [GO:0005737]; argininosuccinate synthase activity [GO:0004055]; ATP binding [GO:0005524]; arginine biosynthetic process [GO:0006526]; argininosuccinate metabolic process [GO:0000053]; urea cycle [GO:0000050]
B9S765	AT2G19940	Amino acid metabolism	Arginine biosynthesis	N-Acetylglutamate 5-phosphate reductase	N-acetyl-gamma-glutamyl-phosphate reductase activity [GO:0003942]; NAD binding [GO:0051287]; NADP+ binding [GO:0070401]; protein dimerization activity [GO:0046983]; arginine biosynthetic process [GO:0006526]
B9R7X3	AT1G75330	Amino acid metabolism	Arginine biosynthesis	Ornithine carbamoyltransferase	intracellular membrane-bounded organelle [GO:0043231]; amino acid binding [GO:0016597]; ornithine carbamoyltransferase activity [GO:0004585]; arginine biosynthetic process via ornithine [GO:0042450]; citrulline biosynthetic process [GO:0019240]
B9RDA3	AT2G45300	Amino acid metabolism	Aromatic amino acid biosynthesis	3-Phosphoshikimate 1-carboxyvinyltransferase	3-phosphoshikimate 1-carboxyvinyltransferase activity [GO:0003866]; amino acid biosynthetic process [GO:0008652]; aromatic amino acid family biosynthetic process [GO:0009073]; chorismate biosynthetic process [GO:0009423]
B9SLL9	AT5G05730	Amino acid metabolism	Aromatic amino acid biosynthesis	Anthranilate synthase, alpha subunit	anthranilate synthase activity [GO:0004049]; tryptophan biosynthetic process [GO:0000162]
B9SUA2	AT1G48850	Amino acid metabolism	Aromatic amino acid biosynthesis	Chorismate synthase	cytosol [GO:0005829]; chorismate synthase activity [GO:0004107]; FMN binding [GO:0010181]; amino acid biosynthetic process [GO:0008652]; aromatic amino acid family biosynthetic process [GO:0009073]; chorismate biosynthetic process [GO:0009423]
B9T1U0	AT5G48220	Amino acid metabolism	Aromatic amino acid biosynthesis	Indole-3-glycerol-phosphate synthase	indole-3-glycerol-phosphate synthase activity [GO:0004425]; phosphoribosylanthranilate isomerase activity [GO:0004640]; tryptophan biosynthetic process [GO:0000162]
B9RJN2	AT1G22410	Amino acid metabolism	Aromatic amino acid biosynthesis	Phospho-2-dehydro-3-deoxyheptonate aldolase	chloroplast [GO:0009507]; 3-deoxy-7-phosphoheptulonate synthase activity [GO:0003849]; amino acid biosynthetic process [GO:0008652]; aromatic amino acid family biosynthetic process [GO:0009073]; chorismate biosynthetic process [GO:0009423]
B9RNY6	AT4G31990	Amino acid metabolism	Aspartate biosynthesis	Aspartate aminotransferase	L-aspartate:2-oxoglutarate aminotransferase activity [GO:0004069]; pyridoxal phosphate binding [GO:0030170]; amino acid metabolic process [GO:0006520]; biosynthetic process [GO:0009058]
B9SX30	AT1G74040	Amino acid metabolism	Branched-chain amino acid biosynthesis	2-Isopropylmalate synthase	chloroplast [GO:0009507]; 2-isopropylmalate synthase activity [GO:0003852]; leucine biosynthetic process [GO:0009098]
B9SGJ6	AT3G58610	Amino acid metabolism	Branched-chain amino acid biosynthesis	2,3-Dihydroxy-3-methyl-butanoate:NADP-oxidoreductase	isomerase activity [GO:0016853]; ketol-acid reductoisomerase activity [GO:0004455]; metal ion binding [GO:0046872]; isoleucine biosynthetic process [GO:0009097]; valine biosynthetic process [GO:0009099]
B9S999	AT3G58610	Amino acid metabolism	Branched-chain amino acid biosynthesis	2,3-Dihydroxy-3-methyl-butanoate:NADP-oxidoreductase	isomerase activity [GO:0016853]; ketol-acid reductoisomerase activity [GO:0004455]; metal ion binding [GO:0046872]; isoleucine biosynthetic process [GO:0009097]; valine biosynthetic process [GO:0009099]
B9SXE3	AT2G43090	Amino acid metabolism	Branched-chain amino acid biosynthesis	3-Isopropylmalate dehydratase	hydro-lyase activity [GO:0016836]; oxoacid metabolic process [GO:0043436]
B9SQS5	AT4G13430	Amino acid metabolism	Branched-chain amino acid biosynthesis	3-Isopropylmalate dehydratase	3-isopropylmalate dehydratase activity [GO:0003861]; 4 iron, 4 sulfur cluster binding [GO:0051539]; metal ion binding [GO:0046872]; leucine biosynthetic process [GO:0009098]
B9SWT3	AT1G80560	Amino acid metabolism	Branched-chain amino acid biosynthesis	3-Isopropylmalate dehydrogenase	3-isopropylmalate dehydrogenase activity [GO:0003862]; magnesium ion binding [GO:0000287]; NAD binding [GO:0051287]; leucine biosynthetic process [GO:0009098]
B9SX80	AT3G49680	Amino acid metabolism	Branched-chain amino acid biosynthesis	Branched-chain-amino-acid aminotransferase	branched-chain-amino-acid transaminase activity [GO:0004084]; L-isoleucine transaminase activity [GO:0052656]; L-leucine transaminase activity [GO:0052654]; L-leucine:2-oxoglutarate aminotransferase activity [GO:0050048]; L-valine transaminase activity [GO:0052655]; amino acid biosynthetic process [GO:0008652]; branched-chain amino acid biosynthetic process [GO:0009082]
B9RWL5	AT3G23940	Amino acid metabolism	Branched-chain amino acid biosynthesis	Dihydroxy-acid dehydratase	2 iron, 2 sulfur cluster binding [GO:0051537]; dihydroxy-acid dehydratase activity [GO:0004160]; metal ion binding [GO:0046872]; branched-chain amino acid biosynthetic process [GO:0009082]; isoleucine biosynthetic process [GO:0009097]; valine biosynthetic process [GO:0009099]
B9T2T8	AT3G20390	Amino acid metabolism	Branched-chain amino acid biosynthesis	Reactive intermediate deaminase	cytosol [GO:0005829]; mitochondrion [GO:0005739]; deaminase activity [GO:0019239]; organonitrogen compound catabolic process [GO:1901565]
B9SFU8	AT2G43750	Amino acid metabolism	Cysteine biosynthesis	Cysteine synthase, O-acetylserine (thiol) lyase	cytoplasm [GO:0005737]; cysteine synthase activity [GO:0004124]; cysteine biosynthetic process [GO:0019344]; cysteine biosynthetic process from serine [GO:0006535]; double fertilization forming a zygote and endosperm [GO:0009567]; pollen tube growth [GO:0009860]
B9SLP5	AT5G04140	Amino acid metabolism	Glutamate biosynthesis	Glutamate dehydrogenase (GDH)	3 iron, 4 sulfur cluster binding [GO:0051538]; glutamate synthase (ferredoxin) activity [GO:0016041]; glutamate synthase (NADH) activity [GO:0016040]; glutamate synthase activity [GO:0015930]; metal ion binding [GO:0046872]; oxidoreductase activity [GO:0016491]; ammonia assimilation cycle [GO:0019676]; glutamate biosynthetic process [GO:0006537]
B9RII5	AT5G53460	Amino acid metabolism	Glutamate biosynthesis	Glutamine-2-oxoglutatare aminotransferase (GOGAT) / glutamate synthase	3 iron, 4 sulfur cluster binding [GO:0051538]; flavin adenine dinucleotide binding [GO:0050660]; FMN binding [GO:0010181]; glutamate synthase (NADH) activity [GO:0016040]; glutamate synthase activity [GO:0015930]; iron ion binding [GO:0005506]; oxidoreductase activity [GO:0016491]; ammonia assimilation cycle [GO:0019676]; glutamate biosynthetic process [GO:0006537]; L-glutamate biosynthetic proce…
B9RST2	AT5G35630	Amino acid metabolism	Glutamine biosynthesis	Glutamine synthetase (GS)	cytoplasm [GO:0005737]; ATP binding [GO:0005524]; glutamate-ammonia ligase activity [GO:0004356]; glutamine biosynthetic process [GO:0006542]
B9S1D7	AT4G32520	Amino acid metabolism	Glycine biosynthesis	Serine hydroxymethyltransferase, putative	cytoplasm [GO:0005737]; glycine hydroxymethyltransferase activity [GO:0004372]; methyltransferase activity [GO:0008168]; pyridoxal phosphate binding [GO:0030170]; serine binding [GO:0070905]; zinc ion binding [GO:0008270]; folic acid metabolic process [GO:0046655]; glycine biosynthetic process from serine [GO:0019264]; L-serine catabolic process [GO:0006565]; methylation [GO:0032259]; one-carbon …
B9TB20	AT1G09795	Amino acid metabolism	Histidine biosynthesis	ATP phosphoribosyltransferase	cytoplasm [GO:0005737]; ATP phosphoribosyltransferase activity [GO:0003879]; magnesium ion binding [GO:0000287]; histidine biosynthetic process [GO:0000105]
B9SBW3	AT5G63890	Amino acid metabolism	Histidine biosynthesis	Histidinol dehydrogenase	chloroplast [GO:0009507]; cytoplasm [GO:0005737]; cytosol [GO:0005829]; histidinol dehydrogenase activity [GO:0004399]; metal ion binding [GO:0046872]; NAD binding [GO:0051287]; histidine biosynthetic process [GO:0000105]
B9SVA2	AT4G26900	Amino acid metabolism	Histidine biosynthesis	ImidazoleImidazoleglycerol phosphate synthase	chloroplast [GO:0009507]; glutaminase activity [GO:0004359]; imidazoleglycerol-phosphate synthase activity [GO:0000107]; isomerase activity [GO:0016853]; oxo-acid-lyase activity [GO:0016833]; glutamine metabolic process [GO:0006541]; histidine biosynthetic process [GO:0000105]
B9S6U4	AT2G45440	Amino acid metabolism	Lysine biosynthesis	4-Hydroxy-tetrahydrodipicolinate synthase 1	4-hydroxy-tetrahydrodipicolinate synthase activity [GO:0008840]; diaminopimelate biosynthetic process [GO:0019877]; lysine biosynthetic process via diaminopimelate [GO:0009089]
B9RH82	AT5G11880	Amino acid metabolism	Lysine biosynthesis	Diaminopimelate decarboxylase, PLP-dependent	diaminopimelate decarboxylase activity [GO:0008836]; lysine biosynthetic process via diaminopimelate [GO:0009089]
B9S7T6	AT4G33680	Amino acid metabolism	Lysine biosynthesis	L,L-Diaminopimelate aminotransferase	L-aspartate:2-oxoglutarate aminotransferase activity [GO:0004069]; pyridoxal phosphate binding [GO:0030170]; biosynthetic process [GO:0009058]
B9SHP2	AT4G19710	Amino acid metabolism	Lysine/threonine biosynthesis	Aspartate kinase / homoserine dehydrogenase	aspartate kinase activity [GO:0004072]; ATP binding [GO:0005524]; homoserine dehydrogenase activity [GO:0004412]; NADP binding [GO:0050661]; aspartate family amino acid biosynthetic process [GO:0009067]; homoserine biosynthetic process [GO:0009090]; lysine biosynthetic process via diaminopimelate [GO:0009089]; methionine biosynthetic process [GO:0009086]; phosphorylation [GO:0016310]; threonine b…
B9T4M3	AT1G14810	Amino acid metabolism	Lysine/threonine biosynthesis	Aspartate-semialdehyde dehydrogenase	aspartate-semialdehyde dehydrogenase activity [GO:0004073]; NAD binding [GO:0051287]; NADP binding [GO:0050661]; protein dimerization activity [GO:0046983]; isoleucine biosynthetic process [GO:0009097]; lysine biosynthetic process via diaminopimelate [GO:0009089]; methionine biosynthetic process [GO:0009086]; threonine biosynthetic process [GO:0009088]
B9RGV9	AT3G57050	Amino acid metabolism	Methionine biosynthesis	Cystine lyase	cytoplasm [GO:0005737]; carbon-sulfur lyase activity [GO:0016846]; cystathionine beta-lyase activity [GO:0004121]; cystathionine gamma-lyase activity [GO:0004123]; L-cysteine desulfhydrase activity [GO:0080146]; L-cystine L-cysteine-lyase (deaminating) [GO:0044540]; pyridoxal phosphate binding [GO:0030170]; 'de novo' L-methionine biosynthetic process [GO:0071266]; cysteine biosynthetic process vi…
B9R765	AT3G19480	Amino acid metabolism	Serine biosynthesis	3-Phosphoglycerate dehydrogenase	chloroplast stroma [GO:0009570]; NAD binding [GO:0051287]; phosphoglycerate dehydrogenase activity [GO:0004617]; L-serine biosynthetic process [GO:0006564]
B9RYA3	AT4G34200	Amino acid metabolism	Serine biosynthesis	3-Phosphoglycerate dehydrogenase	chloroplast stroma [GO:0009570]; NAD binding [GO:0051287]; phosphoglycerate dehydrogenase activity [GO:0004617]; L-serine biosynthetic process [GO:0006564]
B9S6T4	AT4G35630	Amino acid metabolism	Serine biosynthesis	Phosphoserine aminotransferase	cytoplasm [GO:0005737]; O-phospho-L-serine:2-oxoglutarate aminotransferase activity [GO:0004648]; pyridoxal phosphate binding [GO:0030170]; L-serine biosynthetic process [GO:0006564]
B9RSY7	AT3G06350	Amino acid metabolism	Shikimate pathway	Bifunctional 3-dehydroquinate dehydratase/shikimate dehydrogenase	3-dehydroquinate dehydratase activity [GO:0003855]; NADP binding [GO:0050661]; shikimate 3-dehydrogenase (NADP+) activity [GO:0004764]; amino acid biosynthetic process [GO:0008652]; aromatic amino acid family biosynthetic process [GO:0009073]; chorismate biosynthetic process [GO:0009423]; shikimate metabolic process [GO:0019632]
B9REX9	AT3G06350	Amino acid metabolism	Shikimate pathway	Bifunctional 3-dehydroquinate dehydratase/shikimate dehydrogenase	3-dehydroquinate dehydratase activity [GO:0003855]; shikimate 3-dehydrogenase (NADP+) activity [GO:0004764]; amino acid biosynthetic process [GO:0008652]; aromatic amino acid family biosynthetic process [GO:0009073]; chorismate biosynthetic process [GO:0009423]; shikimate metabolic process [GO:0019632]
B9RSV8	AT4G15530	Amino acid metabolism	Shikimate pathway	Pyruvate, phosphate dikinase, chloroplast (PEP from pyruvate)	cytoplasm [GO:0005737]; intracellular membrane-bounded organelle [GO:0043231]; ATP binding [GO:0005524]; kinase activity [GO:0016301]; metal ion binding [GO:0046872]; pyruvate, phosphate dikinase activity [GO:0050242]; phosphorylation [GO:0016310]; photosynthesis [GO:0015979]; pyruvate metabolic process [GO:0006090]
B9RVC9	AT2G17265	Amino acid metabolism	Threonine biosynthesis	Homoserine kinase
B9S5U4	AT4G29840	Amino acid metabolism	Threonine biosynthesis	Threonine synthase	cytoplasm [GO:0005737]; pyridoxal phosphate binding [GO:0030170]; threonine synthase activity [GO:0004795]; cysteine biosynthetic process [GO:0019344]; threonine biosynthetic process [GO:0009088]
B9SSK3	AT2G22250	Amino acid metabolism	Tryptophan biosynthesis	Prephenate aminotransferase	L-aspartate:2-oxoglutarate aminotransferase activity [GO:0004069]; pyridoxal phosphate binding [GO:0030170]; transaminase activity [GO:0008483]; amino acid metabolic process [GO:0006520]; biosynthetic process [GO:0009058]
B9S4R8	AT3G54640	Amino acid metabolism	Tryptophan biosynthesis	Tryptophan synthase, alpha chain	chloroplast [GO:0009507]; cytosol [GO:0005829]; tryptophan synthase activity [GO:0004834]; tryptophan biosynthetic process [GO:0000162]
B9SK20	AT1G29900	Amino acid/nucleotide metabolism	Arginine/pyrimidine biosynthesis	Carbamoyl-phosphate synthase (glutamine-hydrolyzing)	cytoplasm [GO:0005737]; ATP binding [GO:0005524]; carbamoyl-phosphate synthase (glutamine-hydrolyzing) activity [GO:0004088]; metal ion binding [GO:0046872]; 'de novo' UMP biosynthetic process [GO:0044205]; glutamine metabolic process [GO:0006541]; nitrogen compound metabolic process [GO:0006807]
B9SJY9	AT2G01140	Carbohydrate metabolism	Glycolysis	Aldolase	cytosol [GO:0005829]; fructose-bisphosphate aldolase activity [GO:0004332]; fructose 1,6-bisphosphate metabolic process [GO:0030388]; glycolytic process [GO:0006096]
B9RHD4	AT4G38970	Carbohydrate metabolism	Glycolysis	Aldolase	cytosol [GO:0005829]; fructose-bisphosphate aldolase activity [GO:0004332]; fructose 1,6-bisphosphate metabolic process [GO:0030388]; glycolytic process [GO:0006096]
B9RE72	AT1G74030	Carbohydrate metabolism	Glycolysis	Enolase	phosphopyruvate hydratase complex [GO:0000015]; magnesium ion binding [GO:0000287]; phosphopyruvate hydratase activity [GO:0004634]; glycolytic process [GO:0006096]
B9RHV9	AT1G16300	Carbohydrate metabolism	Glycolysis	Glyceraldehyde-3-phosphate dehydrogenase, NADP-dependent (GAPcp-2)	cytosol [GO:0005829]; glyceraldehyde-3-phosphate dehydrogenase (NAD+) (phosphorylating) activity [GO:0004365]; NAD binding [GO:0051287]; NADP binding [GO:0050661]; glucose metabolic process [GO:0006006]; glycolytic process [GO:0006096]
B9R9Y5	AT5G61580	Carbohydrate metabolism	Glycolysis	Phosphofructokinase, ATP-dependent	cytoplasm [GO:0005737]; 6-phosphofructokinase activity [GO:0003872]; ATP binding [GO:0005524]; metal ion binding [GO:0046872]; fructose 6-phosphate metabolic process [GO:0006002]
B9SXI3	AT2G22480	Carbohydrate metabolism	Glycolysis	Phosphofructokinase, ATP-dependent	cytoplasm [GO:0005737]; 6-phosphofructokinase activity [GO:0003872]; ATP binding [GO:0005524]; metal ion binding [GO:0046872]; fructose 6-phosphate metabolic process [GO:0006002]
B9R9J6	AT5G51820	Carbohydrate metabolism	Glycolysis	Phosphoglucomutase	cytosol [GO:0005829]; magnesium ion binding [GO:0000287]; phosphoglucomutase activity [GO:0004614]; carbohydrate metabolic process [GO:0005975]; glucose metabolic process [GO:0006006]
B9RJU9	AT4G24620	Carbohydrate metabolism	Glycolysis	Phosphoglucose isomerase	cytosol [GO:0005829]; carbohydrate derivative binding [GO:0097367]; glucose-6-phosphate isomerase activity [GO:0004347]; monosaccharide binding [GO:0048029]; gluconeogenesis [GO:0006094]; glucose 6-phosphate metabolic process [GO:0051156]; glycolytic process [GO:0006096]
B9RHY4	AT3G12780	Carbohydrate metabolism	Glycolysis	Phosphoglycerate kinase	cytosol [GO:0005829]; ADP binding [GO:0043531]; ATP binding [GO:0005524]; phosphoglycerate kinase activity [GO:0004618]; gluconeogenesis [GO:0006094]; glycolytic process [GO:0006096]
B9RTH5	AT3G22960	Carbohydrate metabolism	Glycolysis	Pyruvate kinase	chloroplast stroma [GO:0009570]; cytoplasm [GO:0005737]; ATP binding [GO:0005524]; kinase activity [GO:0016301]; magnesium ion binding [GO:0000287]; potassium ion binding [GO:0030955]; pyruvate kinase activity [GO:0004743]; glycolytic process [GO:0006096]
B9RVA7	AT5G41670	Carbohydrate metabolism	OPP	6-Phosphogluconate dehydrogenase	cytosol [GO:0005829]; NADP binding [GO:0050661]; phosphogluconate 2-dehydrogenase activity [GO:0008114]; phosphogluconate dehydrogenase (decarboxylating) activity [GO:0004616]; D-gluconate catabolic process [GO:0046177]; pentose-phosphate shunt, oxidative branch [GO:0009051]
B9SWP6	AT3G55800	Carbohydrate metabolism	OPP	Sedoheptulose-1,7-bisphosphate phosphatase	cytoplasm [GO:0005737]; fructose 1,6-bisphosphate 1-phosphatase activity [GO:0042132]; metal ion binding [GO:0046872]; sedoheptulose-bisphosphatase activity [GO:0050278]; fructose 1,6-bisphosphate metabolic process [GO:0030388]; fructose 6-phosphate metabolic process [GO:0006002]; fructose metabolic process [GO:0006000]; gluconeogenesis [GO:0006094]; sucrose biosynthetic process [GO:0005986]
B9RG09	AT5G13420	Carbohydrate metabolism	OPP	Transaldolase	cytoplasm [GO:0005737]; transaldolase activity [GO:0004801]; carbohydrate metabolic process [GO:0005975]; pentose-phosphate shunt [GO:0006098]
B9T2V8	AT1G12230	Carbohydrate metabolism	OPP	Transaldolase	transaldolase activity [GO:0004801]; carbohydrate metabolic process [GO:0005975]; pentose-phosphate shunt, non-oxidative branch [GO:0009052]
B9RDA1	AT2G45290	Carbohydrate metabolism	OPP	Transketolase	cytosol [GO:0005829]; metal ion binding [GO:0046872]; transketolase activity [GO:0004802]; pentose-phosphate shunt [GO:0006098]
B9RLW1	AT1G63290	Carbohydrate metabolism	OPP	Xylulose-5-phosphate epimerase	cytosol [GO:0005829]; D-ribulose-phosphate 3-epimerase activity [GO:0004750]; metal ion binding [GO:0046872]; cellular carbohydrate metabolic process [GO:0044262]; pentose-phosphate shunt, non-oxidative branch [GO:0009052]
B9ST02	AT3G25860	Carbohydrate metabolism	Pyruvate oxidation	Pyruvate dehydrogenase complex, dihydrolipoamide acetyltransferase	pyruvate dehydrogenase complex [GO:0045254]; dihydrolipoyllysine-residue acetyltransferase activity [GO:0004742]; acetyl-CoA biosynthetic process from pyruvate [GO:0006086]
B9RZN2	AT3G16950	Carbohydrate metabolism	Pyruvate oxidation	Pyruvate dehydrogenase complex, dihydrolipoamide dehydrogenase	dihydrolipoyl dehydrogenase activity [GO:0004148]; flavin adenine dinucleotide binding [GO:0050660]; cell redox homeostasis [GO:0045454]
B9RNK3	AT1G01090	Carbohydrate metabolism	Pyruvate oxidation	Pyruvate dehydrogenase complex, E1 alpha subunit	intracellular membrane-bounded organelle [GO:0043231]; pyruvate dehydrogenase (acetyl-transferring) activity [GO:0004739]; acetyl-CoA biosynthetic process from pyruvate [GO:0006086]; glycolytic process [GO:0006096]
B9SLH2	AT1G34430	Carbohydrate metabolism	Pyruvate oxidation	Pyruvate dehydrogenase complex, E2 subunit (dihydrolipoamide acetyltransferase)	pyruvate dehydrogenase complex [GO:0045254]; dihydrolipoyllysine-residue acetyltransferase activity [GO:0004742]; acetyl-CoA biosynthetic process from pyruvate [GO:0006086]
B9RZ33	AT1G32060	Carbohydrate metabolism	RubisCo shunt	Ribulose-5-phosphate kinase	cytoplasm [GO:0005737]; ATP binding [GO:0005524]; phosphoribulokinase activity [GO:0008974]; phosphorylation [GO:0016310]; reductive pentose-phosphate cycle [GO:0019253]
B9T427	AT2G39730	Carbohydrate metabolism	RubisCo shunt	RuBisCO activase, ATP-dependent	chloroplast stroma [GO:0009570]; ATP binding [GO:0005524]; ATP hydrolysis activity [GO:0016887]; ribulose-1,5-bisphosphate carboxylase/oxygenase activator activity [GO:0046863]
B9T7X8	AT2G28000	Carbohydrate metabolism	RubisCo shunt	RuBisCO complex assembly chaperone	ATP binding [GO:0005524]; ATP-dependent protein folding chaperone [GO:0140662]; protein folding [GO:0006457]; protein refolding [GO:0042026]
G1D766	ATCG00490	Carbohydrate metabolism	RubisCo shunt	RubisCO large subunit	chloroplast [GO:0009507]; magnesium ion binding [GO:0000287]; monooxygenase activity [GO:0004497]; ribulose-bisphosphate carboxylase activity [GO:0016984]; photorespiration [GO:0009853]; reductive pentose-phosphate cycle [GO:0019253]
B9SYG1	AT1G67090	Carbohydrate metabolism	RubisCo shunt	RubisCO small subunit	chloroplast [GO:0009507]; lyase activity [GO:0016829]; photorespiration [GO:0009853]; reductive pentose-phosphate cycle [GO:0019253]
B9SPI3	AT1G10760	Carbohydrate metabolism	Starch degradation	Glucan water dikinase	ATP binding [GO:0005524]; protein histidine kinase activity [GO:0004673]
B9SJB6	AT3G29320	Carbohydrate metabolism	Starch degradation	Starch phosphorylase	cytoplasm [GO:0005737]; glycogen phosphorylase activity [GO:0008184]; linear malto-oligosaccharide phosphorylase activity [GO:0102250]; pyridoxal phosphate binding [GO:0030170]; SHG alpha-glucan phosphorylase activity [GO:0102499]; glycogen catabolic process [GO:0005980]
B9T792	AT5G03650	Carbohydrate metabolism	Starch synthesis	1,4-alpha-glucan branching enzyme	amyloplast [GO:0009501]; cytoplasm [GO:0005737]; 1,4-alpha-glucan branching enzyme activity [GO:0003844]; 1,4-alpha-glucan branching enzyme activity (using a glucosylated glycogenin as primer for glycogen synthesis) [GO:0102752]; cation binding [GO:0043169]; hydrolase activity, hydrolyzing O-glycosyl compounds [GO:0004553]; carbohydrate metabolic process [GO:0005975]; glycogen biosynthetic proces…
B9SF14	AT5G48300	Carbohydrate metabolism	Starch synthesis	ADP-glucose pyrophosphorylase	chloroplast [GO:0009507]; ATP binding [GO:0005524]; glucose-1-phosphate adenylyltransferase activity [GO:0008878]; glycogen biosynthetic process [GO:0005978]; starch biosynthetic process [GO:0019252]
B9SPG7	AT3G54050	Carbohydrate metabolism	Starch synthesis	Fructose-1,6-bisphosphatase	cytoplasm [GO:0005737]; cytosol [GO:0005829]; fructose 1,6-bisphosphate 1-phosphatase activity [GO:0042132]; metal ion binding [GO:0046872]; oxidoreductase activity [GO:0016491]; fructose 1,6-bisphosphate metabolic process [GO:0030388]; fructose 6-phosphate metabolic process [GO:0006002]; fructose metabolic process [GO:0006000]; gluconeogenesis [GO:0006094]; sucrose biosynthetic process [GO:00059…
B9RJ27	AT1G69740	Cofactor metabolism	Heme biosynthesis	Delta-aminolevulinic acid dehydratase	cytosol [GO:0005829]; porphobilinogen synthase activity [GO:0004655]; zinc ion binding [GO:0008270]; chlorophyll biosynthetic process [GO:0015995]; heme biosynthetic process [GO:0006783]; protoporphyrinogen IX biosynthetic process [GO:0006782]
B9RHR3	AT2G30390	Cofactor metabolism	Heme biosynthesis	Ferrochelatase	chloroplast [GO:0009507]; mitochondrion [GO:0005739]; ferrochelatase activity [GO:0004325]; heme biosynthetic process [GO:0006783]
B9RRU8	AT5G26030	Cofactor metabolism	Heme biosynthesis	Ferrochelatase	chloroplast [GO:0009507]; membrane [GO:0016020]; mitochondrion [GO:0005739]; ferrochelatase activity [GO:0004325]; heme biosynthetic process [GO:0006783]
B9SLG6	AT3G48730	Cofactor metabolism	Heme biosynthesis	Glutamate-1-semialdehyde 2,1-aminomutase	chloroplast [GO:0009507]; glutamate-1-semialdehyde 2,1-aminomutase activity [GO:0042286]; pyridoxal phosphate binding [GO:0030170]; transaminase activity [GO:0008483]; chlorophyll biosynthetic process [GO:0015995]; protoporphyrinogen IX biosynthetic process [GO:0006782]
B9ST79	AT3G14110	Cofactor metabolism	Heme biosynthesis	Regulator of 5-aminolevulinic acid biosynthesis	membrane [GO:0016020]; chlorophyll biosynthetic process [GO:0015995]
B9T1J0	AT2G38270	Cofactor metabolism	Iron-sulfur cluster assembly	Glutaredoxin	mitochondrial matrix [GO:0005759]; iron-sulfur cluster binding [GO:0051536]; metal ion binding [GO:0046872]
B9RUS3	AT5G14760	Cofactor metabolism	NAD biosynthesis	Aspartate oxidase	chloroplast [GO:0009507]; L-aspartate oxidase activity [GO:0008734]; L-aspartate:fumarate oxidoreductase activity [GO:0044318]; NAD biosynthetic process [GO:0009435]
B9RAS7	AT5G50210	Cofactor metabolism	NAD biosynthesis	Quinolinate synthase	chloroplast [GO:0009507]; 4 iron, 4 sulfur cluster binding [GO:0051539]; metal ion binding [GO:0046872]; quinolinate synthetase A activity [GO:0008987]; 'de novo' NAD biosynthetic process from aspartate [GO:0034628]
B9RAS8	AT5G50210	Cofactor metabolism	NAD biosynthesis	Quinolinate synthase	chloroplast [GO:0009507]; 4 iron, 4 sulfur cluster binding [GO:0051539]; metal ion binding [GO:0046872]; quinolinate synthetase A activity [GO:0008987]; 'de novo' NAD biosynthetic process from aspartate [GO:0034628]
B9T783	AT5G64300	Cofactor metabolism	Riboflavin biosynthesis	GTP cyclohydrolase	chloroplast [GO:0009507]; 3,4-dihydroxy-2-butanone-4-phosphate synthase activity [GO:0008686]; GTP binding [GO:0005525]; GTP cyclohydrolase II activity [GO:0003935]; metal ion binding [GO:0046872]; riboflavin biosynthetic process [GO:0009231]
B9SHY3	AT2G29630	Cofactor metabolism	Thiamine biosynthesis	Hydroxymethylpyrimidine phosphate synthase (thiamine C)	4 iron, 4 sulfur cluster binding [GO:0051539]; carbon-carbon lyase activity [GO:0016830]; metal ion binding [GO:0046872]; thiamine biosynthetic process [GO:0009228]
B9SA39	AT5G54770	Cofactor metabolism	Thiamine biosynthesis	Thiazole biosynthetic protein	chloroplast stroma [GO:0009570]; cytosol [GO:0005829]; iron ion binding [GO:0005506]; pentosyltransferase activity [GO:0016763]; thiamine biosynthetic process [GO:0009228]; thiazole biosynthetic process [GO:0052837]
B9SPE5	AT2G38040	Lipid metabolism	Fatty acid biosynthesis	Acetyl-CoA carboxylase complex, carboxyltransferase subunit	acetyl-CoA carboxylase complex [GO:0009317]; acetyl-CoA carboxylase activity [GO:0003989]; ATP binding [GO:0005524]; carboxyl- or carbamoyltransferase activity [GO:0016743]; fatty acid biosynthetic process [GO:0006633]; malonyl-CoA biosynthetic process [GO:2001295]
B9S1E2	AT5G35360	Lipid metabolism	Fatty acid biosynthesis	Acetyl-CoA carboxylase, biotin carboxylase subunit A	chloroplast [GO:0009507]; acetyl-CoA carboxylase activity [GO:0003989]; ATP binding [GO:0005524]; biotin carboxylase activity [GO:0004075]; metal ion binding [GO:0046872]; fatty acid biosynthetic process [GO:0006633]; malonyl-CoA biosynthetic process [GO:2001295]
G1D767	ATCG00500	Lipid metabolism	Fatty acid biosynthesis	Acetyl-CoA carboxylase, carboxyltransferase subunit beta	acetyl-CoA carboxylase complex [GO:0009317]; chloroplast stroma [GO:0009570]; acetyl-CoA carboxylase activity [GO:0003989]; ATP binding [GO:0005524]; carboxyl- or carbamoyltransferase activity [GO:0016743]; zinc ion binding [GO:0008270]; fatty acid biosynthetic process [GO:0006633]; malonyl-CoA biosynthetic process [GO:2001295]
B9RGS6	AT5G36880	Lipid metabolism	Fatty acid biosynthesis	Acetyl-CoA synthetase	acetate-CoA ligase activity [GO:0003987]; AMP binding [GO:0016208]; ATP binding [GO:0005524]; acetyl-CoA biosynthetic process [GO:0006085]; acetyl-CoA biosynthetic process from acetate [GO:0019427]
B9T0X0	AT2G43710	Lipid metabolism	Fatty acid biosynthesis	Acyl-ACP desaturase	chloroplast [GO:0009507]; acyl-[acyl-carrier-protein] desaturase activity [GO:0045300]; metal ion binding [GO:0046872]; stearoyl-CoA 9-desaturase activity [GO:0004768]; defense response [GO:0006952]; fatty acid biosynthetic process [GO:0006633]; fatty acid metabolic process [GO:0006631]
B9T5D7	AT2G05990	Lipid metabolism	Fatty acid biosynthesis	Enoyl-ACP reductase	enoyl-[acyl-carrier-protein] reductase (NADH) activity [GO:0004318]; enoyl-[acyl-carrier-protein] reductase activity [GO:0016631]; fatty acid biosynthetic process [GO:0006633]
B9R8R4	AT1G42960	Lipid metabolism	Fatty acid biosynthesis	Fatty acid synthesis regulator, interacts with acetyl-CoA carboxylase	chloroplast inner membrane [GO:0009706]
B9S263	AT5G16660	Lipid metabolism	Fatty acid biosynthesis	Fatty acid synthesis regulator, interacts with acetyl-CoA carboxylase	chloroplast inner membrane [GO:0009706]
B9RMM7	AT1G24360	Lipid metabolism	Fatty acid biosynthesis	Ketoacyl-ACP reductase	chloroplast [GO:0009507]; 3-oxoacyl-[acyl-carrier-protein] reductase (NADPH) activity [GO:0004316]; NAD binding [GO:0051287]; oxidoreductase activity, acting on the CH-OH group of donors, NAD or NADP as acceptor [GO:0016616]; fatty acid elongation [GO:0030497]
Q41135	AT5G46290	Lipid metabolism	Fatty acid biosynthesis	Ketoacyl-ACP synthase	3-oxoacyl-[acyl-carrier-protein] synthase activity [GO:0004315]; fatty acid biosynthetic process [GO:0006633]
A6N6J4	AT1G62640	Lipid metabolism	Fatty acid biosynthesis	Ketoacyl-ACP synthase II	3-oxoacyl-[acyl-carrier-protein] synthase activity [GO:0004315]; fatty acid biosynthetic process [GO:0006633]
B9RRJ0	AT2G30200	Lipid metabolism	Fatty acid biosynthesis	Malonyl-CoA:ACP acyltransferase	[acyl-carrier-protein] S-malonyltransferase activity [GO:0004314]
B9RXK5	AT1G05170	Lipid metabolism	Galactolipid biosynthesis	beta-1,3-Galactosyltransferase	Golgi membrane [GO:0000139]; galactosyltransferase activity [GO:0008378]; glycosyltransferase activity [GO:0016757]; UDP-glycosyltransferase activity [GO:0008194]; protein glycosylation [GO:0006486]
B9RZV6	AT3G06510	Lipid metabolism	Galactolipid biosynthesis	Galactosyl transferase	beta-galactosidase activity [GO:0004565]; beta-glucosidase activity [GO:0008422]; carbohydrate metabolic process [GO:0005975]
B9STR7	AT4G30580	Lipid metabolism	Glycerolipid biosynthesis	1-Acyl-sn-glycerol-3-phosphate acyltransferase	membrane [GO:0016020]; 1-acylglycerol-3-phosphate O-acyltransferase activity [GO:0003841]; phosphatidic acid biosynthetic process [GO:0006654]
B9T7S8	AT3G20320	Lipid metabolism	Lipid trafficking	Component of ER-to-thylakoid lipid transfer complex (TGD2)	chloroplast inner membrane [GO:0009706]; lipid transporter activity [GO:0005319]; phospholipid binding [GO:0005543]
B9SKH1	AT2G44640	Lipid metabolism	Lipid trafficking	Lipid-trafficking co-factor of the outer envelope	chloroplast envelope [GO:0009941]; phosphatidic acid binding [GO:0070300]; acylglycerol transport [GO:0034196]; ER to chloroplast lipid transport [GO:1990052]
B9SEJ1	AT4G22240	Lipid metabolism	Plastoglobuli metabolism	Plastid-lipid (plastoglobule)-associated protein	2-alkenal reductase [NAD(P)+] activity [GO:0032440]
B9RWS5	AT4G13550	Lipid metabolism	Plastoglobuli metabolism	Triacylglycerol lipase	lipid metabolic process [GO:0006629]
B9RRR0	AT4G33030	Lipid metabolism	Sulfolipid biosynthesis	UDP-sulfoquinovose synthase	UDPsulfoquinovose synthase activity [GO:0046507]; glycolipid biosynthetic process [GO:0009247]; sulfolipid biosynthetic process [GO:0046506]
B9S875	AT5G09810	Miscellaneous function	Cytoskeleton organization	Actin	cytoskeleton [GO:0005856]; ATP binding [GO:0005524]
B9SXJ2	AT3G53750	Miscellaneous function	Cytoskeleton organization	Actin	cytoskeleton [GO:0005856]; ATP binding [GO:0005524]
B9RCB6	AT4G23100	Miscellaneous function	Glutathione biosynthesis	Glutamate-cysteine ligase	glutamate-cysteine ligase activity [GO:0004357]; glutathione biosynthetic process [GO:0006750]
B9RKL0	AT1G67280	Miscellaneous function	Methylglyoxal detoxification	Lactoylglutathione lyase (Glyoxalase I)	cytoplasm [GO:0005737]; lactoylglutathione lyase activity [GO:0004462]; metal ion binding [GO:0046872]; methylglyoxal catabolic process to D-lactate via S-lactoyl-glutathione [GO:0019243]
B9RTI9	AT3G22890	Nitrogen and sulfur metabolism	Sulfate assimilation	Sulfate adenylyltransferase (ATP-sulfurylase)	adenylylsulfate kinase activity [GO:0004020]; ATP binding [GO:0005524]; sulfate adenylyltransferase (ATP) activity [GO:0004781]; sulfate assimilation [GO:0000103]
B9SWP5	AT1G36280	Nucleotide metabolism	Purine biosynthesis (AMP/IMP)	Adenylosuccinate lyase	(S)-2-(5-amino-1-(5-phospho-D-ribosyl)imidazole-4-carboxamido) succinate lyase (fumarate-forming) activity [GO:0070626]; N6-(1,2-dicarboxyethyl)AMP AMP-lyase (fumarate-forming) activity [GO:0004018]; 'de novo' AMP biosynthetic process [GO:0044208]; 'de novo' IMP biosynthetic process [GO:0006189]
B9SL58	AT3G57610	Nucleotide metabolism	Purine biosynthesis (AMP/IMP)	Adenylosuccinate synthetase (IMP-aspartate ligase)	chloroplast [GO:0009507]; cytoplasm [GO:0005737]; adenylosuccinate synthase activity [GO:0004019]; GTP binding [GO:0005525]; magnesium ion binding [GO:0000287]; 'de novo' AMP biosynthetic process [GO:0044208]; IMP metabolic process [GO:0046040]
B9RG60	AT2G16570	Nucleotide metabolism	Purine biosynthesis (AMP/IMP)	Amidophosphoribosyltransferase	cytoplasm [GO:0005737]; amidophosphoribosyltransferase activity [GO:0004044]; iron-sulfur cluster binding [GO:0051536]; 'de novo' IMP biosynthetic process [GO:0006189]; purine nucleobase biosynthetic process [GO:0009113]; purine nucleotide biosynthetic process [GO:0006164]
B9SXJ1	AT2G35040	Nucleotide metabolism	Purine biosynthesis (AMP/IMP)	IMP cyclohydrolase	cytosol [GO:0005829]; IMP cyclohydrolase activity [GO:0003937]; phosphoribosylaminoimidazolecarboxamide formyltransferase activity [GO:0004643]; 'de novo' IMP biosynthetic process [GO:0006189]
B9SDY9	AT1G74260	Nucleotide metabolism	Purine biosynthesis (AMP/IMP)	Phosphoribosyl formylglycin aminidine synthase	ATP binding [GO:0005524]; metal ion binding [GO:0046872]; phosphoribosylformylglycinamidine synthase activity [GO:0004642]; 'de novo' IMP biosynthetic process [GO:0006189]; glutamine metabolic process [GO:0006541]
B9T4L5	AT1G74260	Nucleotide metabolism	Purine biosynthesis (AMP/IMP)	Phosphoribosyl formylglycin aminidine synthase	ATP binding [GO:0005524]; metal ion binding [GO:0046872]; phosphoribosylformylglycinamidine synthase activity [GO:0004642]; 'de novo' IMP biosynthetic process [GO:0006189]; glutamine metabolic process [GO:0006541]
B9SKC3	AT1G09830	Nucleotide metabolism	Purine biosynthesis (AMP/IMP)	Phosphoribosylamine-glycine ligase	chloroplast [GO:0009507]; ATP binding [GO:0005524]; metal ion binding [GO:0046872]; phosphoribosylamine-glycine ligase activity [GO:0004637]; 'de novo' IMP biosynthetic process [GO:0006189]; purine nucleobase biosynthetic process [GO:0009113]
B9S7H9	AT2G37690	Nucleotide metabolism	Purine biosynthesis (AMP/IMP)	Phosphoribosylaminoimidazole carboxylase	chloroplast [GO:0009507]; 5-amino-4-imidazole carboxylate lyase activity [GO:0043727]; ATP binding [GO:0005524]; metal ion binding [GO:0046872]; phosphoribosylaminoimidazole carboxylase activity [GO:0004638]; 'de novo' IMP biosynthetic process [GO:0006189]
B9RNH2	AT3G55010	Nucleotide metabolism	Purine biosynthesis (AMP/IMP)	Phosphoribosylformylglycinamide cyclo-ligase	cytosol [GO:0005829]; ATP binding [GO:0005524]; phosphoribosylamine-glycine ligase activity [GO:0004637]; phosphoribosylformylglycinamidine cyclo-ligase activity [GO:0004641]; 'de novo' IMP biosynthetic process [GO:0006189]; adenine biosynthetic process [GO:0046084]; purine nucleotide biosynthetic process [GO:0006164]
B9SU49	AT1G17160	Nucleotide metabolism	Purine biosynthesis (AMP/IMP)	Ribokinase	cytoplasm [GO:0005737]; nucleus [GO:0005634]; ATP binding [GO:0005524]; metal ion binding [GO:0046872]; ribokinase activity [GO:0004747]; D-ribose catabolic process [GO:0019303]
B9SNS3	AT2G35390	Nucleotide metabolism	Purine biosynthesis (AMP/IMP)	Ribose-5-phosphate pyrophosphokinase	cytoplasm [GO:0005737]; ribose phosphate diphosphokinase complex [GO:0002189]; ATP binding [GO:0005524]; kinase activity [GO:0016301]; magnesium ion binding [GO:0000287]; ribose phosphate diphosphokinase activity [GO:0004749]; 5-phosphoribose 1-diphosphate biosynthetic process [GO:0006015]; phosphorylation [GO:0016310]; purine nucleotide biosynthetic process [GO:0006164]; ribonucleoside monophosp…
B9STZ7	AT3G20330	Nucleotide metabolism	Pyrimidine biosynthesis	Aspartate carbamoyltransferase	cytoplasm [GO:0005737]; cytosol [GO:0005829]; amino acid binding [GO:0016597]; aspartate carbamoyltransferase activity [GO:0004070]; 'de novo' pyrimidine nucleobase biosynthetic process [GO:0006207]; 'de novo' UMP biosynthetic process [GO:0044205]; amino acid metabolic process [GO:0006520]; nitrogen compound metabolic process [GO:0006807]
B9RVX9	AT4G22930	Nucleotide metabolism	Pyrimidine biosynthesis	Dihydroorotase	cytoplasm [GO:0005737]; dihydroorotase activity [GO:0004151]; metal ion binding [GO:0046872]; 'de novo' pyrimidine nucleobase biosynthetic process [GO:0006207]; 'de novo' UMP biosynthetic process [GO:0044205]; pyrimidine nucleotide biosynthetic process [GO:0006221]
B9T6I2	AT3G17810	Nucleotide metabolism	Uracil catabolism	Dihydropyrimidine dehydrogenase (Dihydrouracil dehydrogenase)	cytoplasm [GO:0005737]; dihydropyrimidine dehydrogenase (NADP+) activity [GO:0017113]; iron-sulfur cluster binding [GO:0051536]; NADP binding [GO:0050661]; uracil binding [GO:0002058]; beta-alanine biosynthetic process [GO:0019483]; thymine catabolic process [GO:0006210]; uracil catabolic process [GO:0006212]
B9SRX2	AT2G36250	Organelle biogenesis	Plastid division	Cell division protein ftsZ	chloroplast [GO:0009507]; cytoplasm [GO:0005737]; GTP binding [GO:0005525]; GTPase activity [GO:0003924]; cell division [GO:0051301]; chloroplast fission [GO:0010020]; organelle fission [GO:0048285]
B9R840	AT5G42480	Organelle biogenesis	Plastid division	Plastidic division factor, interacts with FtsZ2	chloroplast inner membrane [GO:0009706]; chloroplast fission [GO:0010020]
B9RP32	AT4G32260	Photosynthesis	ATP synthesis	Plastidial ATP synthase, F0 membrane complex, subunit b'	plastid [GO:0009536]; proton-transporting ATP synthase complex, coupling factor F(o) [GO:0045263]; U12-type spliceosomal complex [GO:0005689]; proton transmembrane transporter activity [GO:0015078]; mRNA splicing, via spliceosome [GO:0000398]; proton motive force-driven ATP synthesis [GO:0015986]
G1D744	ATCG00130	Photosynthesis	ATP synthesis	Plastidial ATP synthase, F0 membrane complex, subunit b'	chloroplast thylakoid membrane [GO:0009535]; proton-transporting ATP synthase complex, coupling factor F(o) [GO:0045263]; proton-transporting ATP synthase activity, rotational mechanism [GO:0046933]
G1D743	ATCG00120	Photosynthesis	ATP synthesis	Plastidial ATP synthase, F1 membrane complex, subunit alpha	chloroplast thylakoid membrane [GO:0009535]; mitochondrial inner membrane [GO:0005743]; proton-transporting ATP synthase complex, catalytic core F(1) [GO:0045261]; ADP binding [GO:0043531]; ATP binding [GO:0005524]; proton-transporting ATP synthase activity, rotational mechanism [GO:0046933]; proton-transporting ATPase activity, rotational mechanism [GO:0046961]; proton motive force-driven ATP sy…
G1D765	ATCG00480	Photosynthesis	ATP synthesis	Plastidial ATP synthase, F1 membrane complex, subunit beta	chloroplast thylakoid membrane [GO:0009535]; mitochondrial proton-transporting ATP synthase complex [GO:0005753]; proton-transporting ATP synthase complex, catalytic core F(1) [GO:0045261]; ATP binding [GO:0005524]; proton-transporting ATP synthase activity, rotational mechanism [GO:0046933]; proton-transporting ATPase activity, rotational mechanism [GO:0046961]; proton motive force-driven mitoch…
B9RVF9	AT1G06950	Protein import	Protein import	Component of plastidial inner envelope protein translocase TIC110	membrane [GO:0016020]; TOC-TIC supercomplex I [GO:0061927]; protein import into chloroplast stroma [GO:0045037]
B9T0Z8	AT5G16620	Protein import	Protein import	Component of plastidial inner envelope protein translocase TIC40	chloroplast inner membrane [GO:0009706]; chloroplast organization [GO:0009658]; protein import into chloroplast stroma [GO:0045037]
B9T0W6	AT4G02510	Protein import	Protein import	Component of plastidial outer envelope protein translocase Toc159	chloroplast outer membrane [GO:0009707]; GTP binding [GO:0005525]; GTPase activity [GO:0003924]; metal ion binding [GO:0046872]; protein targeting to chloroplast [GO:0045036]
B9S3G1	AT3G46740	Protein import	Protein import	Component of plastidial outer envelope protein translocase TOC75	chloroplast outer membrane [GO:0009707]; membrane [GO:0016020]; SAM complex [GO:0001401]; protein-transporting ATPase activity [GO:0015450]; chloroplast organization [GO:0009658]; protein import into chloroplast stroma [GO:0045037]; protein insertion into mitochondrial outer membrane [GO:0045040]
B9RIA3	AT5G19620	Protein import	Protein import	Component of plastidial outer envelope protein translocase TOC75	membrane [GO:0016020]; plastid outer membrane [GO:0009527]; SAM complex [GO:0001401]; chloroplast organization [GO:0009658]; embryo development ending in seed dormancy [GO:0009793]; protein insertion into mitochondrial outer membrane [GO:0045040]
B9RLY1	AT3G47520	Protein import	Protein import	Component of the Ycf2/FtsHi complex (AAA-ATPase)	cytoplasm [GO:0005737]; L-malate dehydrogenase activity [GO:0030060]; malate metabolic process [GO:0006108]; tricarboxylic acid cycle [GO:0006099]
B9RHY7	AT1G79560	Protein import	Protein import	FtsH12 component of YCF2-FtsHi protein translocation ATPase motor complex	m-AAA complex [GO:0005745]; ATP binding [GO:0005524]; ATP hydrolysis activity [GO:0016887]; ATP-dependent peptidase activity [GO:0004176]; metalloendopeptidase activity [GO:0004222]; cell division [GO:0051301]; embryo development ending in seed dormancy [GO:0009793]; mitochondrial protein processing [GO:0034982]; protein-containing complex assembly [GO:0065003]
B9RU24	AT5G64580	Protein import	Protein import	FtsHi cmponent of YCF2-FtsHi protein translocation ATPase motor complex	chloroplast thylakoid [GO:0009534]; membrane [GO:0016020]; ATP binding [GO:0005524]; ATP hydrolysis activity [GO:0016887]; ATP-dependent peptidase activity [GO:0004176]; metalloendopeptidase activity [GO:0004222]; proteolysis [GO:0006508]
B9RQG8	AT3G16290	Protein import	Protein import	FtsHi cmponent of YCF2-FtsHi protein translocation ATPase motor complex	chloroplast thylakoid [GO:0009534]; membrane [GO:0016020]; ATP binding [GO:0005524]; ATP hydrolysis activity [GO:0016887]; ATP-dependent peptidase activity [GO:0004176]; metalloendopeptidase activity [GO:0004222]; cell division [GO:0051301]; proteolysis [GO:0006508]
B9S7N3	AT3G04340	Protein import	Protein import	FtsHi cmponent of YCF2-FtsHi protein translocation ATPase motor complex	chloroplast thylakoid [GO:0009534]; membrane [GO:0016020]; ATP binding [GO:0005524]; ATP hydrolysis activity [GO:0016887]; ATP-dependent peptidase activity [GO:0004176]; metalloendopeptidase activity [GO:0004222]; proteolysis [GO:0006508]
B9RCV1	AT4G23940	Protein import	Protein import	FtsHi cmponent of YCF2-FtsHi protein translocation ATPase motor complex	chloroplast thylakoid [GO:0009534]; membrane [GO:0016020]; ATP binding [GO:0005524]; ATP hydrolysis activity [GO:0016887]; ATP-dependent peptidase activity [GO:0004176]; metalloendopeptidase activity [GO:0004222]; cell division [GO:0051301]; proteolysis [GO:0006508]
B9SY64	AT3G10350	Protein import	Protein import	GET3/TRC40-type component of GET tail-anchored protein insertion machinery	GET complex [GO:0043529]; ATP binding [GO:0005524]; ATP hydrolysis activity [GO:0016887]; post-translational protein targeting to endoplasmic reticulum membrane [GO:0006620]
B9SQL1	AT3G16620	Protein import	Protein import	GTP-binding chloroplast protein import receptor Toc120	chloroplast outer membrane [GO:0009707]; GTP binding [GO:0005525]; GTPase activity [GO:0003924]; metal ion binding [GO:0046872]; protein targeting to chloroplast [GO:0045036]
B9RAE8	AT5G50460	Protein import	Protein import	Sec61-gamma-like component of protein translocation complex	Ssh1 translocon complex [GO:0071261]; protein transmembrane transporter activity [GO:0008320]; post-translational protein targeting to membrane, translocation [GO:0031204]
B9S2U6	AT1G21650	Protein import	Protein import	secA-type component of plastidic Sec2 protein translocase system	cytosol [GO:0005829]; membrane [GO:0016020]; ABC-type protein transporter activity [GO:0015462]; ATP binding [GO:0005524]; chloroplast protein-transporting ATPase activity [GO:0016464]; transferase activity [GO:0016740]; protein import [GO:0017038]; protein targeting [GO:0006605]
B9S0U8	AT5G24650	Protein import	Protein import	Translocase for transit sequence-less cytosolic precursor proteins	chloroplast inner membrane [GO:0009706]; TIM22 mitochondrial import inner membrane insertion complex [GO:0042721]; protein transmembrane transporter activity [GO:0008320]; protein insertion into mitochondrial inner membrane [GO:0045039]; protein targeting to chloroplast [GO:0045036]
B9S1L6	AT5G45390	Protein quality control	Protein degradation	ATP-dependent Clp protease proteolytic subunit	endopeptidase Clp complex [GO:0009368]; plastid stroma [GO:0009532]; ATP-dependent peptidase activity [GO:0004176]; ATPase binding [GO:0051117]; serine-type endopeptidase activity [GO:0004252]; protein quality control for misfolded or incompletely synthesized proteins [GO:0006515]
B9RBU4	AT1G12410	Protein quality control	Protein degradation	ATP-dependent Clp protease proteolytic subunit	endopeptidase Clp complex [GO:0009368]; plastid stroma [GO:0009532]; ATP-dependent peptidase activity [GO:0004176]; ATPase binding [GO:0051117]; serine-type endopeptidase activity [GO:0004252]; protein quality control for misfolded or incompletely synthesized proteins [GO:0006515]
B9SZ03	AT4G17040	Protein quality control	Protein degradation	ATP-dependent Clp protease proteolytic subunit	endopeptidase Clp complex [GO:0009368]; plastid stroma [GO:0009532]; ATP-dependent peptidase activity [GO:0004176]; ATPase binding [GO:0051117]; serine-type endopeptidase activity [GO:0004252]; protein quality control for misfolded or incompletely synthesized proteins [GO:0006515]
B9RA77	AT5G50920	Protein quality control	Protein degradation	ATP-dependent Clp protease proteolytic subunit	cytoplasm [GO:0005737]; ATP binding [GO:0005524]; ATP hydrolysis activity [GO:0016887]; peptidase activity [GO:0008233]; cellular response to heat [GO:0034605]; proteolysis [GO:0006508]
B9RND4	AT1G02560	Protein quality control	Protein degradation	ATP-dependent Clp protease proteolytic subunit	endopeptidase Clp complex [GO:0009368]; plastid stroma [GO:0009532]; ATP-dependent peptidase activity [GO:0004176]; ATPase binding [GO:0051117]; serine-type endopeptidase activity [GO:0004252]; protein quality control for misfolded or incompletely synthesized proteins [GO:0006515]
B9S304	AT2G30950	Protein quality control	Protein degradation	Component of FtsH2 metalloprotease complex	chloroplast thylakoid [GO:0009534]; membrane [GO:0016020]; ATP binding [GO:0005524]; ATP hydrolysis activity [GO:0016887]; ATP-dependent peptidase activity [GO:0004176]; metalloendopeptidase activity [GO:0004222]; cell division [GO:0051301]; proteolysis [GO:0006508]
B9R8K6	AT5G42270	Protein quality control	Protein degradation	Component of FtsH2 metalloprotease complex	chloroplast thylakoid [GO:0009534]; membrane [GO:0016020]; ATP binding [GO:0005524]; ATP hydrolysis activity [GO:0016887]; ATP-dependent peptidase activity [GO:0004176]; metalloendopeptidase activity [GO:0004222]; cell division [GO:0051301]; proteolysis [GO:0006508]
B9SBN5	AT3G13470	Protein quality control	Protein degradation	Component of plastidial Cpn60 chaperonin complex	ATP binding [GO:0005524]; ATP-dependent protein folding chaperone [GO:0140662]; chaperone cofactor-dependent protein refolding [GO:0051085]; protein folding [GO:0006457]; protein refolding [GO:0042026]
B9RRK9	AT5G42390	Protein quality control	Protein degradation	Metalloendopeptidase	metal ion binding [GO:0046872]; metalloendopeptidase activity [GO:0004222]
B9SLL7	AT5G05740	Protein quality control	Protein degradation	Metalloendopeptidase	chloroplast membrane [GO:0031969]; metallopeptidase activity [GO:0008237]
B9RIL2	AT5G53170	Protein quality control	Protein degradation	Metalloendopeptidase, ATP-dependent	chloroplast thylakoid [GO:0009534]; membrane [GO:0016020]; ATP binding [GO:0005524]; ATP hydrolysis activity [GO:0016887]; ATP-dependent peptidase activity [GO:0004176]; metalloendopeptidase activity [GO:0004222]; proteolysis [GO:0006508]
B9SHY4	AT5G58870	Protein quality control	Protein degradation	Metalloendopeptidase, ATP-dependent	chloroplast thylakoid [GO:0009534]; membrane [GO:0016020]; ATP binding [GO:0005524]; ATP hydrolysis activity [GO:0016887]; ATP-dependent peptidase activity [GO:0004176]; metalloendopeptidase activity [GO:0004222]; zinc ion binding [GO:0008270]; cell division [GO:0051301]; proteolysis [GO:0006508]
B9R9S1	AT5G62390	Protein quality control	Protein folding	Chaperone regulator, BAG-type	chaperone binding [GO:0051087]; protein folding [GO:0006457]
B9SJA7	AT5G15450	Protein quality control	Protein folding	Chaperone, clpB-type	cytoplasm [GO:0005737]; ATP binding [GO:0005524]; ATP hydrolysis activity [GO:0016887]; cellular response to heat [GO:0034605]; protein refolding [GO:0042026]
B9T7J3	AT2G22360	Protein quality control	Protein folding	Chaperone, DNAj-type	cytoplasm [GO:0005737]; ATP binding [GO:0005524]; heat shock protein binding [GO:0031072]; metal ion binding [GO:0046872]; unfolded protein binding [GO:0051082]; chaperone cofactor-dependent protein refolding [GO:0051085]; protein refolding [GO:0042026]; response to heat [GO:0009408]
B9SKC7	AT5G49910	Protein quality control	Protein folding	Chaperone, HSP70-type	chloroplast [GO:0009507]; 2-alkenal reductase [NAD(P)+] activity [GO:0032440]; ATP binding [GO:0005524]; ATP-dependent protein folding chaperone [GO:0140662]; unfolded protein binding [GO:0051082]
B9RLF4	AT2G04030	Protein quality control	Protein folding	Chaperone, HSP90-type	chloroplast stroma [GO:0009570]; endoplasmic reticulum [GO:0005783]; perinuclear region of cytoplasm [GO:0048471]; ATP binding [GO:0005524]; ATP hydrolysis activity [GO:0016887]; ATP-dependent protein folding chaperone [GO:0140662]; unfolded protein binding [GO:0051082]; protein folding [GO:0006457]
B9TA46	AT2G04030	Protein quality control	Protein folding	Chaperone, HSP90-type	chloroplast stroma [GO:0009570]; endoplasmic reticulum [GO:0005783]; perinuclear region of cytoplasm [GO:0048471]; ATP binding [GO:0005524]; ATP hydrolysis activity [GO:0016887]; ATP-dependent protein folding chaperone [GO:0140662]; unfolded protein binding [GO:0051082]; protein folding [GO:0006457]
B9SY85	AT5G17710	Protein quality control	Protein folding	Nucleotide exchange factor of plastidial Hsp70 chaperone system	chloroplast [GO:0009507]; PAM complex, Tim23 associated import motor [GO:0001405]; adenyl-nucleotide exchange factor activity [GO:0000774]; chaperone binding [GO:0051087]; isomerase activity [GO:0016853]; protein homodimerization activity [GO:0042803]; unfolded protein binding [GO:0051082]; protein folding [GO:0006457]; protein import into mitochondrial matrix [GO:0030150]
B9SI28	AT2G29960	Protein quality control	Protein folding	Peptidyl-prolyl cis-trans isomerase, accelerate the folding of protein	cytoplasm [GO:0005737]; intracellular membrane-bounded organelle [GO:0043231]; cyclosporin A binding [GO:0016018]; peptidyl-prolyl cis-trans isomerase activity [GO:0003755]; protein folding [GO:0006457]; protein peptidyl-prolyl isomerization [GO:0000413]
B9RN18	AT3G62030	Protein quality control	Protein folding	Peptidyl-prolyl cis-trans isomerase, accelerate the folding of protein	cytoplasm [GO:0005737]; cyclosporin A binding [GO:0016018]; peptidyl-prolyl cis-trans isomerase activity [GO:0003755]; protein folding [GO:0006457]; protein peptidyl-prolyl isomerization [GO:0000413]
B9RR63	AT5G20720	Protein quality control	Protein folding	Plastidial chaperonin	chloroplast [GO:0009507]; mitochondrial matrix [GO:0005759]; plastid [GO:0009536]; ATP binding [GO:0005524]; ATP-dependent protein folding chaperone [GO:0140662]; chaperone binding [GO:0051087]; metal ion binding [GO:0046872]; transition metal ion binding [GO:0046914]; unfolded protein binding [GO:0051082]; chaperone cofactor-dependent protein refolding [GO:0051085]; positive regulation of supero…
B9RMS9	AT5G50260	Protein qualtity control	Protein degradation	Cysteine protease	extracellular space [GO:0005615]; lysosome [GO:0005764]; 2-alkenal reductase [NAD(P)+] activity [GO:0032440]; cysteine-type endopeptidase activity [GO:0004197]; proteolysis involved in protein catabolic process [GO:0051603]
B9T729	AT4G34830	RNA modification	RNA modification	Pentatricopeptide repeat-containing protein
B9RCH2	AT1G63940	ROS metabolism	ROS detoxification	Monodehydroascorbate reductase	cytoplasm [GO:0005737]; class I DNA-(apurinic or apyrimidinic site) endonuclease activity [GO:0140078]; flavin adenine dinucleotide binding [GO:0050660]; oxidoreductase activity, acting on NAD(P)H [GO:0016651]
B9SVY3	AT5G06290	ROS metabolism	ROS detoxification	Peroxiredoxin	thioredoxin-dependent peroxiredoxin activity [GO:0140824]; cell redox homeostasis [GO:0045454]
B9SRG0	AT3G52960	ROS metabolism	ROS detoxification	Peroxiredoxin	cytoplasm [GO:0005737]; thioredoxin peroxidase activity [GO:0008379]; cell redox homeostasis [GO:0045454]; cellular response to oxidative stress [GO:0034599]; hydrogen peroxide catabolic process [GO:0042744]
B9SCK9	AT2G28190	ROS metabolism	ROS detoxification	Plastidic copper/zinc superoxide dismutase	copper ion binding [GO:0005507]; superoxide dismutase activity [GO:0004784]; removal of superoxide radicals [GO:0019430]
B9RFU0	AT1G31800	Secondary metabolism	Carotenoid biosynthesis	Carotenoid beta-ring hydroxylase, cytochrom P450 family 97 subfamily A3	aromatase activity [GO:0070330]; carotene beta-ring hydroxylase activity [GO:0010291]; heme binding [GO:0020037]; iron ion binding [GO:0005506]; xanthophyll biosynthetic process [GO:0016123]
B9RY09	AT4G14210	Secondary metabolism	Carotenoid biosynthesis	Phytoene desaturase	chloroplast [GO:0009507]; chromoplast [GO:0009509]; membrane [GO:0016020]; oxidoreductase activity [GO:0016491]; phytoene dehydrogenase activity [GO:0016166]; carotenoid biosynthetic process [GO:0016117]
B9RB24	AT5G62790	Secondary metabolism	Isoprenoid biosynthesis, MEP pathway	1-Deoxy-D-xylulose-5-phosphate reductoisomerase	1-deoxy-D-xylulose-5-phosphate reductoisomerase activity [GO:0030604]; isomerase activity [GO:0016853]; manganese ion binding [GO:0030145]; NADPH binding [GO:0070402]; isopentenyl diphosphate biosynthetic process, methylerythritol 4-phosphate pathway involved in terpenoid biosynthetic process [GO:0051484]
B9RZD3	AT4G34350	Secondary metabolism	Isoprenoid biosynthesis, MEP pathway	4-Hydroxy-3-methylbut-2-enyl diphosphate reductase	4 iron, 4 sulfur cluster binding [GO:0051539]; 4-hydroxy-3-methylbut-2-en-1-yl diphosphate reductase activity [GO:0051745]; metal ion binding [GO:0046872]; dimethylallyl diphosphate biosynthetic process [GO:0050992]; isopentenyl diphosphate biosynthetic process, methylerythritol 4-phosphate pathway [GO:0019288]
B9SWB7	AT5G60600	Secondary metabolism	Isoprenoid biosynthesis, MEP pathway	4-Hydroxy-3-methylbut-2-enyl diphosphate synthase	chloroplast [GO:0009507]; 4-hydroxy-3-methylbut-2-en-1-yl diphosphate synthase activity [GO:0046429]; iron ion binding [GO:0005506]; isopentenyl diphosphate biosynthetic process, methylerythritol 4-phosphate pathway [GO:0019288]; terpenoid biosynthetic process [GO:0016114]
B9RLY0	AT1G74470	Secondary metabolism	Isoprenoid biosynthesis, MEP pathway	Geranylgeranyl reductase	geranylgeranyl diphosphate reductase activity [GO:0102067]; geranylgeranyl reductase activity [GO:0045550]; chlorophyll biosynthetic process [GO:0015995]; photosynthesis [GO:0015979]
B9RMJ4	AT1G67560	Secondary metabolism	Jasmonic acid biosynthesis	Lipoxygenase	cytoplasm [GO:0005737]; metal ion binding [GO:0046872]; oxidoreductase activity, acting on single donors with incorporation of molecular oxygen, incorporation of two atoms of oxygen [GO:0016702]; fatty acid biosynthetic process [GO:0006633]; lipid oxidation [GO:0034440]; oxylipin biosynthetic process [GO:0031408]
B9RFM2	AT1G09340	Transcription	Transcription	RNA binding protein	cytosol [GO:0005829]; RNA binding [GO:0003723]; rRNA processing [GO:0006364]
B9RFT3	AT5G26742	Transcription	Transcription	RNA helicase	cytoplasm [GO:0005737]; nucleus [GO:0005634]; ATP binding [GO:0005524]; hydrolase activity [GO:0016787]; RNA binding [GO:0003723]; RNA helicase activity [GO:0003724]; zinc ion binding [GO:0008270]; Group II intron splicing [GO:0000373]; rRNA processing [GO:0006364]
B9S425	AT3G63140	Transcription	Transcription	Transcription factor	cytosol [GO:0005829]; RNA binding [GO:0003723]; rRNA processing [GO:0006364]
B9SQC4	AT3G16000	Transcription	Transcription	Transcription factor	membrane [GO:0016020]; 2-alkenal reductase [NAD(P)+] activity [GO:0032440]
B9S2A9	AT1G14410	Transcription	Transcription	Transcription factor	single-stranded DNA binding [GO:0003697]; defense response [GO:0006952]; regulation of DNA-templated transcription [GO:0006355]
B9RAR1	AT4G24770	Translation	Translation	Ribonucleoprotein	chloroplast [GO:0009507]; ribonucleoprotein complex [GO:1990904]; mRNA binding [GO:0003729]; chloroplast rRNA processing [GO:1901259]
B9T052	AT3G25920	Translation	Translation	Ribosomal protein, large subunit	cytosolic large ribosomal subunit [GO:0022625]; mRNA binding [GO:0003729]; structural constituent of ribosome [GO:0003735]; translation [GO:0006412]
G1D7B7	ATCG00900	Translation	Translation	Ribosomal protein, small subunit	chloroplast [GO:0009507]; ribosome [GO:0005840]; small ribosomal subunit [GO:0015935]; mRNA binding [GO:0003729]; rRNA binding [GO:0019843]; structural constituent of ribosome [GO:0003735]; ribosomal small subunit assembly [GO:0000028]; translation [GO:0006412]
B9SPV9	AT5G60390	Translation	Translation	Translation elongation factor	GTP binding [GO:0005525]; GTPase activity [GO:0003924]; nucleotidyltransferase activity [GO:0016779]; translation elongation factor activity [GO:0003746]; translation [GO:0006412]; translational elongation [GO:0006414]
B9RAT6	AT4G20360	Translation	Translation	Translation elongation factor	mitochondrion [GO:0005739]; GTP binding [GO:0005525]; GTPase activity [GO:0003924]; sulfate adenylyltransferase (ATP) activity [GO:0004781]; translation elongation factor activity [GO:0003746]; mitochondrial translational elongation [GO:0070125]; translational elongation [GO:0006414]
B9RBP7	AT1G62750	Translation	Translation	Translation elongation factor	chloroplast [GO:0009507]; mitochondrion [GO:0005739]; GTP binding [GO:0005525]; GTPase activity [GO:0003924]; translation elongation factor activity [GO:0003746]; mitochondrial translation [GO:0032543]; ribosome disassembly [GO:0032790]
B9R9H4	AT4G25450	Transport	Solute transport	ABC-type transporter, subfamily B	membrane [GO:0016020]; ABC-type transporter activity [GO:0140359]; ATP binding [GO:0005524]; ATPase-coupled transmembrane transporter activity [GO:0042626]; hydrolase activity [GO:0016787]; transmembrane transport [GO:0055085]
B9RUY6	AT1G80300	Transport	Solute transport	ADP/ATP carrier	chloroplast membrane [GO:0031969]; integral component of membrane [GO:0016021]; ATP binding [GO:0005524]; ATP:ADP antiporter activity [GO:0005471]
B9SG08	AT4G37270	Transport	Solute transport	Copper transporting ATPase	membrane [GO:0016020]; ATP binding [GO:0005524]; ATP hydrolysis activity [GO:0016887]; ATPase-coupled cation transmembrane transporter activity [GO:0019829]; metal ion binding [GO:0046872]
B9RZN4	AT4G16160	Transport	Solute transport	Outer envelope pore protein OEP16	chloroplast outer membrane [GO:0009707]; amino acid transmembrane transporter activity [GO:0015171]
B9R8S0	AT1G76405	Transport	Solute transport	Outer envelope pore protein OEP21	chloroplast outer membrane [GO:0009707]; etioplast membrane [GO:0034426]; voltage-gated anion channel activity [GO:0008308]; regulation of anion transport [GO:0044070]
B9R7S0	AT5G42960	Transport	Solute transport	Outer envelope pore protein OEP24	chloroplast outer membrane [GO:0009707]; etioplast membrane [GO:0034426]; pore complex [GO:0046930]; porin activity [GO:0015288]; voltage-gated cation channel activity [GO:0022843]; regulation of ion transmembrane transport [GO:0034765]
B9SSZ0	AT2G43950	Transport	Solute transport	Outer envelope pore protein OEP37	chloroplast outer membrane [GO:0009707]; ion channel activity [GO:0005216]; cation transport [GO:0006812]
B9RDN8	AT4G00630	Transport	Solute transport	Potassium cation efflux antiporter	chloroplast [GO:0009507]; membrane [GO:0016020]; potassium:proton antiporter activity [GO:0015386]
B9SUN5	AT2G35800	Transport	Solute transport	Putative solute carrier, calcium-dependent, related to S-adenosylmethioine carrier	mitochondrial inner membrane [GO:0005743]; calcium ion binding [GO:0005509]; S-adenosyl-L-methionine transmembrane transporter activity [GO:0000095]
B9SZJ5	AT5G24690	Transport	Solute transport	RETICULATA-RELATED 1 protein	chloroplast membrane [GO:0031969]; plant organ development [GO:0099402]			putative component of YCF2-FtsHi protein translocation ATPase motor complex (AtcpMDH/AtpdNAD-MDH)
B9RVJ6	AT5G12470	Transport	Solute transport	RETICULATA-RELATED 4 protein	chloroplast membrane [GO:0031969]
B9RIE6	AT5G12470	Transport	Solute transport	RETICULATA-RELATED 4 protein	chloroplast membrane [GO:0031969]
B9RPN9	AT5G54740	Unclear localization (cytosol)	Protein storage reserve	2S sulfur-rich seed storage protein, large subunit	membrane [GO:0016020]; nutrient reservoir activity [GO:0045735]
B9SDX6	AT5G44120	Unclear localization (cytosol)	Protein storage reserve	Seed storage protein (Legumin B)	nutrient reservoir activity [GO:0045735]
B9T7S7	AT4G10750	Unknown function	Unknown pathway	2,4-Dihydroxyhept-2-ene-1,7-dioic acid aldolase/citrate lyase	cytoplasm [GO:0005737]; intracellular membrane-bounded organelle [GO:0043231]; 2-dehydro-3-deoxyglucarate aldolase activity [GO:0008672]; aldehyde-lyase activity [GO:0016832]
B9S5B3	AT5G04740	Unknown function	Unknown pathway	Amino acid binding protein, putative	amino acid binding [GO:0016597]
B9SAT8	AT4G02340	Unknown function	Unknown pathway	Epoxide hydrolase, putative	hydrolase activity [GO:0016787]; non-membrane spanning protein tyrosine kinase activity [GO:0004715]
B9SK83	AT1G33810	Unknown function	Unknown pathway	Protein of unknown function
B9R8D2	AT1G11320	Unknown function	Unknown pathway	Protein of unknown function
B9RHT7	AT1G16790	Unknown function	Unknown pathway	Protein of unknown function
B9RS87	AT2G25660	Unknown function	Unknown pathway	Protein of unknown function, membrane protein	membrane [GO:0016020]; protein secretion [GO:0009306]
B9RIX1	AT5G23890	Unknown function	Unknown pathway	Protein of unknown function, membrane protein	membrane [GO:0016020]
B9T0N9	AT2G38610	Unknown function	Unknown pathway	Protein of unknown function, membrane protein	chloroplast membrane [GO:0031969]; nucleus [GO:0005634]; mRNA binding [GO:0003729]; regulation of mRNA splicing, via spliceosome [GO:0048024]
B9S2J9	AT1G10510	Unknown function	Unknown pathway	Protein of unknown function, membrane protein
B9S1W7	AT2G44870	Unknown function	Unknown pathway	Protein of unknown function, membrane protein	membrane [GO:0016020]
B9RYZ8	AT4G10430	Unknown function	Unknown pathway	Protein of unknown function, membrane protein	membrane [GO:0016020]
B9SEH4	AT3G25680	Unknown function	Unknown pathway	Protein of unknown function, membrane protein	membrane [GO:0016020]
B9RGJ4	AT5G08540	Unknown function	Unknown pathway	Protein of unknown function, membrane protein	membrane [GO:0016020]
B9TAC0	AT5G08540	Unknown function	Unknown pathway	Protein of unknown function, membrane protein	membrane [GO:0016020]
